# Supplementary material for: High-efficiency CRISPR gene editing in C. elegans using Cas9 integrated into the genome
Source: PLoS Genet. 2021 Nov 8;17(11):e1009755. doi: 10.1371/journal.pgen.1009755 (PMC8601624; doi:10.1371/journal.pgen.1009755)
Supplement: S2 File — (TXT) [file pgen.1009755.s011.txt]

LOCUS       Off_Target_1           29170 bp    DNA        linear       18-OCT-2021
DEFINITION  .
ACCESSION   
VERSION     
SOURCE      .
  ORGANISM  .
COMMENT     >Unspliced + UTR + upstream + downstream (22572bp)
COMMENT     
COMMENT     ApEinfo:methylated:1
FEATURES             Location/Qualifiers
     misc_feature    join(2010..2103,2161..2365,2424..2690,3665..3754,
                     3816..4100,4654..4940,5444..5861,6834..7341,7401..7589,
                     15086..15222,20613..21663,22497..22699,23507..23942,
                     25175..25499,25571..25673,26761..26899)
                     /locus_tag="Rict-1"
                     /label="Rict-1"
                     /ApEinfo_label="Rict-1"
                     /ApEinfo_fwdcolor="#fffb08"
                     /ApEinfo_revcolor="#ff9e42"
                     /ApEinfo_graphicformat="arrow_data {{0 0.5 0 1 2 0 0 -1 0
                     -0.5} {} 0} width 5 offset 0"
     misc_feature    11882..12398
                     /locus_tag="GFP w/ syntrons"
                     /label="GFP w/ syntrons"
                     /ApEinfo_label="GFP w/ syntrons"
                     /ApEinfo_fwdcolor="#00ff00"
                     /ApEinfo_revcolor="#00ff00"
                     /ApEinfo_graphicformat="arrow_data {{0 1 2 0 0 -1} {} 0}
                     width 5 offset 0"
     misc_feature    8253..8288
                     /locus_tag="Flexible Linker"
                     /label="Flexible Linker"
                     /ApEinfo_label="Flexible Linker"
                     /ApEinfo_fwdcolor="#a5a9a4"
                     /ApEinfo_revcolor="#a5a9a4"
                     /ApEinfo_graphicformat="arrow_data {{0 1 2 0 0 -1} {} 0}
                     width 5 offset 0"
     misc_feature    8292..8339
                     /locus_tag="hDS 50"
                     /label="hDS 50"
                     /ApEinfo_label="hDS 50"
                     /ApEinfo_fwdcolor="cyan"
                     /ApEinfo_revcolor="green"
                     /ApEinfo_graphicformat="arrow_data {{0 1 2 0 0 -1} {} 0}
                     width 5 offset 0"
     misc_feature    8224..8252
                     /locus_tag="GFP w/ syntrons(1)"
                     /label="GFP w/ syntrons(1)"
                     /ApEinfo_label="GFP w/ syntrons"
                     /ApEinfo_fwdcolor="#00ff00"
                     /ApEinfo_revcolor="#00ff00"
                     /ApEinfo_graphicformat="arrow_data {{0 1 2 0 0 -1} {} 0}
                     width 5 offset 0"
     misc_feature    8129..8223
                     /locus_tag="flanking sequence"
                     /label="flanking sequence"
                     /ApEinfo_label="flanking sequence"
                     /ApEinfo_fwdcolor="#ff2029"
                     /ApEinfo_revcolor="#ff2029"
                     /ApEinfo_graphicformat="arrow_data {{0 1 2 0 0 -1} {} 0}
                     width 5 offset 0"
     misc_feature    14810..14821
                     /locus_tag="Duplication"
                     /label="Duplication"
                     /ApEinfo_label="Duplication"
                     /ApEinfo_fwdcolor="#a0a295"
                     /ApEinfo_revcolor="#a0a295"
                     /ApEinfo_graphicformat="arrow_data {{0 1 2 0 0 -1} {} 0}
                     width 5 offset 0"
     primer_bind     complement(8460..8481)
                     /locus_tag="T7"
                     /label="T7"
                     /ApEinfo_label="T7"
                     /ApEinfo_fwdcolor="cyan"
                     /ApEinfo_revcolor="green"
                     /ApEinfo_graphicformat="arrow_data {{0 1 2 0 0 -1} {} 0}
                     width 5 offset 0"
     misc_feature    14615..14809
                     /locus_tag="GFP w/ syntrons(2)"
                     /label="GFP w/ syntrons(2)"
                     /ApEinfo_label="GFP w/ syntrons"
                     /ApEinfo_fwdcolor="#00ff00"
                     /ApEinfo_revcolor="#00ff00"
                     /ApEinfo_graphicformat="arrow_data {{0 1 2 0 0 -1} {} 0}
                     width 5 offset 0"
     CDS             8613..9419
                     /locus_tag="KanR"
                     /label="KanR"
                     /ApEinfo_label="KanR"
                     /ApEinfo_fwdcolor="yellow"
                     /ApEinfo_revcolor="yellow"
                     /ApEinfo_graphicformat="arrow_data {{0 1 2 0 0 -1} {} 0}
                     width 5 offset 0"
     primer_bind     complement(8480..8500)
                     /locus_tag="M13-rev"
                     /label="M13-rev"
                     /ApEinfo_label="M13-rev"
                     /ApEinfo_fwdcolor="cyan"
                     /ApEinfo_revcolor="green"
                     /ApEinfo_graphicformat="arrow_data {{0 1 2 0 0 -1} {} 0}
                     width 5 offset 0"
     misc_feature    11725..11781
                     /locus_tag="hUS 50"
                     /label="hUS 50"
                     /ApEinfo_label="hUS 50"
                     /ApEinfo_fwdcolor="cyan"
                     /ApEinfo_revcolor="green"
                     /ApEinfo_graphicformat="arrow_data {{0 1 2 0 0 -1} {} 0}
                     width 5 offset 0"
     misc_feature    11785..11881
                     /locus_tag="GFP w/ syntrons(3)"
                     /label="GFP w/ syntrons(3)"
                     /ApEinfo_label="GFP w/ syntrons"
                     /ApEinfo_fwdcolor="#00ff00"
                     /ApEinfo_revcolor="#00ff00"
                     /ApEinfo_graphicformat="arrow_data {{0 1 2 0 0 -1} {} 0}
                     width 5 offset 0"
     primer_bind     11587..11604
                     /locus_tag="M13-fwd"
                     /label="M13-fwd"
                     /ApEinfo_label="M13-fwd"
                     /ApEinfo_fwdcolor="cyan"
                     /ApEinfo_revcolor="green"
                     /ApEinfo_graphicformat="arrow_data {{0 1 2 0 0 -1} {} 0}
                     width 5 offset 0"
     misc_feature    12399..12432
                     /locus_tag="LoxP"
                     /label="LoxP"
                     /ApEinfo_label="LoxP"
                     /ApEinfo_fwdcolor="#bc27cf"
                     /ApEinfo_revcolor="#bc27cf"
                     /ApEinfo_graphicformat="arrow_data {{0 1 2 0 0 -1} {} 0}
                     width 5 offset 0"
     misc_feature    10854..10936
                     /locus_tag="sgRNA scaffold"
                     /label="sgRNA scaffold"
                     /ApEinfo_label="sgRNA scaffold"
                     /ApEinfo_fwdcolor="cyan"
                     /ApEinfo_revcolor="green"
                     /ApEinfo_graphicformat="arrow_data {{0 1 2 0 0 -1} {} 0}
                     width 5 offset 0"
     misc_feature    11953..12003
                     /locus_tag="syntron1"
                     /label="syntron1"
                     /ApEinfo_label="syntron1"
                     /ApEinfo_fwdcolor="#a9e4ff"
                     /ApEinfo_revcolor="#a9e4ff"
                     /ApEinfo_graphicformat="arrow_data {{0 1 2 0 0 -1} {} 0}
                     width 5 offset 0"
     promoter        10335..10833
                     /locus_tag="U6 promoter"
                     /label="U6 promoter"
                     /ApEinfo_label="U6 promoter"
                     /ApEinfo_fwdcolor="cyan"
                     /ApEinfo_revcolor="green"
                     /ApEinfo_graphicformat="arrow_data {{0 1 2 0 0 -1} {} 0}
                     width 5 offset 0"
     misc_feature    12373..12398
                     /locus_tag="syntron3"
                     /label="syntron3"
                     /ApEinfo_label="syntron3"
                     /ApEinfo_fwdcolor="#a9e4ff"
                     /ApEinfo_revcolor="#a9e4ff"
                     /ApEinfo_graphicformat="arrow_data {{0 1 2 0 0 -1} {} 0}
                     width 5 offset 0"
     misc_feature    12158..12208
                     /locus_tag="syntron2"
                     /label="syntron2"
                     /ApEinfo_label="syntron2"
                     /ApEinfo_fwdcolor="#a9e4ff"
                     /ApEinfo_revcolor="#a9e4ff"
                     /ApEinfo_graphicformat="arrow_data {{0 1 2 0 0 -1} {} 0}
                     width 5 offset 0"
     misc_feature    14590..14614
                     /locus_tag="GFP w/ syntrons(4)"
                     /label="GFP w/ syntrons(4)"
                     /ApEinfo_label="GFP w/ syntrons"
                     /ApEinfo_fwdcolor="#00ff00"
                     /ApEinfo_revcolor="#00ff00"
                     /ApEinfo_graphicformat="arrow_data {{0 1 2 0 0 -1} {} 0}
                     width 5 offset 0"
     misc_feature    complement(13416..13510)
                     /locus_tag="Intron"
                     /label="Intron"
                     /ApEinfo_label="Intron"
                     /ApEinfo_fwdcolor="#a9e4ff"
                     /ApEinfo_revcolor="#a9e4ff"
                     /ApEinfo_graphicformat="arrow_data {{0 1 2 0 0 -1} {} 0}
                     width 5 offset 0"
     misc_feature    14590..14614
                     /locus_tag="syntron3(1)"
                     /label="syntron3(1)"
                     /ApEinfo_label="syntron3"
                     /ApEinfo_fwdcolor="#a9e4ff"
                     /ApEinfo_revcolor="#a9e4ff"
                     /ApEinfo_graphicformat="arrow_data {{0 1 2 0 0 -1} {} 0}
                     width 5 offset 0"
     misc_feature    14556..14589
                     /locus_tag="LoxP(1)"
                     /label="LoxP(1)"
                     /ApEinfo_label="LoxP"
                     /ApEinfo_fwdcolor="#bc27cf"
                     /ApEinfo_revcolor="#bc27cf"
                     /ApEinfo_graphicformat="arrow_data {{0 1 2 0 0 -1} {} 0}
                     width 5 offset 0"
     gene            complement(12438..14555)
                     /locus_tag="C.Briggsae unc-119(+)"
                     /label="C.Briggsae unc-119(+)"
                     /ApEinfo_label="C.Briggsae unc-119(+)"
                     /ApEinfo_fwdcolor="#b8b5ff"
                     /ApEinfo_revcolor="#b8b5ff"
                     /ApEinfo_graphicformat="arrow_data {{0 1 2 0 0 -1} {} 0}
                     width 5 offset 0"
     CDS             complement(12722..13567)
                     /locus_tag="CB-unc-119(+)"
                     /label="CB-unc-119(+)"
                     /ApEinfo_label="CB-unc-119(+)"
                     /ApEinfo_fwdcolor="#ffff00"
                     /ApEinfo_revcolor="#ff8000"
                     /ApEinfo_graphicformat="arrow_data {{0 1 2 0 0 -1} {} 0}
                     width 5 offset 0"
     misc_feature    complement(13257..13299)
                     /locus_tag="Intron(1)"
                     /label="Intron(1)"
                     /ApEinfo_label="Intron"
                     /ApEinfo_fwdcolor="#a9e4ff"
                     /ApEinfo_revcolor="#a9e4ff"
                     /ApEinfo_graphicformat="arrow_data {{0 1 2 0 0 -1} {} 0}
                     width 5 offset 0"
     misc_feature    complement(12829..12879)
                     /locus_tag="Intron(2)"
                     /label="Intron(2)"
                     /ApEinfo_label="Intron"
                     /ApEinfo_fwdcolor="#a9e4ff"
                     /ApEinfo_revcolor="#a9e4ff"
                     /ApEinfo_graphicformat="arrow_data {{0 1 2 0 0 -1} {} 0}
                     width 5 offset 0"
     misc_feature    14822..14847
                     /locus_tag="Flanking sequence"
                     /label="Flanking sequence"
                     /ApEinfo_label="Flanking sequence"
                     /ApEinfo_fwdcolor="cyan"
                     /ApEinfo_revcolor="green"
                     /ApEinfo_graphicformat="arrow_data {{0 0.5 0 1 2 0 0 -1 0
                     -0.5} {} 0} width 5 offset 0"
     misc_feature    complement(10937..11173)
                     /locus_tag="U6 downstream"
                     /label="U6 downstream"
                     /ApEinfo_label="U6 downstream"
                     /ApEinfo_fwdcolor="cyan"
                     /ApEinfo_revcolor="green"
                     /ApEinfo_graphicformat="arrow_data {{0 1 2 0 0 -1} {} 0}
                     width 5 offset 0"
     misc_recomb     complement(8354..8442)
                     /locus_tag="attP2"
                     /label="attP2"
                     /ApEinfo_label="attP2"
                     /ApEinfo_fwdcolor="plum"
                     /ApEinfo_revcolor="plum"
                     /ApEinfo_graphicformat="arrow_data {{0 1 2 0 0 -1} {} 0}
                     width 5 offset 0"
     misc_recomb     join(11621..11666,11668..11702)
                     /locus_tag="attP1"
                     /label="attP1"
                     /ApEinfo_label="attP1"
                     /ApEinfo_fwdcolor="plum"
                     /ApEinfo_revcolor="plum"
                     /ApEinfo_graphicformat="arrow_data {{0 1 2 0 0 -1} {} 0}
                     width 5 offset 0"
     misc_feature    10834..10853
                     /locus_tag="sgRNA"
                     /label="sgRNA"
                     /ApEinfo_label="sgRNA"
                     /ApEinfo_fwdcolor="#ff974a"
                     /ApEinfo_revcolor="#ff974a"
                     /ApEinfo_graphicformat="arrow_data {{0 1 2 0 0 -1} {} 0}
                     width 5 offset 0"
     rep_origin      9489..10175
                     /locus_tag="ColE1 origin"
                     /label="ColE1 origin"
                     /ApEinfo_label="ColE1 origin"
                     /ApEinfo_fwdcolor="gray50"
                     /ApEinfo_revcolor="gray50"
                     /ApEinfo_graphicformat="arrow_data {{0 1 2 0 0 -1} {} 0}
                     width 5 offset 0"
ORIGIN
        1 ttaaaagatt tttttgaatt tttttatatt tttcagaatt tattctgaaa tttttagatt
       61 tttttcaaaa aaaaaaatct aacaatatca gaataaatac aaaaaaaatc ttaacaattc
      121 tgaaaattaa aaaaaaacga tagaaaattt ccagagaaaa tttgaaaaat tctagaaaaa
      181 agctggtgat ttttgaaatt tttagtggat aaaaaatgtt ttttctttgg ttttgtgcat
      241 ttttattccc gcattttttg tagatcaaac cgtaatggga catattagca ccacgagtaa
      301 atctgaataa tctgatagca agcgcgcttt aataattatt caaccttgac aacagttctt
      361 ctaatagctt catgaatctg ttgaacattt ggcgtctgat cgttcaagaa catttctcca
      421 agagtctcat caacattggc aatatgctca atgagctcct gacgtctatc ttctgcttcc
      481 accctcaaat cctttggaat ctcgtccttt ctcacaataa gtccaccttc accctcataa
      541 tacaacgcgt gtccttctac caaatcgacg attccattga aatttgagtc tttcccaatt
      601 ggtaaatgaa tgagcgccgc gttatggttc aatttattcc ggaggccatc tagagctttc
      661 agaggagtcg ctccattccg atccatttta ttcacgaaac agatgaacgg aacattgtag
      721 cgagccagtt gacgattaac agtgaacgtt tgcgactgga cacctccaac tccgcacaga
      781 acaagtacgg ctccatcgag aacacgaaga gcccgctcga cttcaactgt gaaatccacg
      841 tggcctggtg tatcaataat attaatatta gttccgtgcc aatccacata ggtagccgcc
      901 gactgaatag tgatcccccg ctgtcgttcg agatccataa aatccattgt ggctccgacg
      961 tcgtcttttc cgcgaacttc gtgcatcgag tcgattcttc cggcataata caagattctt
     1021 tctgtgacag tcgtctttcc cgaatcaata tgagcagaaa tacctggaaa tttgtgtttt
     1081 aaatcaagat tttgatcaaa aattaggatt aaacgccaaa ccaatatttc tgattcgttc
     1141 aattggccgg actcctggta cgacgacgga cgacggcgct tcgttggatg cgaatcgtcg
     1201 gaggacgttg tttagctgaa aaattcattt aaaaaaaact attaaaataa tttaaaaata
     1261 aataaattac ctgccgacgg ctttgcgcca ctgcagagaa cctcccgaga ggactcattg
     1321 tgtattacct gaagtttaga tgttaaattt tcaaagattt tcacttaaat aatttttaaa
     1381 tttttaaaat aaaaataata ttggaaaagt gcatttaaaa cgtttaattt tattaattaa
     1441 caaaaaatga tgccataaaa tcgttatccg agaggagtac gcgacgcgtg gcctagcatt
     1501 tcggggcagt cgctcttcca aaaaaacatg tttttctcac tcgactttca gatatttctt
     1561 atatattttt taaagaactc tctcgttgtt ttccgttcgt tttttcaatt tttagtaaag
     1621 aaaagaacag aatcatcaag ttttaatatt gatttatttc gagttgcttg agaaatgcag
     1681 agttttccaa gaatttcatg tttttgttta ttggaaattt gaaaaacgct ttgtaaccag
     1741 caatgtggta ttgcatcatt aaataatgtt gaaataacgg gttttaactg aaagaaataa
     1801 tcttttaaat actcttttcg acggaaatat attatttcta ttatttccta cgcagctagc
     1861 tacagtaacc cggtggccga gcgaaagagc atatttaacc acttttctgc tctctctaat
     1921 tccactattc ttatcaattg cagtactttt tccccgtgtc ctgtctcgtt tcccccgcta
     1981 ttttcatgaa aaatttcaat tttcaggcgA TGGACACTCG TCGAAAAGTG TATCACAGAG
     2041 GCGAAAACAA TACACAGAGG ATACAGGAAA TCCGGGAGAG CATCAGAGTC AAAACTCGAG
     2101 CTAgttagtt tttttttcag cttgaattat gatgagcatt ttaatattaa aattttccag
     2161 AAAAAGTAAG CGAAACCAGT GAAAAACGAC GAGAAAGATT CCGAGCCCGT GAAGATGTGC
     2221 AGAAACTGAT CCGAGGCGCC GATTCGTACA CAAAAGCAAC TTACGAAGAG AAATGTGAAT
     2281 TTTTGAATGG AATTTCCAGG ACGATTTTGG AAACCACAGT GGAATCGCTG ACGGATAACG
     2341 AGTTTTTTGA GGATATTTGT CAGTTgtaag ttgtgaaaac taatctgaga tttaacatat
     2401 aataaaaatt ccccattttt cagAGTGTTA AAATTCCTAC CCGACGATCA CCCGTGTATC
     2461 CGTGCAATGT GCTTCCATAT GGTTCGAAAA TGTACGATAA ACGAGCGGAA TCTAGTTGTA
     2521 ATCCTTACAA CTCACGTGGA TATTTTTATC GTTCGCGCAA TTGATTTACA AATGGAAAAT
     2581 CAAACGGAAC GATTGGAAGC TTTCAAGTTA ATTATTTGGA TGCTTAAAAT CTACGAGAAA
     2641 TCCAATCTCA AGAAGCTGAT AGACTCCTCG GCGGCGCAGA AAAACGGAAA gtatgctaaa
     2701 tttaacttca attttctgga aaaaaatgat cgaaaattca caaaatttgg taaaatttgg
     2761 aatttagccg gcttgacaag cggcgggaaa ctaaattttt tgaaatcacc aaagagatat
     2821 tttaaataaa ttttttatca aatctggtcg ttgcagaata aatctgaaaa gttgcagaac
     2881 atttgtacgt taaaatctga ttttataatg gtgtttgtga tttttttttg taaaaactca
     2941 gaattttcgg tggaaaactt taaaaaatct gaaaatctcc agaagtaatt ttttaaaagt
     3001 ttaaaaattt tagaataaat gttaaaaaaa tttaaaaatt tcagtataaa tttaaacaac
     3061 tctaaaaatt tcagaataag tgttaaaaat aaactctaaa aattttagaa taaattcaaa
     3121 aaaaatctaa aaatttcgga ataaattcaa aataatcttt ttaaaaaact cttgaaaaac
     3181 ctgaaaaatt tcagaataaa ttcaaaaaac tctgaaaatt tcaaaatgaa ttttaaaaaa
     3241 gcttgaaaaa cttgaaaaat tccagaaaaa ttccaaaaaa aaacttgaaa atctgaaaaa
     3301 aaatgataca aaattttctg taaaaatctg aaaaattcta gaaaaagctg tagattttgg
     3361 gaaaatctaa agttaaaaat tttttttttc aattttgcac tgaatattta aaaataatcg
     3421 gttttctttt tcggttggca catcgaaatg tacctaaatc ttttgacgcg caaaatatct
     3481 cttagcgaaa actacagtaa ttcttgaaat gactactgta acgcttgtgt cgatttacgg
     3541 gagaaaatcg cccgtaaatc gacacagacg ctacagtagt catttcaaga attactgtag
     3601 tttttcgcta cgagatattt tgcgcgtcaa atattctgtg caatacgcat tctttttttt
     3661 tcagAAAATA TGCATTCCCC AAGTCCATCA TGCAACCCAT CATCTCCATC GCATTGTCAG
     3721 CATTTGAAGG TCAACAGACT ACGGGAAAAG ACAAgtaagc ctggattgga ttcgatttcc
     3781 cgttgaaaaa aattaataaa ttttccaatt tttagATTAA CCCTCCCGTG CGTCGGCCTT
     3841 TTCCTGGAGT TCAGCTTAAC CGAACCGCTA TTAGTCCTAG AAATGGCCGG AACAGATTGG
     3901 CTTGTAAAAG CATTAACTGG AGTTTCTTGT ATGAGCCGAC GAATTGTGCT CCTTGCATCA
     3961 CATGTTCTGA TCTCGTGGCT TGATTCTCCG ACGATTCGGA TCAAAGCGCA TTTGGATTTG
     4021 GTGATGGAGC AGATCTTCGC ACCTCTGGTG GAATTCGGAT TGTTCCAGAA AAGAGGAAGT
     4081 ATGCTTACGA ATGATAATGC gtaagctcta gcattcctat atatggggtt aatcatgtga
     4141 tgtagaaaaa tgcgaaaaaa tgcaaaaaat tcaaaataaa tgtcgaaaaa tttcgaaaaa
     4201 tgtcaaaaaa tgcaaaaaat gcggaaaaat ctaaaaatct cagaataaat tcgaaaaaat
     4261 ctaaaaattt cagaataaat ttaaaaaaat ggttaaaaaa atattctaaa tttttaaaat
     4321 gattttttca aaaaattaaa agaccgaatt aaatttgaat tcccgccgcg caaaaaactg
     4381 acgtcatttt tgacattttt gtgcaaaaaa tctaaaaatt tcagaaaaat tcaaaaaaat
     4441 ctttaaaaaa attaaaaatt taaatttttt gaatttttct cgcggccctt tttatttttt
     4501 gaaaaaaaaa tcattgaaaa tttagaaatt ttttatacat ttttaaaaag ttagtttttg
     4561 catttttcga catttttcga aatttttttt gacatttttc tacatcacac gactaacccc
     4621 gtaatagttt tctaaccagt ttcaaagttt aagAAACGAA GCCTTCCACA TGAACGACTT
     4681 TTTGGAGAAT TTCAAGTGTT CCTTCCTCCG AATCATTCGA TCATGGCCGG GGCTCTTCGC
     4741 ATGTGCTGCA GTTGGCCCCA ACTCAAATAT TCGTCCATCT TCACCGTTCC GGCTCCTAGA
     4801 CTACCTAGGC CTAGGTACGG TGGCCAATGA TAATCTTGTG AGGATTCGTG ATACGATTGT
     4861 GGATCTTTGC TGTGAATTTG TGGATGTTCC ATATGCCAAT AAGACATTTG AGTCTTGGGA
     4921 AGAAGCTCTC TCATTTTATA gtgagtaagg aggataaact cgaaatgacc tgaagaattt
     4981 tcgaaatttt tttcagaaaa tgcagaaaac gttttggaaa aagttcagaa attttttttt
     5041 attcagaaaa gttttcaaaa aatttttcag aaattactga aaagtattca aaaaaaagct
     5101 agaaaaaaat cattaaattt ttaaattcaa aaatttcaga aattttttat tttttaattc
     5161 agaaaatgca gaaaacttta aaaaaaattt ttcagaaaat tcagaaagta tattttctgc
     5221 taaataacct gtcgttatct aaaaacaccg ttttaaaatt ttttaaacaa tttttttttg
     5281 aaaaatgaca ctcaactatc ttgtaaatat gctcaaaatc gttaaattgt tcaaaaaaag
     5341 cgtttaaaaa caaaaaaatc aatttttcgt gattttggcg aaaaaaaaaa tgtattcaag
     5401 tattcatagg cttcttgaaa aacggaaatg aaattatttt cagAAACAAT GCACCTACCG
     5461 GACAAATTCA AGAGCAACCT GAAAAACGAC TTTGTAATTG CTCAAAATGA TGCTCGCTTG
     5521 AAAAATGATA CGGAACGACG GAAGCCAACA ATCGATCTTC TTGCAGCGTT CCGAGTTCTT
     5581 TCCCAATTCG TTTTGATCAA TGCTCAGCTT CCACTCTCGC TGGCCAGGCT GATCCTTGCG
     5641 ATGCCCGACT CATCAAGTGG ACTCAAGGCA ACACTTTTGA TGGCTGATAT GTTGAGACAA
     5701 GCTCCATCTC ATGTACCTAT GGGGTATCGA GCTCCGGTTC TTTCGATGCC AACTCTGGTG
     5761 CAATCGGCCT GTGAATCGCT GAGCCAAAGT CATGCGGTGG CGGCTATAAA TGGAACTTTT
     5821 GATATTAATA CTACAGAGCA ATACACTTTC CTACATGCTA Cgttagtatt taaaatacac
     5881 ttttttgtgc tttattagac ttaaaattgt ctgaaaacac ccaatttcat gatgaaattt
     5941 cttgaaaacg tctcaaaaaa aaatgtagaa aaatgcatgc gtttttgaaa catttttcta
     6001 cacacatgaa taaggggaaa atgtataaaa atacattttt gcatgtttca tcatcacatg
     6061 aataacctca ttagactcga aattgtctga aaatatcgaa tttcttaatg aaaattttct
     6121 ttaaaaaatg ttatagcgac cggctcaaaa atgacccaat attaattaaa attttggaat
     6181 ttgagcggct ggaaactaac tttttttttg aaatcaccgt ctaattttgg gtatataagt
     6241 tgattatctt tggttttcaa ctcgatttat gtagattaaa gtccgtggac gaaaaaaata
     6301 cctaaatcga gttgaaaacc caagataatt aacttttata ccaaaaatta gacggtgatt
     6361 tcaaaaaaaa agttagtttc cagtcgctca aattccaaat tttaactaat ttttggtcat
     6421 tttttgagcc gtcataactt tttttttttg agaagtttca atatgaaact cggtgttttc
     6481 agataatttt gagtctaatg gggttattca atagatgacg aaaaatgcaa aaatgtattt
     6541 ttatacattt tccctctatt catttgtgta gaaaaatgtt taaaaaacgc atgcattttt
     6601 cgacattttt ttggcatttt ttctaaaaat gtcaaaaaat ttcgaaaaat gcaaaaaatg
     6661 gcgaaaaata caaaaaaaat tcgaaaaatg catgcgtttt tttttcacat ttttgaatag
     6721 gggcaaaaat taaaaaaaat actttttgca ttttcctaga ttaggtgaat agtcccataa
     6781 taaagcgata aaacaacacc acctttaaaa ataaaaccaa tttttttttt cagGAACGCC
     6841 GAGCTTGTCC TAAATCGCTT CGACAAATTA AATCAATCGT GGATCCGATC CGCGTCCACC
     6901 TCATCCACCG TTCTCAAAGA ATCGGATCTA ATGCTCTTCT CACCGCATAT GTCCGAACCC
     6961 ATACCACTAG CATCTACAAT GAAAAAATCA AAAAGTGATT CTTCATTTCG ATCGGGGGGC
     7021 TCATTTTTTA AGAGAAACAC CTCGCCTGAT GTCTACGAAG AAGAGTCTCC AGGTGAGTTC
     7081 AGCGAGACTG TGCTCCGTGG AAGATACGAT AAGAATGCGT TGATGTTGAT GGATGATGCT
     7141 GACGATTATG ATTACGCAGC TCCGAACATC AGAGACACGC TTGACGATGA GGAGGAGAAT
     7201 GCGAAGAAGT TTTTCGTCGA TTCAACCGGA GCATTTGACT GGAACTATGT GGAGTATTAT
     7261 GTTGAGAATA TCGAGAAGGA TGGCTACGAG AAGCTTCTCA AAGAATTCAC ATCGAACACT
     7321 ATTCAAGTTC ATATTTCAAA Tgtaatagtt tcagaaattt gaagaaaaaa gaaaaaaaaa
     7381 agtacattgt tttgttacag ATGTTCCAAT ACATCTCACC ATCCGAACAG GAGAAGCACA
     7441 AAAGATGCAT AGATCGGCAA CAAGTGATTG TGACGAAAAG CCTAATCAAG CTTCTGCTCC
     7501 GAGTGTTCCA GAAAGAAGCC CATATCAGTG ATGCCTATCA GCCAATCTTT CTGAAATATG
     7561 TTGAAAGCTT TAAAGCTCTT TTGGAAAAGg tacagttgat tatctgaaaa gtatgaacca
     7621 acaaatgatt atatttttta tttttttatg ttttctaagg cagaatattt cacagttttt
     7681 gatcattttt gcaaactctt tttgtattta acattcaaaa taaccaatat atttcttatt
     7741 ttcaacgttt ccagtaaaaa tatacgtatt cgtcacgggg tgtcagaaag tctcattgtg
     7801 gtttgatcta caaaaaatgc gggaattttt tcccagaaaa tttatgacgt aagcacactg
     7861 ttaaccatgc gaaatcagtt gagatgtcta cgtctcacct cccgcatttt tcgtagatca
     7921 aagcaaaaag ggaccgtctg actccacgtg attcgtatgt agttgaattc tacaggaaac
     7981 gagagaaacg atgaatacat cgaattttac ctgaaacatc atgaataagc tcaaaatcgg
     8041 tcattttaaa attgaaatgc aaaatgaatc agcaaaaaag aactaaaaac atgaatttct
     8101 gccagaatca tgtagaatca tgcgagaaga aaataagttt tcggctttcc acgtgtagta
     8161 caaaatcagg atttttacat gtcgatttac aaagcgtttt gtactacaca cggacaagcg
     8221 ggaTTACACA TGGCATGGAT GAACTATACA AAGGTGGCAC AGGAGGAACG GGCGGTAGTG
     8281 GAGGCACTGG TGACGCTCAA GGAGATGCCG GCGCACAGGG AGGAAGTCAG GGCAGTACTC
     8341 CAgacccagc tttCTTGTAC AAAGTTGGCA TTATAAGAAA GCATTGCTTA TCAATTTGTT
     8401 GCAACGAACA GGTCACTATC AGTCAAAATA AAATCATTAT TTGCCATCCA GCTGATATCC
     8461 CCTATAGTGA GTCGTATTAC ATGGTCATAG CTGTTTCCTG GCAGCTCTGG CCCGTGTCTC
     8521 AAAATCTCTG ATGTTACATT GCACAAGATA AAATAATATC ATCATGAACA ATAAAACTGT
     8581 CTGCTTACAT AAACAGTAAT ACAAGGGGTG TTATGAGCCA TATTCAACGG GAAACGTCGA
     8641 GGCCGCGATT AAATTCCAAC ATGGATGCTG ATTTATATGG GTATAAATGG GCTCGCGATA
     8701 ATGTCGGGCA ATCAGGTGCG ACAATCTATC GCTTGTATGG GAAGCCCGAT GCGCCAGAGT
     8761 TGTTTCTGAA ACATGGCAAA GGTAGCGTTG CCAATGATGT TACAGATGAG ATGGTCAGAC
     8821 TAAACTGGCT GACGGAATTT ATGCCTCTTC CGACCATCAA GCATTTTATC CGTACTCCTG
     8881 ATGATGCATG GTTACTCACC ACTGCGATCC CCGGAAAAAC AGCATTCCAG GTATTAGAAG
     8941 AATATCCTGA TTCAGGTGAA AATATTGTTG ATGCGCTGGC AGTGTTCCTG CGCCGGTTGC
     9001 ATTCGATTCC TGTTTGTAAT TGTCCTTTTA ACAGCGATCG CGTATTTCGT CTCGCTCAGG
     9061 CGCAATCACG AATGAATAAC GGTTTGGTTG ATGCGAGTGA TTTTGATGAC GAGCGTAATG
     9121 GCTGGCCTGT TGAACAAGTC TGGAAAGAAA TGCATAAACT TTTGCCATTC TCACCGGATT
     9181 CAGTCGTCAC TCATGGTGAT TTCTCACTTG ATAACCTTAT TTTTGACGAG GGGAAATTAA
     9241 TAGGTTGTAT TGATGTTGGA CGAGTCGGAA TCGCAGACCG ATACCAGGAT CTTGCCATCC
     9301 TATGGAACTG CCTCGGTGAG TTTTCTCCTT CATTACAGAA ACGGCTTTTT CAAAAATATG
     9361 GTATTGATAA TCCTGATATG AATAAATTGC AGTTTCATTT GATGCTCGAT GAGTTTTTCT
     9421 AATCAGAATT GGTTAATTGG TTGTAACACT GGCAGAGCAT TACGCTGACT TGACGGGACG
     9481 GCGCAAGCTC ATGACCAAAA TCCCTTAACG TGAGTTACGC GTCGTTCCAC TGAGCGTCAG
     9541 ACCCCGTAGA AAAGATCAAA GGATCTTCTT GAGATCCTTT TTTTCTGCGC GTAATCTGCT
     9601 GCTTGCAAAC AAAAAAACCA CCGCTACCAG CGGTGGTTTG TTTGCCGGAT CAAGAGCTAC
     9661 CAACTCTTTT TCCGAAGGTA ACTGGCTTCA GCAGAGCGCA GATACCAAAT ACTGTTCTTC
     9721 TAGTGTAGCC GTAGTTAGGC CACCACTTCA AGAACTCTGT AGCACCGCCT ACATACCTCG
     9781 CTCTGCTAAT CCTGTTACCA GTGGCTGCTG CCAGTGGCGA TAAGTCGTGT CTTACCGGGT
     9841 TGGACTCAAG ACGATAGTTA CCGGATAAGG CGCAGCGGTC GGGCTGAACG GGGGGTTCGT
     9901 GCACACAGCC CAGCTTGGAG CGAACGACCT ACACCGAACT GAGATACCTA CAGCGTGAGC
     9961 TATGAGAAAG CGCCACGCTT CCCGAAGGGA GAAAGGCGGA CAGGTATCCG GTAAGCGGCA
    10021 GGGTCGGAAC AGGAGAGCGC ACGAGGGAGC TTCCAGGGGG AAACGCCTGG TATCTTTATA
    10081 GTCCTGTCGG GTTTCGCCAC CTCTGACTTG AGCGTCGATT TTTGTGATGC TCGTCAGGGG
    10141 GGCGGAGCCT ATGGAAAAAC GCCAGCAACG CGGCCTTTTT ACGGTTCCTG GCCTTTTGCT
    10201 GGCCTTTTGC TCACATGTTC TTTCCTGCGT TATCCCCTGA TTCTGTGGAT AACCGTATTA
    10261 CCGCCTTTGA GTGAGCTGAT ACCGCTCGCC GCAGCCGAAC GACCGAGCGC AGCGAGTCAG
    10321 TGAGCGAGGA AGCGTCCAAG AACTCGTACA AAAATGCTCT GAAGTAGGTC TCGAGATCAA
    10381 TACTGGGAAG ACGAAAGTCT TGCGAAACCG ATTCGCTGAC CCCAGTAAAG TCTACTTCGG
    10441 TAGCCCTTCC CCCACCACCC AGCTCGACGA CGTCGACGAG TACATCTACC TCGGTCGTCA
    10501 AATCAACGCC CAAAACAACT TGATGCCGGA AATCCACCGA AGACGTCGAG CAGCCTGGGC
    10561 TGCATTCAAT GGAATCAAGA ATGCCACCGA CTCCATCACC GACAAGAAGA TTCGTGCGAA
    10621 TCTGTTCGAC TCAATTGTCC TTCCAGCGCT CACCTACGTT TCAGAAGCCT GGACATTCAC
    10681 CAAAGCTCTA TCCGAACGAG TACGAATCAC ACATGCCTCC CCCACAAATT ATTGATCTAC
    10741 ATCCCCATTT GGTATAGTGT CTTACAGGAC TCTCAATATG TCAGCTGCAT GATAAATGGT
    10801 CCCTATATAA TTGAATTGCA AATCTAAATG TTTGAGCGTC CATgtcgtca agaGTTTTAG
    10861 AGCTAGAAAT AGCAAGTTAA AATAAGGCTA GTCCGTTATC AACTTGAAAA AGTGGCACCG
    10921 AGTCGGTGCT TTTTTTCAAT AATATTCTAG ATATCCCTTT TTGAAACTAA AATGAAATAC
    10981 TCTAAATTTT TGAGTTCAAT GTTTCAACTA ATCTTGGTTA AAGGTAAATT CCCGGAGGGA
    11041 CGATTTTAAA GTTGCCAGAG TTGATTAAAT TGGTCCAAAA AATTTTATTA GGAAACTCGA
    11101 AAAAAAATTG ATTTTTTTTG ACAATATTCC AAAGAAAATT ACAAAATCTC GACGCCAAAC
    11161 ATAGTCGGCT GTGGCCCAAT ACGCAAACCG CCTCTCCCCG CGCGTTGGCC GATTCATTAA
    11221 TGCAGCTGGC ACGACAGGTT TCCCGACTGG AAAGCGGGCA GTGAGCGCAA CGCAATTAAT
    11281 ACGCGTACCG CTAGCCAGGA AGAGTTTGTA GAAACGCAAA AAGGCCATCC GTCAGGATGG
    11341 CCTTCTGCTT AGTTTGATGC CTGGCAGTTT ATGGCGGGCG TCCTGCCCGC CACCCTCCGG
    11401 GCCGTTGCTT CACAACGTTC AAATCCGCTC CCGGCGGATT TGTCCTACTC AGGAGAGCGT
    11461 TCACCGACAA ACAACAGATA AAACGAAAGG CCCAGTCTTC CGACTGAGCC TTTCGTTTTA
    11521 TTTGATGCCT GGCAGTTCCC TACTCTCGCG TTAACGCTAG CATGGATGTT TTCCCAGTCA
    11581 CGACGTTGTA AAACGACGGC CAGTCTTAAG CTCGGGCCCC AAATAATGAT TTTATTTTGA
    11641 CTGATAGTGA CCTGTTCGTT GCAACAAATT GATGAGCAAT GCTTTTTTAT AATGCCAACT
    11701 TTgtacaaaa aagcaggctc gTACAGTACT ttctaactcg cttcatttca gggaacagcc
    11761 ggataagacc atcttgacga cATGAGCAAA GGAGAAGAAC TTTTCACTGG AGTTGTCCCA
    11821 ATTCTTGTTG AATTAGATGG TGATGTTAAT GGGCACAAAT TTTCTGTCAG TGGAGAGGGT
    11881 GAAGGTGATG CAACATACGG AAAACTTACC CTTAAATTTA TTTGCACTAC TGGAAAACTA
    11941 CCTGTTCCAT GGgtaagttt aaacatatat atactaacta accctgatta tttaaatttt
    12001 cagCCAACAC TTGTCACTAC TTTCTGTTAT GGTGTTCAAT GCTTCTCGAG ATACCCAGAT
    12061 CATATGAAAC GGCATGACTT TTTCAAGAGT GCCATGCCCG AAGGTTATGT ACAGGAAAGA
    12121 ACTATATTTT TCAAAGATGA CGGGAACTAC AAGACACgta agtttaaaca gttcggtact
    12181 aactaaccat acatatttaa attttcagGT GCTGAAGTCA AGTTTGAAGG TGATACCCTT
    12241 GTTAATAGAA TCGAGTTAAA AGGTATTGAT TTTAAAGAAG ATGGAAACAT TCTTGGACAC
    12301 AAATTGGAAT ACAACTATAA CTCACACAAT GTATACATCA TGGCAGACAA ACAAAAGAAT
    12361 GGAATCAAAG TTgtaagttt aaacatgatt ttactaacAT AACTTCGTAT AATGTATGCT
    12421 ATACGAAGTT ATttctagac attctctaat gaaaaaatct ttcagttgaa attgaaaatg
    12481 agttaaagtt ggagttttta ttgaaaacag atttccgtgt gattagtgtt tttagcgagt
    12541 gtgacaggac agcgaaaaaa tatagaaaca aggggggaac tgaaaagctt aggaatgcat
    12601 tgaacatgag aaggggaagg ggaaggaaca aactagacag gaattattgg aatttaatca
    12661 catttggagt tttttttcta ttcgacagaa taattatcca gaacattttt gtattaaata
    12721 tTTATGCATC ATATGAGTAG TCGGCTTTGT TGTGCATGAC GAGTTTGTTA TCGACGAAAT
    12781 AGAAGCTGTC AGAACGAGTC TCGTTTGGAT TGTTGATCAT GTCGTCCAct gaaaaagaga
    12841 ttagtctttt gaattgtact ttttagaata atgactcacT GAGTTGTTGA GAGAGTTGAG
    12901 GGAACTCATA GATATGTTCA CAGTTGTTTC GTGAATTCGG AATACAGAAT CCGAATTCAA
    12961 AGTCAAAACA CTTCAGAAGG CGATCTTTGA AGAAGTGACG TTCGATCATT CGGAAATGAT
    13021 GGATTGGGAT GTCTCCTACT TTGAATTCCA CAGTTGCTCC GACCGTTTTG AGTTTCAAAA
    13081 AGTTTGGAGC AAATCTATAA CGCACGTATC TTGCCGACTC CTGTGGCGAC TCATCATTCT
    13141 CCTGATCGTT CTCCGGTTTG GCGATCTCGA AAAGCACTTG CTCAGTGTCC AGATCACGGA
    13201 TTTGGAACTT GGTGAACTCG ATGTTATAGA TGTTCGCAGA TGGGGAGCAT AAGAATccta
    13261 aatttatgtt ttaaactgaa atccaaaggg agcaagataC CTTGAGTGAT TCCCGGAAGT
    13321 GCTAAAACGT CGTTCGGAGT GATTTGAGCT TTCTTCGCAA GCTCCGATTC CGTTGTGATT
    13381 CCTTGTTCGG TGCTTGGTGG TGGCCGTGGC ATCTGgaaat atggaaaagt tcaacaaaaa
    13441 gaaaagagaa aagaatgaaa tcggatatca agagttagtt gagcggtttc tctagttttc
    13501 tgagtctcac CTGCGACGGG AAGGTCGCCG AGCCGGGTGG AATCGATTGT TGTTGCTCGG
    13561 CTTTCATatc ggtttggttg gaagcggctg aaaacggaaa gaagtggaag aaggaaaaga
    13621 gtgtggtgtg acaggaaaat ggtaattaga gggtgccaaa taaccagcta tattttgttt
    13681 ttttttgaaa acatttttaa aaagaaaaat acgataatga tatcagatgg atttccggaa
    13741 aactggtatg aaaaatttca acctttttga gtacatgtaa tcaaaataca ctttgtaaat
    13801 tatcattttt attgaaactc caccattttt ctatttataa cgctaataat ttgaaaaaga
    13861 aacctgttgc gaaccgcggg gtgaatccca aaaacgaatg cgttttggtg gagtgattga
    13921 ttcgaatcga agaagaaaaa gaagaagacg tggaatagag agctcactct taaccgagca
    13981 gcacacaccg acagaaaaaa aaatgaaatg aatgagggtc ttcttcttct tcttcttcga
    14041 atgattgaca gaaatgggaa aaagaggaag attgagaagg gaaaaaggaa ggagaaaaga
    14101 agcagaagaa gacgtcagag aggagaggaa cgagcggaaa agcagcgggc gcaagtcata
    14161 gaagtagcag agctggggag aagaagacac tatccaagaa aggaatgacg agagagtatg
    14221 caaaggggta tagggtgcag acagaatagg aacagaataa cagatgatga gccaagaaga
    14281 gttgaaaagg gcgatgaatt tgtcatgtaa cttaatttgg gtcaatttga gcatgatgaa
    14341 ttgaaatcat cccttgttgg gagttaataa ccggtttgtt atcagaaacc ctgtaataga
    14401 agggcgccct aactttgagc caattcatcc cggtttctgt caaatatatc aaaaagtggt
    14461 caactgacaa attgtttttg atattataat aaacatttta tccgttaaca attttcgaat
    14521 actttttaca aggacttgga taaattggct caaagATAAC TTCGTATAAT GTATGCTATA
    14581 CGAAGTTATt aactaatctg atttaaattt tcagAACTTC AAAATTAGAC ACAACATTGA
    14641 AGATGGAAGC GTTCAACTAG CAGACCATTA TCAACAAAAT ACTCCAATTG GCGATGGCCC
    14701 TGTCCTTTTA CCAGACAACC ATTACCTGTC CACACAATCT GCCCTTTCGA AAGATCCCAA
    14761 CGAAAAGAGA GACCACATGG TCCTTCTTGA GTTTGTAACA GCTGCTGGGA GTTTTACAGT
    14821 TTTTTACAGT Tttttaaagc tgaaatcgct ggtttgagac tatttttgcg gattattttt
    14881 gtatctaaca ttcaaacgta acaaaatatt tcttattttt tatgttattt tttattaatt
    14941 tgttgttttg caacaattaa ttcatcgatt tttacttgaa acatatccaa ttttaaaaat
    15001 tgtccatcga catcgtgccg taggattgca aaaatataga agacatttat taaaatatat
    15061 ttataaaatg tgtaatatat ttcagAGATC CAATCCGAAT GCCTACTTTG CTGCTCGCAA
    15121 CCTTTCCTAC ACCAACTCGA TGCTTCATTT CGCCATAATC GGAACGTTCA CAATGACGAG
    15181 TAAAGGATTA TCGATTTTGA CGAATGCTGG AGTTTTGCAC ATgtaagctt ctttctctta
    15241 atatttaaaa tcatttattg tgatggcaca ctgtgccaca ttttagaatt gaatttttga
    15301 aatctattgc acgaattcag gaaagttgta gatgagggaa tgagtgagaa gagagaaaaa
    15361 ttattattat tgatgtggtt taaattgcaa tacatatgga tcacccgttg acaccttatg
    15421 gcttctgcga gacgaagaag cattgttgaa tgtgtgacag tttgacgaga cacttgtact
    15481 tctcggtaag aagtccgcct tctggaagac cggccgatgg gttacagtat ggacggcagt
    15541 gctcgtatcc tggctcgaag actccgtaag cctcgcaaca ctgggatgcg tcttggtagc
    15601 ccgaagcgca gatcatcacg tctccgacct tagccaatgg acagcgtcca gtgagaacag
    15661 cgagttgcat ctgaaatgga aaacagttct agatagcaaa aaaatcatta tagagacata
    15721 cagtagcaag ggtagcatcg tagttacaaa gtggagcaca tccctctccg agacgagaac
    15781 agcagttgcg gaatcgatca ttggcggtgt ccttagtgat gcatggctgc catcctggtt
    15841 ggcgtggaca ttgggcctga atgaacaaat attaagctga tcacaattgc ggaaatattt
    15901 tacctgtggt ggtggagcaa gtggagttcc ctttcctgca tcgatatact tctcaaagtt
    15961 gactggtcta gagtcaactg aagctgcagc ggctggctgt ggtagtggct gctgtggacg
    16021 ttgctgctgt acctgttgtt gtggagcaac tgggagttgt ggttgctgcg gctgtggcag
    16081 atagttgttc tgattctggt actgctgttg gtgtggttgt tggggctgct gtggctgctg
    16141 tccgtattgt tgctgttgat tgtattggtt ttgttgtggt gtctgctgct gctgctgttg
    16201 gttgtactgc tgctgttgtg gttgttggaa ctgctgatat ggtgggttga actgctgatt
    16261 gtattgctga ttgtactgct gctgttgttg tggaagttgc gggatttgtg gttgctgcgg
    16321 ttgttgttgg ttataatttt gactgttgta atttccctga tgctgtacct gtccgtattg
    16381 ctgctgctgg gtctgaagag tgctgatgcc ttgctggtta acagtcaatg gattagcgtt
    16441 caagttgaaa aggttgaatg gatcgagtgc tgcatttggc tgcaagaatt gttggaatgg
    16501 attgaaagct gcagcctgcg attgtgattg tgctccagcg gctccagcgg ctcctggagc
    16561 tccgaatagt ccttgtcctt gttgtggagt cgggagttgg aatggattcg gttggttgaa
    16621 aatattatca acttgttgcc catatccttg ctgtggctgt tggccgaatg gaatttgagc
    16681 ggcttgttgt gggtactgta cttgcccggt ttggtattct ggaagtggct gtgccaaatc
    16741 ggctggttga cggctcaagt ttggatcgaa agatgcgacc tttggtgcct cgactagtgg
    16801 agcaagagtg gcggtttgaa tttgagctgg agcctgtgct tgtgggtacg ggatctggtt
    16861 tccttgatag tttggagcag cgaattgaac tggctgagca tgtggctgca gtgggatgtt
    16921 gaattgtggc tgttgttgtt gatgttgagc ctgaacctgt tgctggaatt gttgctggtg
    16981 ctgaacctaa atacttttta ataaattttt ttttcaattc aaaatcccac ctgtggtctc
    17041 tgaacctgtg gccctccctc gtttgagatc tggcgagtat tcactgattg tgcgaactgt
    17101 ggctgattat tgaacgctgg tggtggctga ggtggtctct gtacatttac ttcctgaaat
    17161 gtcagaattc gaattcaagc aaaatgtaac ccaaaatccc tacctgaata gattggtgct
    17221 gctgtgtctt gcatccagca caagctgttg gacacattct atcgatgaag tcaactgcac
    17281 aatgaacaca tttggcacga gcacatgacg gaagatctgc caatgtatac gttgatagaa
    17341 gcagcaaaat acaaatggca cgtatcgtcg aaaccgacat tgccatcggt ctgaaacgtt
    17401 tcaaaaagtt gattcggtca aaagggtcga agggaaaata aagtgaaaag aattcagaag
    17461 gaggtgaaag ttatttgaag gcgattgaaa cggaggaaat ctacattgcg gtgtctctcc
    17521 cgacacatct actcgattcc cggataaatg gctttgggaa cggagcgcgc gggtccggag
    17581 aagaagcggc tgcggaatgt tgaacaaaca gcgaacattg tggattggat aaagatgaag
    17641 cggtcgtcta tgtttgcttc accatcttga ggtcggcgac tagcctctcc cctcctcaca
    17701 tacatagaga tgcctcgcct cgttcgcgat gacgccgatc gcgtcgaata accggcttct
    17761 tatgggcaag cttattctct ctctctctcc cttctttttc ttgcttcttc tcttcttgag
    17821 gtgcgcgccc gactgaccac cagctacgga cagctacaag gcgaaacggt gacgaaacac
    17881 tttttaatta tccgagagga gatttagacg gatgatcgaa ggctagtatt gcgacatatt
    17941 ggagaacggc aggaaggatt tatttgggaa ttagtcagtt acttttgaat aagaaagaac
    18001 attctacatg gaagtgctat ttagtagtaa cagcacaact agaaattaca atactgttct
    18061 agtatctaca aaattacata tgtatatttt cttatcacat tctgcacgtc aaacggaagt
    18121 tcaaaaaatt accgaatccg gaaagggggg aaaagagatt gtaataggat atattcgaat
    18181 ggcattgata acctgttgag gactacgaga agcccccgcc gaagggaatc aagggaatcg
    18241 aagacaaaat agaatcaatc gccaaaaaaa ggagaatagg agatgaccga gcgagagaga
    18301 gaatagccag aaactcgttc cgagtcatcc agattgattc tgatgcctcc ctgattgatc
    18361 atttttgtgt ggtatgtatg gaatataacg atatacttga agatgtgtat acacaaacac
    18421 ggaatatctt ggaatctaga ggatttatta agaaggtgaa tcttggtgaa gttaaattgg
    18481 aggtcttagc tgtcagggtt actgtagctt gttggttttt cgaaatagtt ttgttgaggc
    18541 ctgccaaaat tgagattttt catttcaaaa catttcagga aaattctgat tttcggtact
    18601 tcgaatgtat cgttagacat gatagaagct ccaaatccag acattctcta gtgtttctaa
    18661 caatctttcc tggtaagatg agatgagaaa gaaattgaga aattatagat atctaaagat
    18721 gctaactttg taatttctac taaaaaatga aggaaaaatg taggtaacta gatgttcctg
    18781 caataaatgg caagagggga tcgggaagaa aactatggta tgactcggct ttttgcgcaa
    18841 tgttatatgt catttagccg tgtgtgtgtg tgtgtctttt tggattgaaa cacgcctcct
    18901 tctttgcctt ttcgtttctg cttcttcttt tttcgtcgtc gtcgtcgtcg ttgccgccaa
    18961 ttcatcgcat atgttattgt tgcataattc cagaaattag agatctctcc gtgaatcggg
    19021 atagtcggcg gggaaagcgt gaaggcaaca cacaaaaacc tgccttggag aaattattag
    19081 cgtataagaa ggcgaaacta aaaacgataa ggccaattat tataagattg gatttcgaga
    19141 tttcgacacg ctgctttgat tggccacggg taaggcgatt cggaagaaag aattaaatga
    19201 acagtttcac aaaccagtga acgaactgaa agctaaatgg gtcattcacc gccttgtcac
    19261 gcgtctcaat gcacatagca ctctgtgtcg tctgtttatt cgatcggaaa ccgaggatcc
    19321 ctgtggtgag aagcagtgaa gaaaaaggat gtatatttgc ataacgtttc tactacgttt
    19381 ctggagaaat gtggaatttg tagaattaat tgaatttttt aaaattcctt ctgcaaaaac
    19441 tggggggggg gggggtgaag ttgccaaaaa gggtgtagtt gttgtttagg taactgtaga
    19501 taatgttcag cttgagctta ttatgggaac acaaaattct gagaatgcgt attgcgcaac
    19561 atatttgacg agcaaaatgt ctcgtagcga aaactattct ttaaaggact actgtagcgc
    19621 ttgtgtcgat ttacgggatc tcgattttta atcgataaaa tattaaatgg aaatgttata
    19681 taaaaaaatt agaaaattga ataccgctgt cagtattcga acagaaatta gcttcgaaat
    19741 tcgagtcccc gtaaatcgac acaatagtca tttacagtag ccatttaaag agatactgta
    19801 attttcgaaa aatgcaaaac atttcgaaaa atgcaaaaaa aaatgtcgaa aaatgcaaaa
    19861 aaatggaaaa atgcaaaaat gtcgaaaaat gcaaaaaaaa ggaaaaatgc gaaaaatttc
    19921 gaaaaatgca aaaaaaaaaa tgtccgaaaa tgcaaataat ttcgaaaaat gaactacagt
    19981 aattttttaa atgactactg tagttgcttg tgtcgaactc aatttttaag aggaattcat
    20041 ttccaaaatc gagatttcgt aaatagacac aatcgcacta ctgttgtcat ttaaagagat
    20101 actgtagttc tcacttcgaa atattttgcg cgtcaaatat tttgtgcaat acgcattctt
    20161 agaatatagt gctcacgtca tacgtgcaaa ggttactgta gattgcacta gttaatcgct
    20221 acagtaattt tcgataacgt tttgtaaatt tttgtggaca attacgagaa cacgaacttc
    20281 tgagaatgcg tattgcacaa catatttgac gagcaaaatg tctcgtagcg aaaactacag
    20341 taattcttta aatgactact gtagcgcgct tgtgtcgatt tacgggggct cgatttttta
    20401 aaagaaattc atttcgaaaa tctagcccgt aaatcgacat aatcgcgcta cagtagacat
    20461 ttaaagaatt actacgtcaa atatgtattg caatacgcat tctccgaatt tagtgttccc
    20521 gtaatataaa ttatgaattc gaatagatga agcttgaaga acgtagcttt aaaataacag
    20581 tttttatcaa aataaattaa caaattttcc agGTACGTCG ACATATTGAG TTCAACATCA
    20641 CAACTCGAAT ACACGAAAGT CATAATTTCT TCGCTAGACT ATACCAATGA GGGTATGGTT
    20701 CGAGTTATCA TTGGAAAAGC CCTCACTTCT ACATCCGAAG CTTCACGGAA ATGGACGACT
    20761 CGATATTTGG CTGTACTGGC GTCATTCGAT CTTCCGACGT TCTCGGATTG GGGAATTCAG
    20821 TACATGTTGA GACAGCTTGC AGATGAATCC TCGAAGGTTG TTCGTCACAC GATTCGAATT
    20881 TTGAACCGTT GGCTTCCGGA ACATCCGTCT CGGAATTTGA GGAAAATCGA TTGGTCGCTT
    20941 TTCGGAGAAG CTGGGGACTT GCTCAGAGCT CATGTGTTCG CGATGGAATC GGAGTGTGCG
    21001 TCGGATGAGG ATGAGGTTCG GGATGTTGTT CGATTCTGGA TGAGTGATTT TAATAAAAAG
    21061 TATCTGAATA TCATTGACGA GGAGATGAAG GAAATGATGT TCCATGTGAA GCGAAGTATT
    21121 GATGGAAGCT TCTCAAGATC AAGCTCGGAT ATTCCTGATA CTTCTCTGGG AGTTCAGGCG
    21181 CCATTGCATT TGTTTGCAGC TCTGGGGAGC CACGAGACGG GCAGACACAT TTTGATTGAC
    21241 GAGAACGTCG CTGAAGATCT GCTGTCGATT TGCAAAACCG GGAAATGTTT CGAGGAAATC
    21301 AAGGCGAGCC TGCTGGCAGT ATCAAGTATC GGAAGCACAG ATGGTGGATT TGAGATCCTT
    21361 CCCGCTGATG CTGTGCCAGT TGTGATAAAG ATTGCTGAGG AGCACCCGGT TTTGACAGTT
    21421 CGAGGAATCG CGTTCTGGGC TCTTTGCACA TTTTCGCAGT GCATCGAAGG TGCAAAACGT
    21481 TTGGGATCTT TCGGATGGGA ATCCAATAGG TTCCGATATG CGATGGATCT TGCTAAATCG
    21541 AAGGTGGTGG CTGATGATGA GCCTGGAACA CCGGGTGGTG CAACACCTGG AAGTACATGC
    21601 TCGTCGTGGA GACCGGCAAG GAAGATTACT ATTCAGAGTC ATCGGAATTC TTCGATGGTT
    21661 GATgtgagtt agggcaaaat gtatgaaaat gtatttttat acattttccc actattcatt
    21721 tgtgtagaaa attgttttaa aaaaaaacgc atgcattttt cgaaagtttt tgcattttgt
    21781 gacatttttt ttaaacattt ttgacacatg tagaaaaatt tcgaaaaatg caaaaaaatg
    21841 catgcgggat tttttttaca ttttttacac gaataggggg aaaatgaatt taaaaaaaat
    21901 ttttttttga aaaatgcaaa caatgtcgga aaatgcaaaa aaaaatgtcg gaaaatgcaa
    21961 aaaaaaattt caaaaaaatg caaaaaatat tggaaaaact caaaaaattt cgaaaaatac
    22021 gcatgaattt ttcgacattt ttctgcattt tcggaaattt tttttgcatt tttcgtcatt
    22081 ctttgcattt ttcgacattt ttctgcatgt gtcgaaaaat gcaaaatttt tcgagaaatg
    22141 caaaaaattt cgaaaaattc gaaaatttat ttttctattt ataccctttt catgtgtgta
    22201 aaaaatattt aaaaacgcat gcattttatg cattttttgc attgttcgaa attttttgca
    22261 tttctgactt ttttttttat ttttcaaaaa atacaaaaat ttcaaaaaat gctaaaaatt
    22321 tcgaaaaata caaaaaaatt ggaaaaatgc caaaaaattt cgaatttttt tgtaattttc
    22381 ggcatttttt gaattttttt tcgactattt tttacttttt tgcatttttc tacatcacat
    22441 aaataaccca ttaaaaaata tggaaacata caaaaaacct aaatattaat tttcagAGTC
    22501 AAAACAATGT CAAGCAAAGT CGTGCAAAAT CTGAAAGTGC TCTAGTTCGA CGAGGCCATA
    22561 GTAAAGGACG ATCGAGAAGT CAATCCACTG GAGACATTCA CGAAGTGATC GCAAAACGAG
    22621 AATCTCGAAT CGATTCGTTC TTCAATCAAC GATTATGGAA TAGTGAAAAG TATTTGTATA
    22681 AGACGAGTGG AACTTCTGAg taggtttctt gaaggcggag caaaaaaata acattcaaaa
    22741 attgtctgaa atttggaaat atcacacaaa aaaacgaaaa aatcgcgaaa tgttcaactt
    22801 taaaaaaaaa acaagatttt taaattttgg ccactttctg tttgaattcc ctccaaaatg
    22861 tgaactgcga ccaatcagcg attggctccg cccatttttg aaccaatcag gtggagtggg
    22921 cggagtttgt ggaagaggtg gccggcaaat tttttcgcca acgaattcgg caaatcggcg
    22981 aacagccggt ttttgccggt ttgccgattt gccggaaatt ttaaattccg acaattttcc
    23041 gattttccgg aaatttcaat tcaggcaatt tgctgatttg ccggaaattt cacttttcgg
    23101 caaattgcca attggccggt aagttctatt tcgacaatta gcgatttgcc ggaaatttta
    23161 aattcggaca aatttgccca tttgctggaa attttcagtt ccggcaaatt gccaatttgc
    23221 cgtttgccgg atatcaattt gtgagttttc aattccggca atttgccgat ttgccggaaa
    23281 ttttaaagtc tgcaaattac caattttgtg aaattcaaat ttccaacaaa aaaaagcgca
    23341 aaaccacaat ttggcgaaca ttttcgacaa atggccattt ttccggcaaa ttatgcaaat
    23401 cggcaatttg ccggaaaaaa tcttttggag tacattcaaa tagagttttt tttttctatt
    23461 tttaattttt aaactccact ttaaatgatt ctgattttat ttccagCAGC TCGAGCATTC
    23521 CTTATCACAA GCGGACTGTC ACCAATTCAA GTTCAGGGTA TCATATTCAA GACGACACGA
    23581 CGGCTGTCAC CATATCCCCA CCGAACCATC TCAACATGGA AGAGAATGTC TGCAAATCGG
    23641 CGGCCACGTC TCGAATAAGC ACTGATCGCC GGCGAGCCAA CACAACGAAC TCGCTGTTCG
    23701 ACGAGGAAGA GGCGCCAAAG ACGAGATCAT CAACGGTGGC CCGGTGTATA CGGGATGGTC
    23761 TGAAAATAAC GACGGAGCAG CTGGAAGCCG AGGGCGTGCT GGCTGATGGG ATTATGGAAC
    23821 TTCATTTCTC GTGTCGACTA CGTGAAAAGT ACCATTTGAC GGCGTTCCGA GTGCGAGCTT
    23881 GTCTTCAAAT TACACGTCAT GTTGGAGATC CTGTTCGATA TGTTTTTATG ACAAGAGAAG
    23941 AGgttagaca cgtgggtggt gccaggctgt ccaattacgg tttgatctac aaaaagtgcg
    24001 ggaatttttt gatttaaaaa aaagtgacgt cagcacgttc ttaaccatac gaaatcagtt
    24061 gagagcactc tgcgtctctt ctcccgcatt tttttgtaga tctacgcgta gatcaagccg
    24121 aaatgggaca ctcttgcacc atgtgtcaaa atagtctgaa attcagacaa actacaaaag
    24181 aaaaacaaat cgcgaaacaa tgaaaaatcc aacccgattt ttcaagtttt agccaatttt
    24241 tttttgtttt ctctgaattt ggggtgggtt cggcaaattt ttttttgtcg acaagtttgg
    24301 caaattaccg atttgccgga aattttagtt tttgacaaat tctgaaattt tcgaaaaaca
    24361 atgtgcaaaa ccacaatttg ccgaaaaatt ctggcaattt gcccattttc cggaaatttt
    24421 cgattccgac gatttgccgg aatttttcaa ttccggcaac ttgccgattt ccctgaaatt
    24481 tcaattccgg caaatttccg atttgccggt tattttgatt ttcggcaaat tgccggttct
    24541 ctagaaattt tcaattccgg caatttgtca gtttgccgga aattttcaat tccggcaatt
    24601 tgctaatttg ccggttattt tgattttcgg caaattgccg atttgccgga aattttcaat
    24661 tcctgcaatt tgtcgctttg ccggaaattt tcagttccgg caaattgcca atttgccgtt
    24721 tgccggaagt ttttaattcc ggcaatttgt cagtttgccg gaaattttca actccggcaa
    24781 tttgctaatt tgccggttat tttgattttc ggcaaattgc cgatttgccg gaaattttca
    24841 attcctgcaa tttgtcgctt tgccagaaat tttcaattcc ggcaaatttt ctgatttgcc
    24901 ggaaatttct aaatccggca atttgccagt ttgccggaaa ttttcaattc cggcaatttg
    24961 ccgatttgcc ggaaatttca aacccggcta tttcacggaa atgttcaatt ccgccatttt
    25021 tcccatttcc cggaaatttt cagttccggc aaattgccga tttgccggaa aaactcgttt
    25081 cccacccgcc cctgtttctg atcattttca aaaatccggt ttgaagggcc aaatccttct
    25141 aaatttaatt caaatttttt taaatctttt ccagGAACGT CATTTCGCTG ACTACCGTCG
    25201 TCAAGTCCTT CGCGATCCAT GGCTCTACAA TGAGCTCAAA AAAGAGGATA ACACAGTGAA
    25261 GAAGACTATC AATGTGGTCC CAATTCAGAC AGTCGCATTA CCGACGGAAA TCGAAATTAT
    25321 GTGCGGAAAC ATTTTTCCAG CCAAACCGAA ATCGGATCCG ATCTTTTCAT TCCACGAGAA
    25381 CGACGACTCG GCAGGCGTCG AGGATCGTGG AGCCCGAACC GGACACGCTA GGAGTGGGAT
    25441 TCATATTCAG CCACACTCTG CGTATCGATG CTTTCATTGT AGTAGTAATG AGGATTCAGg
    25501 tatatatata tatatacaca atattgtgca gaatgacaga aatttcagtg aaaaatgata
    25561 aatatttcag TCAGAATATA CCCTCACCCA GATGCTCCGA TGCTCCGAAA AGAGGTTCTC
    25621 GGGCACGTGG ATATGCTAGA GATCAAGGAA TATCCTGCGA AGAGATTGAT TGGgtaagtt
    25681 ttaggaactg gacgattttg aacgtattga cccaaaatgt gcaccagttt cgtaaggaaa
    25741 ctgctcaaaa attgttcaaa attttttttg tgacggttta aaatttcaaa aattcgaaaa
    25801 aatacgcttt ttctagctaa aatctcgaat ttttgccatt tttctattgt tcggaaattg
    25861 ctttaaaagt tctcaaaaat gcttttaaaa attaagaaaa tcttcaaaaa tcccctaaaa
    25921 agcttaaaaa ttgctttaac agtctctcaa aatctatgaa aagctcaaaa atttcccaaa
    25981 aatgctcaaa attccctaat aagcttcagg tgtgctcaat tttttttcaa aaaattccta
    26041 aaaagctcta aaattgctta aaacttcctt cacgaacccg aaaaaaatcc aaaatggtag
    26101 aaaatgcttt gaaatctttg aaattgttca aaaatccctt aaaatgatcc aaaatgtgca
    26161 ctgattctag ctaaaatctc gaattttgcc cacttttctg tgtcacatcg gtccgaagtt
    26221 gacttttttg gaattatctt tgtttattgc atattttagt agttcatctc atagaatttc
    26281 gttgattaat gtacatttaa agccttttgg ttacctatcg gctttgaatg tactttaaaa
    26341 acgaaattaa atgagataaa ctaccaaaat atgcaataaa ggatgataat tccaaaaaag
    26401 tcaattattg gaaattttga attttgatga tttcgatttt gatttaaaac ttttatcaca
    26461 ttcaaagaaa caattatgta tatgataatc gaaattcaaa ttttccagtt ttgtgactat
    26521 cgtgtcgatt tacgagagca attatgacgg aatttcagta ctgtaaaaac ataaatttat
    26581 gatttttttt atcagtgatt agtatcaagt gtataagctc tatttgccaa atcatgaata
    26641 aaaattttta ttttattttt taaaaatttt ttgagcagtt tcattacaaa attcgtttat
    26701 ttgagcatgc tagcacattt tggaaccgtc agtccttctt caaacattct gcattttcag
    26761 ACTCCGCCAA CACCACCCAT GGCTATTCGA ATGGCCATGC ATGTATGCTG ATGTTCTCGA
    26821 GCTGCTAGAC GAATATCGAT TCAAACCACA CTCGAGAGCA TTCCTGCAGC AAATCTTTTA
    26881 CGACGCTCTT CAATTATAAt taccattcca tttataagta ttttcgtgtg tatttatccc
    26941 ccctgttgtt ccatgacacc aattaattgt aagagaaaaa gaaagtacgg ccacttgagt
    27001 ggaagtaggt atttaagtat ttttctctct catcatctaa attgtgctat aaaaactaag
    27061 tcagcctttt gaatattttc gtgtatgtag taacccaaac tcttgtttta tatttacatt
    27121 ccagccagtt attatggata ataaagtcaa atatttacta aattccatca tttttgcttc
    27181 ttctatctcc gtcattactg ccatatttgg ctgtgcttac attctctcgg atatttcaga
    27241 atttcagagt gaaattctag acaatttgaa tgagtttcag gtgattctag agttttagtg
    27301 tcgatttacg gtggttttgt actccccgag gaaaacgttt tcacagtttt tatggggcaa
    27361 cttggcatat tgccggaatt gaaaatttct ggcaagtcgg caaattgccg gaattgaaac
    27421 tttcgacaaa ttgacaattt gccggaattg aaatttctgg caaatttccg gtaaatctgc
    27481 aaattggcgg aattgaacat ttctgacaaa tcggcaagtt gccggaattg aaactttcgg
    27541 cagtttgccg gaattgaaaa tttacgggaa tttgccgatt ttccgaatat ttcaattctg
    27601 gcaaatcggc aaactgccgg aattgaaaat ttccggcaaa tcagcgaatt gccggaattg
    27661 aaaatttccg gcaaatcagc gaattgccgg aattgaaaat ttccggcaaa tcagcgaatt
    27721 gccggaattg aaactttcga caaattgaca atttgccgga attgaaattt ctggcaaatt
    27781 tccggtaaat ctgcaaattg gcggaattga gcatttctga caaatcggca agttgccgga
    27841 attgaaactt tcggcagttt gccggaattg aaaatttacg gcaatttgcc gattttccga
    27901 atatttccat tctggcaaat cggcaaactg ccggaattga aaatttccgg caaatcagcg
    27961 aattgccgga attgaaactt tcgacaaatc ggcaagttgc cggaattgaa actttcggca
    28021 gtttgccgga attgaaaatt tacggcaatt tgccgatttt ccgaatattt ccattctggc
    28081 aaatcggcaa actgccggaa ttgaaaattt ccggcaaatc ggtaaattgc cggaattgaa
    28141 attttttttt tttgaaaatt tcagagtttt gatttcaatc gacaaaattg tacgcatcct
    28201 atgaatcggc aatttgccaa aattcaaaat atacggcaaa ccggcaattt gcccatttgc
    28261 cgatttcgtc ggcaaaaaca tttggtttct ttactggaaa cgagaacttg ccattttata
    28321 ccgtaatcat atcgtttgtt acctaagtta gaacaattca aataaaaata atttggccat
    28381 ttaaatgtta caaacccttt cttttagccg aaaactttaa aaccctctgc gccaaaaaat
    28441 tcccacttct cctcggggag ttcacatgct gcgtaaatcg acacactgcc gttcttccat
    28501 taattgccat aatttcagta ttactcctcc gactcgtgga atgtgatgct ccgcggaaaa
    28561 accagtgggc tccgcgttaa gcgccaatat caaactgcac cagtttttgg aggtgcccga
    28621 gtagaagctg gaacatgtca atgtgctcag caatcaactg gatgtcctcc aggaccacct
    28681 ggaccacctg gatctgaagg tcaccctggg gattcagggg ttcctggaaa tccaggacag
    28741 cctggaactg caggaatttc tgaatcacac tcttcaagtg ggtgtatcac ttgccccgcg
    28801 ggaccaatgg gatctcctgg accagatgga cctccaggag ttcctggtgc tactggaaat
    28861 cctggcagct tgggagaatc aagcttggga gcaggttcac cgggaccacc aggaggtgta
    28921 ggtcccccag gtccgaatgg aactcccgga gcacctggag acgaaggcat acctggagtt
    28981 cctggagcaa acgtcatttg cccgcctgga ccggcaggat caatgggatc tgtcggactt
    29041 cctggaccac ctggaaatga tttgggaaat agtaatggac ctccaggccc tcctggtcaa
    29101 atgggacaac ctgggaaacc aggatctatg ggaggtcttg gccaatctgg accaacagga
    29161 tctgatggta     
//


LOCUS       Off_Target_2             2448 bp    DNA        linear       18-OCT-2021
DEFINITION  .
ACCESSION   
VERSION     
SOURCE      .
  ORGANISM  .
COMMENT     
COMMENT     
COMMENT     ApEinfo:methylated:1
FEATURES             Location/Qualifiers
     misc_feature    2206..2239
                     /locus_tag="LoxP"
                     /label="LoxP"
                     /ApEinfo_label="LoxP"
                     /ApEinfo_fwdcolor="#bc27cf"
                     /ApEinfo_revcolor="#bc27cf"
                     /ApEinfo_graphicformat="arrow_data {{0 1 2 0 0 -1} {} 0}
                     width 5 offset 0"
     misc_feature    2416..2448
                     /locus_tag="flanking insertion"
                     /label="flanking insertion"
                     /ApEinfo_label="flanking insertion"
                     /ApEinfo_fwdcolor="#ff0000"
                     /ApEinfo_revcolor="green"
                     /ApEinfo_graphicformat="arrow_data {{0 1 2 0 0 -1} {} 0}
                     width 5 offset 0"
     misc_feature    2357..2415
                     /locus_tag="sequence of unknown origin"
                     /label="sequence of unknown origin"
                     /ApEinfo_label="sequence of unknown origin"
                     /ApEinfo_fwdcolor="#a0a295"
                     /ApEinfo_revcolor="#a0a295"
                     /ApEinfo_graphicformat="arrow_data {{0 1 2 0 0 -1} {} 0}
                     width 5 offset 0"
     gene            complement(88..2205)
                     /locus_tag="C.Briggsae unc-119(+)"
                     /label="C.Briggsae unc-119(+)"
                     /ApEinfo_label="C.Briggsae unc-119(+)"
                     /ApEinfo_fwdcolor="#b8b5ff"
                     /ApEinfo_revcolor="#b8b5ff"
                     /ApEinfo_graphicformat="arrow_data {{0 1 2 0 0 -1} {} 0}
                     width 5 offset 0"
     misc_feature    49..82
                     /locus_tag="LoxP(1)"
                     /label="LoxP(1)"
                     /ApEinfo_label="LoxP"
                     /ApEinfo_fwdcolor="#bc27cf"
                     /ApEinfo_revcolor="#bc27cf"
                     /ApEinfo_graphicformat="arrow_data {{0 1 2 0 0 -1} {} 0}
                     width 5 offset 0"
     CDS             complement(372..1217)
                     /locus_tag="CB-unc-119(+)"
                     /label="CB-unc-119(+)"
                     /ApEinfo_label="CB-unc-119(+)"
                     /ApEinfo_fwdcolor="#ffff00"
                     /ApEinfo_revcolor="#ff8000"
                     /ApEinfo_graphicformat="arrow_data {{0 1 2 0 0 -1} {} 0}
                     width 5 offset 0"
     misc_feature    complement(907..949)
                     /locus_tag="Intron"
                     /label="Intron"
                     /ApEinfo_label="Intron"
                     /ApEinfo_fwdcolor="#a9e4ff"
                     /ApEinfo_revcolor="#a9e4ff"
                     /ApEinfo_graphicformat="arrow_data {{0 1 2 0 0 -1} {} 0}
                     width 5 offset 0"
     misc_feature    2240..2264
                     /locus_tag="syntron3"
                     /label="syntron3"
                     /ApEinfo_label="syntron3"
                     /ApEinfo_fwdcolor="#a9e4ff"
                     /ApEinfo_revcolor="#a9e4ff"
                     /ApEinfo_graphicformat="arrow_data {{0 1 2 0 0 -1} {} 0}
                     width 5 offset 0"
     misc_feature    complement(1066..1160)
                     /locus_tag="Intron(1)"
                     /label="Intron(1)"
                     /ApEinfo_label="Intron"
                     /ApEinfo_fwdcolor="#a9e4ff"
                     /ApEinfo_revcolor="#a9e4ff"
                     /ApEinfo_graphicformat="arrow_data {{0 1 2 0 0 -1} {} 0}
                     width 5 offset 0"
     misc_feature    2240..2356
                     /locus_tag="GFP w/ syntrons"
                     /label="GFP w/ syntrons"
                     /ApEinfo_label="GFP w/ syntrons"
                     /ApEinfo_fwdcolor="#00ff00"
                     /ApEinfo_revcolor="#00ff00"
                     /ApEinfo_graphicformat="arrow_data {{0 1 2 0 0 -1} {} 0}
                     width 5 offset 0"
     misc_feature    complement(479..529)
                     /locus_tag="Intron(2)"
                     /label="Intron(2)"
                     /ApEinfo_label="Intron"
                     /ApEinfo_fwdcolor="#a9e4ff"
                     /ApEinfo_revcolor="#a9e4ff"
                     /ApEinfo_graphicformat="arrow_data {{0 1 2 0 0 -1} {} 0}
                     width 5 offset 0"
     misc_feature    1..48
                     /locus_tag="flanking sequence"
                     /label="flanking sequence"
                     /ApEinfo_label="flanking sequence"
                     /ApEinfo_fwdcolor="#ff0000"
                     /ApEinfo_revcolor="green"
                     /ApEinfo_graphicformat="arrow_data {{0 1 2 0 0 -1} {} 0}
                     width 5 offset 0"
ORIGIN
        1 atatcaaact gatcattttc tacacgttca acatgttttc gaaaaaatAT AACTTCGTAT
       61 AATGTATGCT ATACGAAGTT ATttctagac attctctaat gaaaaaatct ttcagttgaa
      121 attgaaaatg agttaaagtt ggagttttta ttgaaaacag atttccgtgt gattagtgtt
      181 tttagcgagt gtgacaggac agcgaaaaaa tatagaaaca aggggggaac tgaaaagctt
      241 aggaatgcat tgaacatgag aaggggaagg ggaaggaaca aactagacag gaattattgg
      301 aatttaatca catttggagt tttttttcta ttcgacagaa taattatcca gaacattttt
      361 gtattaaata tTTATGCATC ATATGAGTAG TCGGCTTTGT TGTGCATGAC GAGTTTGTTA
      421 TCGACGAAAT AGAAGCTGTC AGAACGAGTC TCGTTTGGAT TGTTGATCAT GTCGTCCAct
      481 gaaaaagaga ttagtctttt gaattgtact ttttagaata atgactcacT GAGTTGTTGA
      541 GAGAGTTGAG GGAACTCATA GATATGTTCA CAGTTGTTTC GTGAATTCGG AATACAGAAT
      601 CCGAATTCAA AGTCAAAACA CTTCAGAAGG CGATCTTTGA AGAAGTGACG TTCGATCATT
      661 CGGAAATGAT GGATTGGGAT GTCTCCTACT TTGAATTCCA CAGTTGCTCC GACCGTTTTG
      721 AGTTTCAAAA AGTTTGGAGC AAATCTATAA CGCACGTATC TTGCCGACTC CTGTGGCGAC
      781 TCATCATTCT CCTGATCGTT CTCCGGTTTG GCGATCTCGA AAAGCACTTG CTCAGTGTCC
      841 AGATCACGGA TTTGGAACTT GGTGAACTCG ATGTTATAGA TGTTCGCAGA TGGGGAGCAT
      901 AAGAATccta aatttatgtt ttaaactgaa atccaaaggg agcaagataC CTTGAGTGAT
      961 TCCCGGAAGT GCTAAAACGT CGTTCGGAGT GATTTGAGCT TTCTTCGCAA GCTCCGATTC
     1021 CGTTGTGATT CCTTGTTCGG TGCTTGGTGG TGGCCGTGGC ATCTGgaaat atggaaaagt
     1081 tcaacaaaaa gaaaagagaa aagaatgaaa tcggatatca agagttagtt gagcggtttc
     1141 tctagttttc tgagtctcac CTGCGACGGG AAGGTCGCCG AGCCGGGTGG AATCGATTGT
     1201 TGTTGCTCGG CTTTCATatc ggtttggttg gaagcggctg aaaacggaaa gaagtggaag
     1261 aaggaaaaga gtgtggtgtg acaggaaaat ggtaattaga gggtgccaaa taaccagcta
     1321 tattttgttt ttttttgaaa acatttttaa aaagaaaaat acgataatga tatcagatgg
     1381 atttccggaa aactggtatg aaaaatttca acctttttga gtacatgtaa tcaaaataca
     1441 ctttgtaaat tatcattttt attgaaactc caccattttt ctatttataa cgctaataat
     1501 ttgaaaaaga aacctgttgc gaaccgcggg gtgaatccca aaaacgaatg cgttttggtg
     1561 gagtgattga ttcgaatcga agaagaaaaa gaagaagacg tggaatagag agctcactct
     1621 taaccgagca gcacacaccg acagaaaaaa aaatgaaatg aatgagggtc ttcttcttct
     1681 tcttcttcga atgattgaca gaaatgggaa aaagaggaag attgagaagg gaaaaaggaa
     1741 ggagaaaaga agcagaagaa gacgtcagag aggagaggaa cgagcggaaa agcagcgggc
     1801 gcaagtcata gaagtagcag agctggggag aagaagacac tatccaagaa aggaatgacg
     1861 agagagtatg caaaggggta tagggtgcag acagaatagg aacagaataa cagatgatga
     1921 gccaagaaga gttgaaaagg gcgatgaatt tgtcatgtaa cttaatttgg gtcaatttga
     1981 gcatgatgaa ttgaaatcat cccttgttgg gagttaataa ccggtttgtt atcagaaacc
     2041 ctgtaataga agggcgccct aactttgagc caattcatcc cggtttctgt caaatatatc
     2101 aaaaagtggt caactgacaa attgtttttg atattataat aaacatttta tccgttaaca
     2161 attttcgaat actttttaca aggacttgga taaattggct caaagATAAC TTCGTATAAT
     2221 GTATGCTATA CGAAGTTATt aactaatctg atttaaattt tcagAACTTC AAAATTAGAC
     2281 ACAACATTGA AGATGGAAGC GTTCAACTAG CAGACCATTA TCAACAAAAT ACTCCAATTG
     2341 GCGATGGCCC TGTCCTAAGC ATTGCTAATT TAAAGCATTG CTAATGTTGC CTTGCTTTTG
     2401 GTTTGGGGTT TGGGGtttca aaacaaaaaa atttcatcaa aaatttta 
//
