# Supplementary material for: High-efficiency CRISPR gene editing in C. elegans using Cas9 integrated into the genome
Source: PLoS Genet. 2021 Nov 8;17(11):e1009755. doi: 10.1371/journal.pgen.1009755 (PMC8601624; doi:10.1371/journal.pgen.1009755)
Supplement: S3 File — (TXT) [file pgen.1009755.s012.txt]

LOCUS       pMLS538                12657 bp    DNA        circular     18-OCT-2021
DEFINITION  .
ACCESSION   
VERSION     
SOURCE      .
  ORGANISM  .
COMMENT     Insert from cas9 cloning site 1-2 13 to 999
COMMENT     Backbone from pDONR 221 2897 to 651
COMMENT     
COMMENT     ApEinfo:methylated:1
FEATURES             Location/Qualifiers
     CDS             671..673
                     /locus_tag="Cas9 open reading frame with intervening
                     intron and"
                     /label="Cas9 open reading frame with intervening intron
                     and"
                     /ApEinfo_label="Cas9 open reading frame with intervening
                     intron and"
                     /ApEinfo_fwdcolor="cyan"
                     /ApEinfo_revcolor="green"
                     /ApEinfo_graphicformat="arrow_data {{0 1 2 0 0 -1} {} 0}
                     width 5 offset 0"
     intron          5990..6040
                     /locus_tag="intron sequence"
                     /label="intron sequence"
                     /ApEinfo_label="intron sequence"
                     /ApEinfo_fwdcolor="#ff121b"
                     /ApEinfo_revcolor="green"
                     /ApEinfo_graphicformat="arrow_data {{0 1 2 0 0 -1} {} 0}
                     width 5 offset 0"
     misc_feature    10688..10690
                     /locus_tag="NaeI"
                     /label="NaeI"
                     /ApEinfo_label="NaeI"
                     /ApEinfo_fwdcolor="#ea17ff"
                     /ApEinfo_revcolor="#ea17ff"
                     /ApEinfo_graphicformat="arrow_data {{0 1 2 0 0 -1} {} 0}
                     width 5 offset 0"
     misc_feature    10655..10687
                     /locus_tag="Flexible Linker"
                     /label="Flexible Linker"
                     /ApEinfo_label="Flexible Linker"
                     /ApEinfo_fwdcolor="#a0a295"
                     /ApEinfo_revcolor="#a0a295"
                     /ApEinfo_graphicformat="arrow_data {{0 1 2 0 0 -1} {} 0}
                     width 5 offset 0"
     rep_origin      11927..12613
                     /locus_tag="ColE1 origin"
                     /label="ColE1 origin"
                     /ApEinfo_label="ColE1 origin"
                     /ApEinfo_fwdcolor="gray50"
                     /ApEinfo_revcolor="gray50"
                     /ApEinfo_graphicformat="arrow_data {{0 1 2 0 0 -1} {} 0}
                     width 5 offset 0"
     misc_feature    10694..10777
                     /locus_tag="egl-13 NLS"
                     /label="egl-13 NLS"
                     /ApEinfo_label="egl-13 NLS"
                     /ApEinfo_fwdcolor="#1137ff"
                     /ApEinfo_revcolor="#1137ff"
                     /ApEinfo_graphicformat="arrow_data {{0 1 2 0 0 -1} {} 0}
                     width 5 offset 0"
     misc_feature    10778..10780
                     /locus_tag="Stop"
                     /label="Stop"
                     /ApEinfo_label="Stop"
                     /ApEinfo_fwdcolor="#ff2029"
                     /ApEinfo_revcolor="#ff2029"
                     /ApEinfo_graphicformat="arrow_data {{0 1 2 0 0 -1} {} 0}
                     width 5 offset 0"
     misc_feature    10691..10693
                     /locus_tag="NaeI(1)"
                     /label="NaeI(1)"
                     /ApEinfo_label="NaeI"
                     /ApEinfo_fwdcolor="#ea17ff"
                     /ApEinfo_revcolor="#ea17ff"
                     /ApEinfo_graphicformat="arrow_data {{0 1 2 0 0 -1} {} 0}
                     width 5 offset 0"
     CDS             2937..3914
                     /locus_tag="Cas9 open reading frame with intervening
                     intron and(1)"
                     /label="Cas9 open reading frame with intervening intron
                     and(1)"
                     /ApEinfo_label="Cas9 open reading frame with intervening
                     intron and"
                     /ApEinfo_fwdcolor="cyan"
                     /ApEinfo_revcolor="green"
                     /ApEinfo_graphicformat="arrow_data {{0 1 2 0 0 -1} {} 0}
                     width 5 offset 0"
     CDS             5813..6818
                     /locus_tag="Cas9 open reading frame with intervening
                     intron and(2)"
                     /label="Cas9 open reading frame with intervening intron
                     and(2)"
                     /ApEinfo_label="Cas9 open reading frame with intervening
                     intron and"
                     /ApEinfo_fwdcolor="cyan"
                     /ApEinfo_revcolor="green"
                     /ApEinfo_graphicformat="arrow_data {{0 1 2 0 0 -1} {} 0}
                     width 5 offset 0"
     misc_recomb     join(570..615,617..651)
                     /locus_tag="attP1"
                     /label="attP1"
                     /ApEinfo_label="attP1"
                     /ApEinfo_fwdcolor="plum"
                     /ApEinfo_revcolor="plum"
                     /ApEinfo_graphicformat="arrow_data {{0 1 2 0 0 -1} {} 0}
                     width 5 offset 0"
     misc_feature    674..712
                     /locus_tag="SV40 NLS"
                     /label="SV40 NLS"
                     /ApEinfo_label="SV40 NLS"
                     /ApEinfo_fwdcolor="#1137ff"
                     /ApEinfo_revcolor="#1137ff"
                     /ApEinfo_graphicformat="arrow_data {{0 1 2 0 0 -1} {} 0}
                     width 5 offset 0"
     misc_recomb     complement(10792..10880)
                     /locus_tag="attP2"
                     /label="attP2"
                     /ApEinfo_label="attP2"
                     /ApEinfo_fwdcolor="plum"
                     /ApEinfo_revcolor="plum"
                     /ApEinfo_graphicformat="arrow_data {{0 1 2 0 0 -1} {} 0}
                     width 5 offset 0"
     CDS             8206..8927
                     /locus_tag="Cas9 open reading frame with intervening
                     intron and(3)"
                     /label="Cas9 open reading frame with intervening intron
                     and(3)"
                     /ApEinfo_label="Cas9 open reading frame with intervening
                     intron and"
                     /ApEinfo_fwdcolor="cyan"
                     /ApEinfo_revcolor="green"
                     /ApEinfo_graphicformat="arrow_data {{0 1 2 0 0 -1} {} 0}
                     width 5 offset 0"
     CDS             10127..10654
                     /locus_tag="Cas9 open reading frame with intervening
                     intron and(4)"
                     /label="Cas9 open reading frame with intervening intron
                     and(4)"
                     /ApEinfo_label="Cas9 open reading frame with intervening
                     intron and"
                     /ApEinfo_fwdcolor="cyan"
                     /ApEinfo_revcolor="green"
                     /ApEinfo_graphicformat="arrow_data {{0 1 2 0 0 -1} {} 0}
                     width 5 offset 0"
     misc_feature    8639..8644
                     /locus_tag="BbsI"
                     /label="BbsI"
                     /ApEinfo_label="BbsI"
                     /ApEinfo_fwdcolor="#ff5375"
                     /ApEinfo_revcolor="#ff5375"
                     /ApEinfo_graphicformat="arrow_data {{0 1 2 0 0 -1} {} 0}
                     width 5 offset 0"
     CDS             713..1633
                     /locus_tag="Cas9 open reading frame with intervening
                     intron and(5)"
                     /label="Cas9 open reading frame with intervening intron
                     and(5)"
                     /ApEinfo_label="Cas9 open reading frame with intervening
                     intron and"
                     /ApEinfo_fwdcolor="cyan"
                     /ApEinfo_revcolor="green"
                     /ApEinfo_graphicformat="arrow_data {{0 1 2 0 0 -1} {} 0}
                     width 5 offset 0"
     primer_bind     536..553
                     /locus_tag="M13-fwd"
                     /label="M13-fwd"
                     /ApEinfo_label="M13-fwd"
                     /ApEinfo_fwdcolor="cyan"
                     /ApEinfo_revcolor="green"
                     /ApEinfo_graphicformat="arrow_data {{0 1 2 0 0 -1} {} 0}
                     width 5 offset 0"
     primer_bind     complement(10918..10938)
                     /locus_tag="M13-rev"
                     /label="M13-rev"
                     /ApEinfo_label="M13-rev"
                     /ApEinfo_fwdcolor="cyan"
                     /ApEinfo_revcolor="green"
                     /ApEinfo_graphicformat="arrow_data {{0 1 2 0 0 -1} {} 0}
                     width 5 offset 0"
     primer_bind     complement(10898..10919)
                     /locus_tag="T7"
                     /label="T7"
                     /ApEinfo_label="T7"
                     /ApEinfo_fwdcolor="cyan"
                     /ApEinfo_revcolor="green"
                     /ApEinfo_graphicformat="arrow_data {{0 1 2 0 0 -1} {} 0}
                     width 5 offset 0"
     CDS             11051..11857
                     /locus_tag="KanR"
                     /label="KanR"
                     /ApEinfo_label="KanR"
                     /ApEinfo_fwdcolor="yellow"
                     /ApEinfo_revcolor="yellow"
                     /ApEinfo_graphicformat="arrow_data {{0 1 2 0 0 -1} {} 0}
                     width 5 offset 0"
ORIGIN
        1 CTTTCCTGCG TTATCCCCTG ATTCTGTGGA TAACCGTATT ACCGCCTTTG AGTGAGCTGA
       61 TACCGCTCGC CGCAGCCGAA CGACCGAGCG CAGCGAGTCA GTGAGCGAGG AAGCGGAAGA
      121 GCGCCCAATA CGCAAACCGC CTCTCCCCGC GCGTTGGCCG ATTCATTAAT GCAGCTGGCA
      181 CGACAGGTTT CCCGACTGGA AAGCGGGCAG TGAGCGCAAC GCAATTAATA CGCGTACCGC
      241 TAGCCAGGAA GAGTTTGTAG AAACGCAAAA AGGCCATCCG TCAGGATGGC CTTCTGCTTA
      301 GTTTGATGCC TGGCAGTTTA TGGCGGGCGT CCTGCCCGCC ACCCTCCGGG CCGTTGCTTC
      361 ACAACGTTCA AATCCGCTCC CGGCGGATTT GTCCTACTCA GGAGAGCGTT CACCGACAAA
      421 CAACAGATAA AACGAAAGGC CCAGTCTTCC GACTGAGCCT TTCGTTTTAT TTGATGCCTG
      481 GCAGTTCCCT ACTCTCGCGT TAACGCTAGC ATGGATGTTT TCCCAGTCAC GACGTTGTAA
      541 AACGACGGCC AGTCTTAAGC TCGGGCCCCA AATAATGATT TTATTTTGAC TGATAGTGAC
      601 CTGTTCGTTG CAACAAATTG ATGAGCAATG CTTTTTTATA ATGCCAACTT Tgtacaaaaa
      661 agcaggctcg ATGACTGCTC CAAAGAAGAA GCGTAAGGTA CCGGTAGAAA AAATGGACAA
      721 GAAGTACTCC ATCGGACTCG ACATCGGAAC CAACTCCGTC GGATGGGCCG TCATCACCGA
      781 CGAGTACAAG GTCCCATCCA AGAAGTTCAA GGTCCTCGGA AACACCGACC GTCACTCCAT
      841 CAAGAAGAAC CTCATCGGAG CCCTCCTCTT CGACTCCGGA GAGACCGCCG AGGCCACCCG
      901 TCTCAAGCGT ACCGCCCGTC GTCGTTACAC CCGTCGTAAG AACCGTATCT GCTACCTCCA
      961 GGAGATCTTC TCCAACGAGA TGGCCAAGGT CGACGACTCC TTCTTCCACC GTCTCGAGGA
     1021 GTCCTTCCTC GTCGAGGAGG ACAAGAAGCA CGAGCGTCAC CCAATCTTCG GAAACATCGT
     1081 CGACGAGGTC GCCTACCACG AGAAGTACCC AACCATCTAC CACCTCCGTA AGAAGCTCGT
     1141 CGACTCCACC GACAAGGCCG ACCTCCGTCT CATCTACCTC GCCCTCGCCC ACATGATCAA
     1201 GTTCCGTGGA CACTTCCTCA TCGAGGGAGA CCTCAACCCA GACAACTCCG ACGTCGACAA
     1261 GCTCTTCATC CAGCTCGTCC AGACCTACAA CCAGCTCTTC GAGGAGAACC CAATCAACGC
     1321 CTCCGGAGTC GACGCCAAGG CCATCCTCTC CGCCCGTCTC TCCAAGTCCC GTCGTCTCGA
     1381 GAACCTCATC GCCCAGCTCC CAGGAGAGAA GAAGAACGGA CTCTTCGGAA ACCTCATCGC
     1441 CCTCTCCCTC GGACTCACCC CAAACTTCAA GTCCAACTTC GACCTCGCCG AGGACGCCAA
     1501 GCTCCAGCTC TCCAAGGACA CCTACGACGA CGACCTCGAC AACCTCCTCG CCCAGATCGG
     1561 AGACCAGTAC GCCGACCTCT TCCTCGCCGC CAAGAACCTC TCCGACGCCA TCCTCCTCTC
     1621 CGACATCCTC CGTgtaagga gttgaacggc tgaaaaatcg atattttgag cgaaaaaagc
     1681 cggaaaaatg gattttatcg gataaaattt gattttttga gctgagaaat gcctttatag
     1741 acgaatttcc ttgtcaaatt gttaaaaact gcaaaatttg ccaaaaaaaa agcatttttt
     1801 atattttttt ttacaaaaaa ttccacaaaa atggcaaaat ttgactaaaa atgccaattt
     1861 tgtcgttttc tccgtgccac agcggccgaa aatcgatttt taagcgattt tcgggtgaaa
     1921 aagtgtaaaa accgactgaa aatccagctg aaaacgacaa aaacggtaag ttttagctaa
     1981 ttttcacctt tttttcgata tttttttact aaaaaaaaac cgaaaaattg agtttttttc
     2041 aaatttctgc aaaaattctg caattttagc aatttccata ctattttgac gccgaaaaag
     2101 cttaaaaata tgatttttag aggtttttaa tggaaaattc atggattttt caaatttttc
     2161 cacgaaaatc attgaaaaat ttgaaaaaat tgatttccta ttcaaagttc tagctaaaaa
     2221 ctgcaatttt agcaatttcc atactatttt agtactgaaa aagcctaaaa atgtgatttt
     2281 cagaggattt caatggaaaa ttcatggatt tttccaattt ttcaatgaaa accattgaaa
     2341 aaccctggaa aattgagttt ttcttcaaag tttaggaaat ttatgagaat ttttgaataa
     2401 aaaattttta aatttgaaaa aaattgaaat tttaattcta aattttaaag aaagttgatt
     2461 ttttaataat tttttttttt gaataaaaaa aaatcaactt tctttaaaat ttagaattaa
     2521 aatttcaatt tttttattca aaaattctca taaatttcgt aaacttttaa taaaaactca
     2581 atttttccga tttttttcga tgattttcac taaaaaattg gaaaaattca tcaatttcct
     2641 attgaaaacc tctaaaaatt atattttttt tgcttttccg acgtcaaaat agtatggaaa
     2701 atgctaaaat tgcagaattt ttccagaaat ttgaagaaaa aactcaattt tttccgtttt
     2761 ttcaatgatt ttcatgaaaa aattggaaaa ttttgtaaat tttccattga aaacctctga
     2821 aaatttggaa attttcgaat ttaaatgttt aaaaaaaatt gaatattttg cgagtttttg
     2881 aatttttttt gagaattttt gaattttttt cacccaaaat tttttcaatt tttcagGTCA
     2941 ACACCGAGAT CACCAAGGCC CCACTCTCCG CCTCCATGAT CAAGCGTTAC GACGAGCACC
     3001 ACCAGGACCT CACCCTCCTC AAGGCCCTCG TCCGTCAGCA GCTCCCAGAG AAGTACAAGG
     3061 AGATCTTCTT CGACCAGTCC AAGAACGGAT ACGCCGGATA CATCGACGGA GGAGCCTCCC
     3121 AGGAGGAGTT CTACAAGTTC ATCAAGCCAA TCCTCGAGAA GATGGACGGA ACCGAGGAGC
     3181 TCCTCGTCAA GCTCAACCGT GAGGACCTCC TCCGTAAGCA GCGTACCTTC GACAACGGAT
     3241 CCATCCCACA CCAGATCCAC CTCGGAGAGC TCCACGCCAT CCTCCGTCGT CAGGAGGACT
     3301 TCTACCCATT CCTCAAGGAC AACCGTGAGA AGATCGAGAA GATCCTCACC TTCCGTATCC
     3361 CATACTACGT CGGACCACTC GCCCGTGGAA ACTCCCGTTT CGCCTGGATG ACCCGTAAGT
     3421 CCGAGGAGAC CATCACCCCA TGGAACTTCG AGGAGGTCGT CGACAAGGGA GCCTCCGCCC
     3481 AGTCCTTCAT CGAGCGTATG ACCAACTTCG ACAAGAACCT CCCAAACGAG AAGGTCCTCC
     3541 CAAAGCACTC CCTCCTCTAC GAGTACTTCA CCGTCTACAA CGAGCTCACC AAGGTCAAGT
     3601 ACGTCACCGA GGGAATGCGT AAGCCAGCCT TCCTCTCCGG AGAGCAGAAG AAGGCCATCG
     3661 TCGACCTCCT CTTCAAGACC AACCGTAAGG TCACCGTCAA GCAGCTCAAG GAGGACTACT
     3721 TCAAGAAGAT CGAGTGCTTC GACTCCGTCG AGATCTCCGG AGTCGAGGAC CGTTTCAACG
     3781 CCTCCCTCGG AACCTACCAC GACCTCCTCA AGATCATCAA GGACAAGGAC TTCCTCGACA
     3841 ACGAGGAGAA CGAGGACATC CTCGAGGACA TCGTCCTCAC CCTCACCCTC TTCGAGGACC
     3901 GTGAGATGAT CGAGgtgctg aagctcgaaa atttggagct tttacacgag atttttgaag
     3961 aaaaagcctg aaaatcgaga gattttgagc tgtggaattc gttgaaatta cataattcgc
     4021 gcccgtaatt ctttaaaaaa acgctgaaat ttgcagattt tgccagaaag ttgaagaaaa
     4081 atctactttt ccggcattct ctattatttt catggaaaat tagaaaaatc catgaataaa
     4141 cagtgaaaat tgctgatttt acctgaaatt ttgaaaaaaa aaaaaatcta aaatcaaggt
     4201 tttaagccta aaaactgcag atttcagcca aaattgtgaa aaaagctgat tttttgctat
     4261 tttgagcttt tccatggggt ggaaattgcc aaaaattacg gaacattcac acaaatttgc
     4321 tgaataatcc aattttccag tgttttctag agtttccgta gaaattttga aaaaacccag
     4381 taaattttca atcggaaaac ctctaaaaac atcgtttcag gcctataaat agtaaaaatt
     4441 accgatttta ttcgaaaatt taaggaaaag tcgtgaaaaa cgagatttta agcctcaaaa
     4501 ctgcagattc tatctaaaat taaaaaaaaa aaacataaat atccgaattt ttggaggaaa
     4561 agcctgaaaa tcgatatttt aagcctcaaa actgaagatt tcagccaaaa aaaaaaacag
     4621 atttttcgct attttatgtg ccaaaaaacc acattccgag cttttccaga gtggaaattg
     4681 ccaaaaatta cagaattttc ccagaaatta gcaaaaaaaa aacccatttt tcaggcgttt
     4741 tcaacgattt tcatagcaaa tttgaaaaat ccatgaattt tttaattata gaaaaccctc
     4801 tgaaaattgc agttttaagc tattccagca ttcaaatagt atggaaattg ctaaaaattg
     4861 aagaattttc ccaaaaattt gatgaaaact tatttttctg gcgttttcga tgattttcat
     4921 ggaatttcga gaaaattaat gaattttcaa ttaaaaaacg tctgcaaaat cacatttttt
     4981 aaagcttttt cagcaacaaa atagtatgga aattgctttt taaaaaagcg gaatttttgg
     5041 aaaaaaggtt aaattttcag tcagtttttg cactttttga ctgaaaattc actgaaatta
     5101 gggaaaaatt ccggaaaaat gattttttcg aattgtaggg caaattttgc aatttcaagc
     5161 aatttccata atattttaat gctggaaaag ctcaaattta cgttttaatg ggattttagt
     5221 gaaaaattca tggattttcc gaaaaatttg caggaaaatc atagtaaaga cctcaaaaaa
     5281 tcaataaaaa atttaaaaaa ttggacaatc acatttctgc gtaaaatctg cactttttca
     5341 gtaaaaaata ccgattttcc gtgaaaattc tcgattttta atcgaaaatc tcgaaatttt
     5401 tacaaatttc agcaccaaaa tcgttgaaaa ttctgaaaat ttgaattttt tttccttgtt
     5461 ttttgagtaa aatttgcact ttttcagtaa agaataccga ttttccgtga aaattctcgg
     5521 tttttaatcg aaaatctcga aatttttaca aatttcagct ccgaaatagc tgaaaattgg
     5581 acaaaaattt caatttttgc cctgtttttt gagtaaaatc tgcacttttt agttgaaaaa
     5641 aaacacggat tttgtaggaa aatttgggaa aaatctccaa attttcacaa ttttccagta
     5701 aaaacagcaa tttttaaaac ggtttttaat caaaaatctt tagaattttc caaatttcag
     5761 caccaaaaaa gctaaaaatc gctgaaattt tcgacaaatt ccaaatttcc agGAGCGTCT
     5821 CAAGACCTAC GCCCACCTCT TCGACGACAA GGTCATGAAG CAGCTCAAGC GTCGTCGTTA
     5881 CACCGGATGG GGACGTCTCT CCCGTAAGCT CATCAACGGA ATCCGTGACA AGCAGTCCGG
     5941 AAAGACCATC CTCGACTTCC TCAAGTCCGA CGGATTCGCC AACCGTAACg taagtttaaa
     6001 catgatttta ctaactaact aatctgattt aaattttcag TTCATGCAGC TCATCCACGA
     6061 CGACTCCCTC ACCTTCAAGG AGGACATCCA GAAGGCCCAG GTCTCCGGAC AGGGAGACTC
     6121 CCTCCACGAG CACATCGCCA ACCTCGCCGG ATCCCCAGCC ATCAAGAAGG GAATCCTCCA
     6181 GACCGTCAAG GTCGTCGACG AGCTCGTCAA GGTCATGGGA CGTCACAAGC CAGAGAACAT
     6241 CGTCATCGAG ATGGCCCGTG AGAACCAGAC CACCCAGAAG GGACAGAAGA ACTCCCGTGA
     6301 GCGTATGAAG CGTATCGAGG AGGGAATCAA GGAGCTCGGA TCCCAGATCC TCAAGGAGCA
     6361 CCCAGTCGAG AACACCCAGC TCCAGAACGA GAAGCTCTAC CTCTACTACC TCCAGAACGG
     6421 ACGTGACATG TACGTCGACC AGGAGCTCGA CATCAACCGT CTCTCCGACT ACGACGTCGA
     6481 CCACATCGTC CCACAGTCCT TCCTCAAGGA CGACTCCATC GACAACAAGG TCCTCACCCG
     6541 TTCCGACAAG AACCGTGGAA AGTCCGACAA CGTCCCATCC GAGGAGGTCG TCAAGAAGAT
     6601 GAAGAACTAC TGGCGTCAGC TCCTCAACGC CAAGCTCATC ACCCAGCGTA AGTTCGACAA
     6661 CCTCACCAAG GCCGAGCGTG GAGGACTCTC CGAGCTCGAC AAGGCCGGAT TCATCAAGCG
     6721 TCAGCTCGTC GAGACCCGTC AGATCACCAA GCACGTCGCC CAGATCCTCG ACTCCCGTAT
     6781 GAACACCAAG TACGACGAGA ACGACAAGCT CATCCGTGgt tggtttttcc gagagaaaaa
     6841 cgctgaaaaa tgccgaaaat tttgaatttg caggcttttt aggtgcaaaa gtacggaaaa
     6901 atcggaaaaa aatcaggaaa acatggggaa aatccaattt tccagaaaaa atgtttgaaa
     6961 aaattgaaaa cttttgtttt tttagtaata aagttttaaa aaatggcaaa aatagctgaa
     7021 aacagcgaaa aaaaaaaatg tttttttcag gaaaaaattt gcaaaaaaat gaagagcaac
     7081 aataattccc ttttttttct gtgttttttt cggaaaaatt gagatcgaaa acgaaaaaca
     7141 gcgaaaattc ccaattttcc cagtttttaa aacatttttt tgtaaaaatt tggaaaaaac
     7201 gagttttttc agaaaaaaat gtgaaaaaaa aggtaaatta ccaatttatg cttttttttc
     7261 gatcgagtaa aaaatcgatt tttccaagat ttttcgcgaa aaattcaaaa aaaaagaacg
     7321 aaaattctcg attttctact ttttttcgaa aaaaaaagga aattatagat ttttccaaga
     7381 tttttcgcga aaaaattcga aaaaaatgtt tttttcgaaa atttcagatt ttctaatttt
     7441 ttcagaagaa ttcgaaaaaa aaaatcaaaa aattcgcaat ttttagattt ttttaaaatc
     7501 tcaattttct ataattattt tcctaaaaaa atgtaattaa aaaaccgcta aaaacggtaa
     7561 attccaaatt tttgcatttt ttcaaaaaaa atttgaaaaa aaaaatcaga aaattctcaa
     7621 atctattccc tttttttaaa atttttccca aaccaaaaaa aaaaacggta aattttcaaa
     7681 tttagcattt ttccaaaatt aaacataaaa aaaaacgcaa atttccaaat ttcgtttttt
     7741 tttcaaaaaa gttgaaaaat ccagaaaata ccctcttgtc catgaaaaaa tacgaaaatt
     7801 ttcaataaaa aatcaatttc ttcttaaaaa attaattctc gatttttcca tgaaaaaaaa
     7861 tcaaatatta attaaatttg aaaaaaaaaa gaatttatct aatagtttcg ttttttttca
     7921 gaggaaaaat ttgaaaaaaa aaacagtaaa ttctctttct ttttgaaaaa aaaaattatc
     7981 gattcttcca agttttttcc cgaaaaaatc gacaaaaaaa cgagaatttc cgattttcta
     8041 tttttttttt caaaaaaatg tgaaaaaaaa aattaaaaaa ttccaatttt gcattttttt
     8101 ttcaaaaaaa atttaaaaac accgtataat tcccgatttt tccatgaaaa aatacgaaaa
     8161 attccaataa aaatcaacta ttttaaaaat ttgccgtttt ttcagAGGTC AAGGTCATCA
     8221 CCCTCAAGTC CAAGCTCGTC TCCGACTTCC GTAAGGACTT CCAGTTCTAC AAGGTCCGTG
     8281 AGATCAACAA CTACCACCAC GCCCACGACG CCTACCTCAA CGCCGTCGTC GGAACCGCCC
     8341 TCATCAAGAA GTACCCAAAG CTCGAGTCCG AGTTCGTCTA CGGAGACTAC AAGGTCTACG
     8401 ACGTCCGTAA GATGATCGCC AAGTCCGAGC AGGAGATCGG AAAGGCCACC GCCAAGTACT
     8461 TCTTCTACTC CAACATCATG AACTTCTTCA AGACCGAGAT CACCCTCGCC AACGGAGAGA
     8521 TCCGTAAGCG TCCACTCATC GAGACCAACG GAGAGACCGG AGAGATCGTC TGGGACAAGG
     8581 GACGTGACTT CGCCACCGTC CGTAAGGTCC TCTCCATGCC ACAGGTCAAC ATCGTCAAGA
     8641 AGACCGAGGT CCAGACCGGA GGATTCTCCA AGGAGTCCAT CCTCCCAAAG CGTAACTCCG
     8701 ACAAGCTCAT CGCCCGTAAG AAGGACTGGG ACCCAAAGAA GTACGGAGGA TTCGACTCCC
     8761 CAACCGTCGC CTACTCCGTC CTCGTCGTCG CCAAGGTCGA GAAGGGAAAG TCCAAGAAGC
     8821 TCAAGTCCGT CAAGGAGCTC CTCGGAATCA CCATCATGGA GCGTTCCTCC TTCGAGAAGA
     8881 ACCCAATCGA CTTCCTCGAG GCCAAGGGAT ACAAGGAGGT CAAGAAGgtg cttacaattt
     8941 tctggagaaa aatattttaa aaaataacga aaatggaccg aatttttgga gaaaatttta
     9001 aaaaaaacga catttttccc aaaaaattga aaaatttccg aaaaaacgtt caaaattttc
     9061 aaaaaaggag catttttcga aaaaaaaaac gataatacgg aaattttttg attttccagt
     9121 ttttttctca aagaaaatcg gaaaaaggtt ttttttcttt aaaaacgtcc aaaatttttc
     9181 gaaaaaagag aaaattttcg attttccgat ttttttcaga aaaaaattga aaaaaaaaga
     9241 aattttccga ttttctcaga gaaagacgaa aagacgatat ttttcggaaa aaagttgaaa
     9301 aatcaaaaaa aaaaccgaaa aacggccgaa attttctaaa aattggaaat attgtcgatt
     9361 tttcgaaaaa aaagagtcaa aagttttcaa aaaaatatat tttttcgatt ttccgttttt
     9421 ttttttcagt aaacattgaa acaaacgaaa tttttccaaa aaaatccaat tattttccca
     9481 aatatcgaaa tatttttgat tttccgtttt tttcagaaaa aagttaaaaa aaaaagggaa
     9541 aattaagatt ttcctgattt tttttgagaa aaaatcgata aaaattgaat attctggaaa
     9601 aaacctttaa aaaattcgaa ttaaatcgaa aaacgtccaa aattttctaa aaaattgaaa
     9661 ttttttttga aaaaaaacgg aaaaatttag atttcccgac ttttttcaat gaaaaatcga
     9721 attttcgttg acttttcatt aaaaaatcca aacgcatttt tttccactaa aatctcgaaa
     9781 aagtgtcata ttgcaccata ttgtttccac attcatatta ttttgagcta aatcaggtga
     9841 ttttctgtat tttgatacta atttctattt ttagaaaaaa tgtgggaaca atatggtgca
     9901 atatgacatt ttttcgagat tttagtggag aaaaaatgcg tttggaaacg aattttataa
     9961 taaaaagtca acgaaaattc gatttttcat ggaaaaatag ggaaatcgaa aacaaatttg
    10021 cttttttttc aaaaaaaaaa acggaaattc gaaatttttc cgttctttca aaaaaaaaat
    10081 cgattttttt ggaaattttt tttttcaaat ttttaaaaat ttccagGACC TCATCATCAA
    10141 GCTCCCAAAG TACTCCCTCT TCGAGCTCGA GAACGGACGT AAGCGTATGC TCGCCTCCGC
    10201 CGGAGAGCTC CAGAAGGGAA ACGAGCTCGC CCTCCCATCC AAGTACGTCA ACTTCCTCTA
    10261 CCTCGCCTCC CACTACGAGA AGCTCAAGGG ATCCCCAGAG GACAACGAGC AGAAGCAGCT
    10321 CTTCGTCGAG CAGCACAAGC ACTACCTCGA CGAGATCATC GAGCAGATCT CCGAGTTCTC
    10381 CAAGCGTGTC ATCCTCGCCG ACGCCAACCT CGACAAGGTC CTCTCCGCCT ACAACAAGCA
    10441 CCGTGACAAG CCAATCCGTG AGCAGGCCGA GAACATCATC CACCTCTTCA CCCTCACCAA
    10501 CCTCGGAGCC CCAGCCGCCT TCAAGTACTT CGACACCACC ATCGACCGTA AGCGTTACAC
    10561 CTCCACCAAG GAGGTCCTCG ACGCCACCCT CATCCACCAG TCCATCACCG GACTCTACGA
    10621 GACCCGTATC GACCTCTCCC AGCTCGGAGG AGACTCTGGA GGATCTGGAG GAACTGGAGG
    10681 ATCTTCCGCC GGCGGGAGCT CTATGAGCCG TAGACGAAAA GCGAATCCGA CAAAACTGAG
    10741 TGAAAACGCG AAGAAGCTTG CCAAGGAAGT TGAAAATTAA cacccagctt tCTTGTACAA
    10801 AGTTGGCATT ATAAGAAAGC ATTGCTTATC AATTTGTTGC AACGAACAGG TCACTATCAG
    10861 TCAAAATAAA ATCATTATTT GCCATCCAGC TGATATCCCC TATAGTGAGT CGTATTACAT
    10921 GGTCATAGCT GTTTCCTGGC AGCTCTGGCC CGTGTCTCAA AATCTCTGAT GTTACATTGC
    10981 ACAAGATAAA ATAATATCAT CATGAACAAT AAAACTGTCT GCTTACATAA ACAGTAATAC
    11041 AAGGGGTGTT ATGAGCCATA TTCAACGGGA AACGTCGAGG CCGCGATTAA ATTCCAACAT
    11101 GGATGCTGAT TTATATGGGT ATAAATGGGC TCGCGATAAT GTCGGGCAAT CAGGTGCGAC
    11161 AATCTATCGC TTGTATGGGA AGCCCGATGC GCCAGAGTTG TTTCTGAAAC ATGGCAAAGG
    11221 TAGCGTTGCC AATGATGTTA CAGATGAGAT GGTCAGACTA AACTGGCTGA CGGAATTTAT
    11281 GCCTCTTCCG ACCATCAAGC ATTTTATCCG TACTCCTGAT GATGCATGGT TACTCACCAC
    11341 TGCGATCCCC GGAAAAACAG CATTCCAGGT ATTAGAAGAA TATCCTGATT CAGGTGAAAA
    11401 TATTGTTGAT GCGCTGGCAG TGTTCCTGCG CCGGTTGCAT TCGATTCCTG TTTGTAATTG
    11461 TCCTTTTAAC AGCGATCGCG TATTTCGTCT CGCTCAGGCG CAATCACGAA TGAATAACGG
    11521 TTTGGTTGAT GCGAGTGATT TTGATGACGA GCGTAATGGC TGGCCTGTTG AACAAGTCTG
    11581 GAAAGAAATG CATAAACTTT TGCCATTCTC ACCGGATTCA GTCGTCACTC ATGGTGATTT
    11641 CTCACTTGAT AACCTTATTT TTGACGAGGG GAAATTAATA GGTTGTATTG ATGTTGGACG
    11701 AGTCGGAATC GCAGACCGAT ACCAGGATCT TGCCATCCTA TGGAACTGCC TCGGTGAGTT
    11761 TTCTCCTTCA TTACAGAAAC GGCTTTTTCA AAAATATGGT ATTGATAATC CTGATATGAA
    11821 TAAATTGCAG TTTCATTTGA TGCTCGATGA GTTTTTCTAA TCAGAATTGG TTAATTGGTT
    11881 GTAACACTGG CAGAGCATTA CGCTGACTTG ACGGGACGGC GCAAGCTCAT GACCAAAATC
    11941 CCTTAACGTG AGTTACGCGT CGTTCCACTG AGCGTCAGAC CCCGTAGAAA AGATCAAAGG
    12001 ATCTTCTTGA GATCCTTTTT TTCTGCGCGT AATCTGCTGC TTGCAAACAA AAAAACCACC
    12061 GCTACCAGCG GTGGTTTGTT TGCCGGATCA AGAGCTACCA ACTCTTTTTC CGAAGGTAAC
    12121 TGGCTTCAGC AGAGCGCAGA TACCAAATAC TGTTCTTCTA GTGTAGCCGT AGTTAGGCCA
    12181 CCACTTCAAG AACTCTGTAG CACCGCCTAC ATACCTCGCT CTGCTAATCC TGTTACCAGT
    12241 GGCTGCTGCC AGTGGCGATA AGTCGTGTCT TACCGGGTTG GACTCAAGAC GATAGTTACC
    12301 GGATAAGGCG CAGCGGTCGG GCTGAACGGG GGGTTCGTGC ACACAGCCCA GCTTGGAGCG
    12361 AACGACCTAC ACCGAACTGA GATACCTACA GCGTGAGCTA TGAGAAAGCG CCACGCTTCC
    12421 CGAAGGGAGA AAGGCGGACA GGTATCCGGT AAGCGGCAGG GTCGGAACAG GAGAGCGCAC
    12481 GAGGGAGCTT CCAGGGGGAA ACGCCTGGTA TCTTTATAGT CCTGTCGGGT TTCGCCACCT
    12541 CTGACTTGAG CGTCGATTTT TGTGATGCTC GTCAGGGGGG CGGAGCCTAT GGAAAAACGC
    12601 CAGCAACGCG GCCTTTTTAC GGTTCCTGGC CTTTTGCTGG CCTTTTGCTC ACATGTT
//


LOCUS       pMLS539                 6870 bp    DNA        circular     18-OCT-2021
DEFINITION  .
ACCESSION   
VERSION     
SOURCE      .
  ORGANISM  .
COMMENT     Insert from Cas9 [1-2] 13 to 4365
COMMENT     Backbone from pDONR 221 2897 to 651
COMMENT     
COMMENT     ApEinfo:methylated:1
FEATURES             Location/Qualifiers
     misc_feature    4868..4900
                     /locus_tag="Flexible Linker"
                     /label="Flexible Linker"
                     /ApEinfo_label="Flexible Linker"
                     /ApEinfo_fwdcolor="#a0a295"
                     /ApEinfo_revcolor="#a0a295"
                     /ApEinfo_graphicformat="arrow_data {{0 1 2 0 0 -1} {} 0}
                     width 5 offset 0"
     primer_bind     536..553
                     /locus_tag="M13-fwd"
                     /label="M13-fwd"
                     /ApEinfo_label="M13-fwd"
                     /ApEinfo_fwdcolor="cyan"
                     /ApEinfo_revcolor="green"
                     /ApEinfo_graphicformat="arrow_data {{0 1 2 0 0 -1} {} 0}
                     width 5 offset 0"
     misc_feature    4901..4903
                     /locus_tag="NaeI"
                     /label="NaeI"
                     /ApEinfo_label="NaeI"
                     /ApEinfo_fwdcolor="#ea17ff"
                     /ApEinfo_revcolor="#ea17ff"
                     /ApEinfo_graphicformat="arrow_data {{0 1 2 0 0 -1} {} 0}
                     width 5 offset 0"
     primer_bind     complement(5131..5151)
                     /locus_tag="M13-rev"
                     /label="M13-rev"
                     /ApEinfo_label="M13-rev"
                     /ApEinfo_fwdcolor="cyan"
                     /ApEinfo_revcolor="green"
                     /ApEinfo_graphicformat="arrow_data {{0 1 2 0 0 -1} {} 0}
                     width 5 offset 0"
     misc_feature    4904..4906
                     /locus_tag="NaeI(1)"
                     /label="NaeI(1)"
                     /ApEinfo_label="NaeI"
                     /ApEinfo_fwdcolor="#ea17ff"
                     /ApEinfo_revcolor="#ea17ff"
                     /ApEinfo_graphicformat="arrow_data {{0 1 2 0 0 -1} {} 0}
                     width 5 offset 0"
     primer_bind     complement(5111..5132)
                     /locus_tag="T7"
                     /label="T7"
                     /ApEinfo_label="T7"
                     /ApEinfo_fwdcolor="cyan"
                     /ApEinfo_revcolor="green"
                     /ApEinfo_graphicformat="arrow_data {{0 1 2 0 0 -1} {} 0}
                     width 5 offset 0"
     CDS             3618..4339
                     /locus_tag="Cas9 open reading frame with intervening
                     intron and"
                     /label="Cas9 open reading frame with intervening intron
                     and"
                     /ApEinfo_label="Cas9 open reading frame with intervening
                     intron and"
                     /ApEinfo_fwdcolor="cyan"
                     /ApEinfo_revcolor="green"
                     /ApEinfo_graphicformat="arrow_data {{0 1 2 0 0 -1} {} 0}
                     width 5 offset 0"
     rep_origin      6140..6826
                     /locus_tag="ColE1 origin"
                     /label="ColE1 origin"
                     /ApEinfo_label="ColE1 origin"
                     /ApEinfo_fwdcolor="gray50"
                     /ApEinfo_revcolor="gray50"
                     /ApEinfo_graphicformat="arrow_data {{0 1 2 0 0 -1} {} 0}
                     width 5 offset 0"
     misc_feature    4907..4990
                     /locus_tag="egl-13 NLS"
                     /label="egl-13 NLS"
                     /ApEinfo_label="egl-13 NLS"
                     /ApEinfo_fwdcolor="#1137ff"
                     /ApEinfo_revcolor="#1137ff"
                     /ApEinfo_graphicformat="arrow_data {{0 1 2 0 0 -1} {} 0}
                     width 5 offset 0"
     CDS             5264..6070
                     /locus_tag="KanR"
                     /label="KanR"
                     /ApEinfo_label="KanR"
                     /ApEinfo_fwdcolor="yellow"
                     /ApEinfo_revcolor="yellow"
                     /ApEinfo_graphicformat="arrow_data {{0 1 2 0 0 -1} {} 0}
                     width 5 offset 0"
     misc_feature    4991..4993
                     /locus_tag="Stop"
                     /label="Stop"
                     /ApEinfo_label="Stop"
                     /ApEinfo_fwdcolor="#ff2029"
                     /ApEinfo_revcolor="#ff2029"
                     /ApEinfo_graphicformat="arrow_data {{0 1 2 0 0 -1} {} 0}
                     width 5 offset 0"
     misc_feature    674..712
                     /locus_tag="SV40 NLS"
                     /label="SV40 NLS"
                     /ApEinfo_label="SV40 NLS"
                     /ApEinfo_fwdcolor="#1137ff"
                     /ApEinfo_revcolor="#1137ff"
                     /ApEinfo_graphicformat="arrow_data {{0 1 2 0 0 -1} {} 0}
                     width 5 offset 0"
     misc_recomb     join(570..615,617..651)
                     /locus_tag="attP1"
                     /label="attP1"
                     /ApEinfo_label="attP1"
                     /ApEinfo_fwdcolor="plum"
                     /ApEinfo_revcolor="plum"
                     /ApEinfo_graphicformat="arrow_data {{0 1 2 0 0 -1} {} 0}
                     width 5 offset 0"
     misc_feature    671..673
                     /locus_tag="Start"
                     /label="Start"
                     /ApEinfo_label="Start"
                     /ApEinfo_fwdcolor="#11ff0d"
                     /ApEinfo_revcolor="green"
                     /ApEinfo_graphicformat="arrow_data {{0 1 2 0 0 -1} {} 0}
                     width 5 offset 0"
     misc_recomb     complement(5005..5093)
                     /locus_tag="attP2"
                     /label="attP2"
                     /ApEinfo_label="attP2"
                     /ApEinfo_fwdcolor="plum"
                     /ApEinfo_revcolor="plum"
                     /ApEinfo_graphicformat="arrow_data {{0 1 2 0 0 -1} {} 0}
                     width 5 offset 0"
     CDS             713..3617
                     /locus_tag="Cas9 open reading frame with intervening
                     intron and(1)"
                     /label="Cas9 open reading frame with intervening intron
                     and(1)"
                     /ApEinfo_label="Cas9 open reading frame with intervening
                     intron and"
                     /ApEinfo_fwdcolor="cyan"
                     /ApEinfo_revcolor="green"
                     /ApEinfo_graphicformat="arrow_data {{0 1 2 0 0 -1} {} 0}
                     width 5 offset 0"
     intron          2789..2839
                     /locus_tag="intron sequence"
                     /label="intron sequence"
                     /ApEinfo_label="intron sequence"
                     /ApEinfo_fwdcolor="#ff121b"
                     /ApEinfo_revcolor="green"
                     /ApEinfo_graphicformat="arrow_data {{0 1 2 0 0 -1} {} 0}
                     width 5 offset 0"
     misc_feature    complement(1551..1571)
                     /locus_tag="oMLS834 binding site"
                     /label="oMLS834 binding site"
                     /ApEinfo_label="oMLS834 binding site"
                     /ApEinfo_fwdcolor="#d3ff26"
                     /ApEinfo_revcolor="#ffc762"
                     /ApEinfo_graphicformat="arrow_data {{0 1 2 0 0 -1} {} 0}
                     width 5 offset 0"
     misc_feature    1572..1589
                     /locus_tag="oMLS835 binding site"
                     /label="oMLS835 binding site"
                     /ApEinfo_label="oMLS835 binding site"
                     /ApEinfo_fwdcolor="#d3ff26"
                     /ApEinfo_revcolor="#ffc762"
                     /ApEinfo_graphicformat="arrow_data {{0 1 2 0 0 -1} {} 0}
                     width 5 offset 0"
     CDS             4340..4867
                     /locus_tag="Cas9 open reading frame with intervening
                     intron and(2)"
                     /label="Cas9 open reading frame with intervening intron
                     and(2)"
                     /ApEinfo_label="Cas9 open reading frame with intervening
                     intron and"
                     /ApEinfo_fwdcolor="cyan"
                     /ApEinfo_revcolor="green"
                     /ApEinfo_graphicformat="arrow_data {{0 1 2 0 0 -1} {} 0}
                     width 5 offset 0"
ORIGIN
        1 CTTTCCTGCG TTATCCCCTG ATTCTGTGGA TAACCGTATT ACCGCCTTTG AGTGAGCTGA
       61 TACCGCTCGC CGCAGCCGAA CGACCGAGCG CAGCGAGTCA GTGAGCGAGG AAGCGGAAGA
      121 GCGCCCAATA CGCAAACCGC CTCTCCCCGC GCGTTGGCCG ATTCATTAAT GCAGCTGGCA
      181 CGACAGGTTT CCCGACTGGA AAGCGGGCAG TGAGCGCAAC GCAATTAATA CGCGTACCGC
      241 TAGCCAGGAA GAGTTTGTAG AAACGCAAAA AGGCCATCCG TCAGGATGGC CTTCTGCTTA
      301 GTTTGATGCC TGGCAGTTTA TGGCGGGCGT CCTGCCCGCC ACCCTCCGGG CCGTTGCTTC
      361 ACAACGTTCA AATCCGCTCC CGGCGGATTT GTCCTACTCA GGAGAGCGTT CACCGACAAA
      421 CAACAGATAA AACGAAAGGC CCAGTCTTCC GACTGAGCCT TTCGTTTTAT TTGATGCCTG
      481 GCAGTTCCCT ACTCTCGCGT TAACGCTAGC ATGGATGTTT TCCCAGTCAC GACGTTGTAA
      541 AACGACGGCC AGTCTTAAGC TCGGGCCCCA AATAATGATT TTATTTTGAC TGATAGTGAC
      601 CTGTTCGTTG CAACAAATTG ATGAGCAATG CTTTTTTATA ATGCCAACTT Tgtacaaaaa
      661 agcaggctcg ATGACTGCTC CAAAGAAGAA GCGTAAGGTA CCGGTAGAAA AAATGGACAA
      721 GAAGTACTCC ATCGGACTCG ACATCGGAAC CAACTCCGTC GGATGGGCCG TCATCACCGA
      781 CGAGTACAAG GTCCCATCCA AGAAGTTCAA GGTCCTCGGA AACACCGACC GTCACTCCAT
      841 CAAGAAGAAC CTCATCGGAG CCCTCCTCTT CGACTCCGGA GAGACCGCCG AGGCCACCCG
      901 TCTCAAGCGT ACCGCCCGTC GTCGTTACAC CCGTCGTAAG AACCGTATCT GCTACCTCCA
      961 GGAGATCTTC TCCAACGAGA TGGCCAAGGT CGACGACTCC TTCTTCCACC GTCTCGAGGA
     1021 GTCCTTCCTC GTCGAGGAGG ACAAGAAGCA CGAGCGTCAC CCAATCTTCG GAAACATCGT
     1081 CGACGAGGTC GCCTACCACG AGAAGTACCC AACCATCTAC CACCTCCGTA AGAAGCTCGT
     1141 CGACTCCACC GACAAGGCCG ACCTCCGTCT CATCTACCTC GCCCTCGCCC ACATGATCAA
     1201 GTTCCGTGGA CACTTCCTCA TCGAGGGAGA CCTCAACCCA GACAACTCCG ACGTCGACAA
     1261 GCTCTTCATC CAGCTCGTCC AGACCTACAA CCAGCTCTTC GAGGAGAACC CAATCAACGC
     1321 CTCCGGAGTC GACGCCAAGG CCATCCTCTC CGCCCGTCTC TCCAAGTCCC GTCGTCTCGA
     1381 GAACCTCATC GCCCAGCTCC CAGGAGAGAA GAAGAACGGA CTCTTCGGAA ACCTCATCGC
     1441 CCTCTCCCTC GGACTCACCC CAAACTTCAA GTCCAACTTC GACCTCGCCG AGGACGCCAA
     1501 GCTCCAGCTC TCCAAGGACA CCTACGACGA CGACCTCGAC AACCTCCTCG CCCAGATCGG
     1561 AGACCAGTAC GCCGACCTCT TCCTCGCCGC CAAGAACCTC TCCGACGCCA TCCTCCTCTC
     1621 CGACATCCTC CGTGTCAACA CCGAGATCAC CAAGGCCCCA CTCTCCGCCT CCATGATCAA
     1681 GCGTTACGAC GAGCACCACC AGGACCTCAC CCTCCTCAAG GCCCTCGTCC GTCAGCAGCT
     1741 CCCAGAGAAG TACAAGGAGA TCTTCTTCGA CCAGTCCAAG AACGGATACG CCGGATACAT
     1801 CGACGGAGGA GCCTCCCAGG AGGAGTTCTA CAAGTTCATC AAGCCAATCC TCGAGAAGAT
     1861 GGACGGAACC GAGGAGCTCC TCGTCAAGCT CAACCGTGAG GACCTCCTCC GTAAGCAGCG
     1921 TACCTTCGAC AACGGATCCA TCCCACACCA GATCCACCTC GGAGAGCTCC ACGCCATCCT
     1981 CCGTCGTCAG GAGGACTTCT ACCCATTCCT CAAGGACAAC CGTGAGAAGA TCGAGAAGAT
     2041 CCTCACCTTC CGTATCCCAT ACTACGTCGG ACCACTCGCC CGTGGAAACT CCCGTTTCGC
     2101 CTGGATGACC CGTAAGTCCG AGGAGACCAT CACCCCATGG AACTTCGAGG AGGTCGTCGA
     2161 CAAGGGAGCC TCCGCCCAGT CCTTCATCGA GCGTATGACC AACTTCGACA AGAACCTCCC
     2221 AAACGAGAAG GTCCTCCCAA AGCACTCCCT CCTCTACGAG TACTTCACCG TCTACAACGA
     2281 GCTCACCAAG GTCAAGTACG TCACCGAGGG AATGCGTAAG CCAGCCTTCC TCTCCGGAGA
     2341 GCAGAAGAAG GCCATCGTCG ACCTCCTCTT CAAGACCAAC CGTAAGGTCA CCGTCAAGCA
     2401 GCTCAAGGAG GACTACTTCA AGAAGATCGA GTGCTTCGAC TCCGTCGAGA TCTCCGGAGT
     2461 CGAGGACCGT TTCAACGCCT CCCTCGGAAC CTACCACGAC CTCCTCAAGA TCATCAAGGA
     2521 CAAGGACTTC CTCGACAACG AGGAGAACGA GGACATCCTC GAGGACATCG TCCTCACCCT
     2581 CACCCTCTTC GAGGACCGTG AGATGATCGA GGAGCGTCTC AAGACCTACG CCCACCTCTT
     2641 CGACGACAAG GTCATGAAGC AGCTCAAGCG TCGTCGTTAC ACCGGATGGG GACGTCTCTC
     2701 CCGTAAGCTC ATCAACGGAA TCCGTGACAA GCAGTCCGGA AAGACCATCC TCGACTTCCT
     2761 CAAGTCCGAC GGATTCGCCA ACCGTAACgt aagtttaaac atgattttac taactaacta
     2821 atctgattta aattttcagT TCATGCAGCT CATCCACGAC GACTCCCTCA CCTTCAAGGA
     2881 GGACATCCAG AAGGCCCAGG TCTCCGGACA GGGAGACTCC CTCCACGAGC ACATCGCCAA
     2941 CCTCGCCGGA TCCCCAGCCA TCAAGAAGGG AATCCTCCAG ACCGTCAAGG TCGTCGACGA
     3001 GCTCGTCAAG GTCATGGGAC GTCACAAGCC AGAGAACATC GTCATCGAGA TGGCCCGTGA
     3061 GAACCAGACC ACCCAGAAGG GACAGAAGAA CTCCCGTGAG CGTATGAAGC GTATCGAGGA
     3121 GGGAATCAAG GAGCTCGGAT CCCAGATCCT CAAGGAGCAC CCAGTCGAGA ACACCCAGCT
     3181 CCAGAACGAG AAGCTCTACC TCTACTACCT CCAGAACGGA CGTGACATGT ACGTCGACCA
     3241 GGAGCTCGAC ATCAACCGTC TCTCCGACTA CGACGTCGAC CACATCGTCC CACAGTCCTT
     3301 CCTCAAGGAC GACTCCATCG ACAACAAGGT CCTCACCCGT TCCGACAAGA ACCGTGGAAA
     3361 GTCCGACAAC GTCCCATCCG AGGAGGTCGT CAAGAAGATG AAGAACTACT GGCGTCAGCT
     3421 CCTCAACGCC AAGCTCATCA CCCAGCGTAA GTTCGACAAC CTCACCAAGG CCGAGCGTGG
     3481 AGGACTCTCC GAGCTCGACA AGGCCGGATT CATCAAGCGT CAGCTCGTCG AGACCCGTCA
     3541 GATCACCAAG CACGTCGCCC AGATCCTCGA CTCCCGTATG AACACCAAGT ACGACGAGAA
     3601 CGACAAGCTC ATCCGTGAGG TCAAGGTCAT CACCCTCAAG TCCAAGCTCG TCTCCGACTT
     3661 CCGTAAGGAC TTCCAGTTCT ACAAGGTCCG TGAGATCAAC AACTACCACC ACGCCCACGA
     3721 CGCCTACCTC AACGCCGTCG TCGGAACCGC CCTCATCAAG AAGTACCCAA AGCTCGAGTC
     3781 CGAGTTCGTC TACGGAGACT ACAAGGTCTA CGACGTCCGT AAGATGATCG CCAAGTCCGA
     3841 GCAGGAGATC GGAAAGGCCA CCGCCAAGTA CTTCTTCTAC TCCAACATCA TGAACTTCTT
     3901 CAAGACCGAG ATCACCCTCG CCAACGGAGA GATCCGTAAG CGTCCACTCA TCGAGACCAA
     3961 CGGAGAGACC GGAGAGATCG TCTGGGACAA GGGACGTGAC TTCGCCACCG TCCGTAAGGT
     4021 CCTCTCCATG CCACAGGTCA ACATCGTCAA GAAGACCGAG GTCCAGACCG GAGGATTCTC
     4081 CAAGGAGTCC ATCCTCCCAA AGCGTAACTC CGACAAGCTC ATCGCCCGTA AGAAGGACTG
     4141 GGACCCAAAG AAGTACGGAG GATTCGACTC CCCAACCGTC GCCTACTCCG TCCTCGTCGT
     4201 CGCCAAGGTC GAGAAGGGAA AGTCCAAGAA GCTCAAGTCC GTCAAGGAGC TCCTCGGAAT
     4261 CACCATCATG GAGCGTTCCT CCTTCGAGAA GAACCCAATC GACTTCCTCG AGGCCAAGGG
     4321 ATACAAGGAG GTCAAGAAGG ACCTCATCAT CAAGCTCCCA AAGTACTCCC TCTTCGAGCT
     4381 CGAGAACGGA CGTAAGCGTA TGCTCGCCTC CGCCGGAGAG CTCCAGAAGG GAAACGAGCT
     4441 CGCCCTCCCA TCCAAGTACG TCAACTTCCT CTACCTCGCC TCCCACTACG AGAAGCTCAA
     4501 GGGATCCCCA GAGGACAACG AGCAGAAGCA GCTCTTCGTC GAGCAGCACA AGCACTACCT
     4561 CGACGAGATC ATCGAGCAGA TCTCCGAGTT CTCCAAGCGT GTCATCCTCG CCGACGCCAA
     4621 CCTCGACAAG GTCCTCTCCG CCTACAACAA GCACCGTGAC AAGCCAATCC GTGAGCAGGC
     4681 CGAGAACATC ATCCACCTCT TCACCCTCAC CAACCTCGGA GCCCCAGCCG CCTTCAAGTA
     4741 CTTCGACACC ACCATCGACC GTAAGCGTTA CACCTCCACC AAGGAGGTCC TCGACGCCAC
     4801 CCTCATCCAC CAGTCCATCA CCGGACTCTA CGAGACCCGT ATCGACCTCT CCCAGCTCGG
     4861 AGGAGACTCT GGAGGATCTG GAGGAACTGG AGGATCTTCC GCCGGCGGGA GCTCTATGAG
     4921 CCGTAGACGA AAAGCGAATC CGACAAAACT GAGTGAAAAC GCGAAGAAGC TTGCCAAGGA
     4981 AGTTGAAAAT TAAcacccag ctttCTTGTA CAAAGTTGGC ATTATAAGAA AGCATTGCTT
     5041 ATCAATTTGT TGCAACGAAC AGGTCACTAT CAGTCAAAAT AAAATCATTA TTTGCCATCC
     5101 AGCTGATATC CCCTATAGTG AGTCGTATTA CATGGTCATA GCTGTTTCCT GGCAGCTCTG
     5161 GCCCGTGTCT CAAAATCTCT GATGTTACAT TGCACAAGAT AAAATAATAT CATCATGAAC
     5221 AATAAAACTG TCTGCTTACA TAAACAGTAA TACAAGGGGT GTTATGAGCC ATATTCAACG
     5281 GGAAACGTCG AGGCCGCGAT TAAATTCCAA CATGGATGCT GATTTATATG GGTATAAATG
     5341 GGCTCGCGAT AATGTCGGGC AATCAGGTGC GACAATCTAT CGCTTGTATG GGAAGCCCGA
     5401 TGCGCCAGAG TTGTTTCTGA AACATGGCAA AGGTAGCGTT GCCAATGATG TTACAGATGA
     5461 GATGGTCAGA CTAAACTGGC TGACGGAATT TATGCCTCTT CCGACCATCA AGCATTTTAT
     5521 CCGTACTCCT GATGATGCAT GGTTACTCAC CACTGCGATC CCCGGAAAAA CAGCATTCCA
     5581 GGTATTAGAA GAATATCCTG ATTCAGGTGA AAATATTGTT GATGCGCTGG CAGTGTTCCT
     5641 GCGCCGGTTG CATTCGATTC CTGTTTGTAA TTGTCCTTTT AACAGCGATC GCGTATTTCG
     5701 TCTCGCTCAG GCGCAATCAC GAATGAATAA CGGTTTGGTT GATGCGAGTG ATTTTGATGA
     5761 CGAGCGTAAT GGCTGGCCTG TTGAACAAGT CTGGAAAGAA ATGCATAAAC TTTTGCCATT
     5821 CTCACCGGAT TCAGTCGTCA CTCATGGTGA TTTCTCACTT GATAACCTTA TTTTTGACGA
     5881 GGGGAAATTA ATAGGTTGTA TTGATGTTGG ACGAGTCGGA ATCGCAGACC GATACCAGGA
     5941 TCTTGCCATC CTATGGAACT GCCTCGGTGA GTTTTCTCCT TCATTACAGA AACGGCTTTT
     6001 TCAAAAATAT GGTATTGATA ATCCTGATAT GAATAAATTG CAGTTTCATT TGATGCTCGA
     6061 TGAGTTTTTC TAATCAGAAT TGGTTAATTG GTTGTAACAC TGGCAGAGCA TTACGCTGAC
     6121 TTGACGGGAC GGCGCAAGCT CATGACCAAA ATCCCTTAAC GTGAGTTACG CGTCGTTCCA
     6181 CTGAGCGTCA GACCCCGTAG AAAAGATCAA AGGATCTTCT TGAGATCCTT TTTTTCTGCG
     6241 CGTAATCTGC TGCTTGCAAA CAAAAAAACC ACCGCTACCA GCGGTGGTTT GTTTGCCGGA
     6301 TCAAGAGCTA CCAACTCTTT TTCCGAAGGT AACTGGCTTC AGCAGAGCGC AGATACCAAA
     6361 TACTGTTCTT CTAGTGTAGC CGTAGTTAGG CCACCACTTC AAGAACTCTG TAGCACCGCC
     6421 TACATACCTC GCTCTGCTAA TCCTGTTACC AGTGGCTGCT GCCAGTGGCG ATAAGTCGTG
     6481 TCTTACCGGG TTGGACTCAA GACGATAGTT ACCGGATAAG GCGCAGCGGT CGGGCTGAAC
     6541 GGGGGGTTCG TGCACACAGC CCAGCTTGGA GCGAACGACC TACACCGAAC TGAGATACCT
     6601 ACAGCGTGAG CTATGAGAAA GCGCCACGCT TCCCGAAGGG AGAAAGGCGG ACAGGTATCC
     6661 GGTAAGCGGC AGGGTCGGAA CAGGAGAGCG CACGAGGGAG CTTCCAGGGG GAAACGCCTG
     6721 GTATCTTTAT AGTCCTGTCG GGTTTCGCCA CCTCTGACTT GAGCGTCGAT TTTTGTGATG
     6781 CTCGTCAGGG GGGCGGAGCC TATGGAAAAA CGCCAGCAAC GCGGCCTTTT TACGGTTCCT
     6841 GGCCTTTTGC TGGCCTTTTG CTCACATGTT   
//

LOCUS       pMLS544                18467 bp    DNA        circular     18-OCT-2021
DEFINITION  .
ACCESSION   
VERSION     
SOURCE      .
  ORGANISM  .
COMMENT     Promoter from pCFJ183 1 to 525
COMMENT     Gene from pMLS538 652 to 10791
COMMENT     UTR from pCM1_36 tbb-UTR 734 to 1086
COMMENT     Backbone from pCFJ150 7607 to 5923
COMMENT     
COMMENT     ApEinfo:methylated:1
FEATURES             Location/Qualifiers
     promoter        5938..6441
                     /locus_tag="Pmex-5"
                     /label="Pmex-5"
                     /ApEinfo_label="Pmex-5"
                     /ApEinfo_fwdcolor="#3920ff"
                     /ApEinfo_revcolor="#f611ff"
                     /ApEinfo_graphicformat="arrow_data {{0 1 2 0 0 -1} {} 0}
                     width 5 offset 0"
     misc_recomb     5917..5923
                     /locus_tag="attR4 recomb"
                     /label="attR4 recomb"
                     /ApEinfo_label="attR4 recomb"
                     /ApEinfo_fwdcolor="#ff80ff"
                     /ApEinfo_revcolor="#ff80ff"
                     /ApEinfo_graphicformat="arrow_data {{0 1 2 0 0 -1} {} 0}
                     width 5 offset 0"
     CDS             6468..6470
                     /locus_tag="Cas9 open reading frame with intervening
                     intron and"
                     /label="Cas9 open reading frame with intervening intron
                     and"
                     /ApEinfo_label="Cas9 open reading frame with intervening
                     intron and"
                     /ApEinfo_fwdcolor="cyan"
                     /ApEinfo_revcolor="green"
                     /ApEinfo_graphicformat="arrow_data {{0 1 2 0 0 -1} {} 0}
                     width 5 offset 0"
     misc_feature    16485..16487
                     /locus_tag="NaeI"
                     /label="NaeI"
                     /ApEinfo_label="NaeI"
                     /ApEinfo_fwdcolor="#ea17ff"
                     /ApEinfo_revcolor="#ea17ff"
                     /ApEinfo_graphicformat="arrow_data {{0 1 2 0 0 -1} {} 0}
                     width 5 offset 0"
     primer_bind     5881..5901
                     /locus_tag="M13-rev"
                     /label="M13-rev"
                     /ApEinfo_label="M13-rev"
                     /ApEinfo_fwdcolor="cyan"
                     /ApEinfo_revcolor="green"
                     /ApEinfo_graphicformat="arrow_data {{0 1 2 0 0 -1} {} 0}
                     width 5 offset 0"
     misc_recomb     complement(16935..16941)
                     /locus_tag="attL3"
                     /label="attL3"
                     /ApEinfo_label="attL3"
                     /ApEinfo_fwdcolor="#dda0dd"
                     /ApEinfo_revcolor="#dda0dd"
                     /ApEinfo_graphicformat="arrow_data {{0 1 2 0 0 -1} {} 0}
                     width 5 offset 0"
     misc_feature    16452..16484
                     /locus_tag="Flexible Linker"
                     /label="Flexible Linker"
                     /ApEinfo_label="Flexible Linker"
                     /ApEinfo_fwdcolor="#a0a295"
                     /ApEinfo_revcolor="#a0a295"
                     /ApEinfo_graphicformat="arrow_data {{0 1 2 0 0 -1} {} 0}
                     width 5 offset 0"
     rep_origin      1539..2221
                     /locus_tag="ColE1 origin"
                     /label="ColE1 origin"
                     /ApEinfo_label="ColE1 origin"
                     /ApEinfo_fwdcolor="gray50"
                     /ApEinfo_revcolor="gray50"
                     /ApEinfo_graphicformat="arrow_data {{0 1 2 0 0 -1} {} 0}
                     width 5 offset 0"
     misc_recomb     complement(16589..16602)
                     /locus_tag="AttR2"
                     /label="AttR2"
                     /ApEinfo_label="AttR2"
                     /ApEinfo_fwdcolor="plum"
                     /ApEinfo_revcolor="plum"
                     /ApEinfo_graphicformat="arrow_data {{0 1 2 0 0 -1} {} 0}
                     width 5 offset 0"
     primer_bind     5938..5957
                     /locus_tag="Forward primer"
                     /label="Forward primer"
                     /ApEinfo_label="Forward primer"
                     /ApEinfo_fwdcolor="cyan"
                     /ApEinfo_revcolor="green"
                     /ApEinfo_graphicformat="arrow_data {{0 1 2 0 0 -1} {} 0}
                     width 5 offset 0"
     misc_recomb     complement(16942..16955)
                     /locus_tag="attR3"
                     /label="attR3"
                     /ApEinfo_label="attR3"
                     /ApEinfo_fwdcolor="#ff80ff"
                     /ApEinfo_revcolor="#ff80ff"
                     /ApEinfo_graphicformat="arrow_data {{0 1 2 0 0 -1} {} 0}
                     width 5 offset 0"
     primer_bind     complement(6421..6441)
                     /locus_tag="reverse primer"
                     /label="reverse primer"
                     /ApEinfo_label="reverse primer"
                     /ApEinfo_fwdcolor="cyan"
                     /ApEinfo_revcolor="green"
                     /ApEinfo_graphicformat="arrow_data {{0 1 2 0 0 -1} {} 0}
                     width 5 offset 0"
     misc_recomb     2355..3339
                     /locus_tag="ttTi5605 left recomb"
                     /label="ttTi5605 left recomb"
                     /ApEinfo_label="ttTi5605 left recomb"
                     /ApEinfo_fwdcolor="#8080c0"
                     /ApEinfo_revcolor="#8080c0"
                     /ApEinfo_graphicformat="arrow_data {{0 1 2 0 0 -1} {} 0}
                     width 5 offset 0"
     intron          11787..11837
                     /locus_tag="intron sequence"
                     /label="intron sequence"
                     /ApEinfo_label="intron sequence"
                     /ApEinfo_fwdcolor="#ff121b"
                     /ApEinfo_revcolor="green"
                     /ApEinfo_graphicformat="arrow_data {{0 1 2 0 0 -1} {} 0}
                     width 5 offset 0"
     primer_bind     complement(16963..16980)
                     /locus_tag="M13-fwd"
                     /label="M13-fwd"
                     /ApEinfo_label="M13-fwd"
                     /ApEinfo_fwdcolor="cyan"
                     /ApEinfo_revcolor="green"
                     /ApEinfo_graphicformat="arrow_data {{0 1 2 0 0 -1} {} 0}
                     width 5 offset 0"
     misc_feature    16491..16574
                     /locus_tag="egl-13 NLS"
                     /label="egl-13 NLS"
                     /ApEinfo_label="egl-13 NLS"
                     /ApEinfo_fwdcolor="#1137ff"
                     /ApEinfo_revcolor="#1137ff"
                     /ApEinfo_graphicformat="arrow_data {{0 1 2 0 0 -1} {} 0}
                     width 5 offset 0"
     CDS             77..145
                     /locus_tag="LacZ alpha"
                     /label="LacZ alpha"
                     /ApEinfo_label="LacZ alpha"
                     /ApEinfo_fwdcolor="cornflower blue"
                     /ApEinfo_revcolor="cornflower blue"
                     /ApEinfo_graphicformat="arrow_data {{0 1 2 0 0 -1} {} 0}
                     width 5 offset 0"
     3'UTR           16603..16934
                     /locus_tag="tbb-2 utr"
                     /label="tbb-2 utr"
                     /ApEinfo_label="tbb-2 utr"
                     /ApEinfo_fwdcolor="#ffabb4"
                     /ApEinfo_revcolor="#ffabb4"
                     /ApEinfo_graphicformat="arrow_data {{0 1 2 0 0 -1} {} 0}
                     width 5 offset 0"
     misc_feature    16575..16577
                     /locus_tag="Stop"
                     /label="Stop"
                     /ApEinfo_label="Stop"
                     /ApEinfo_fwdcolor="#ff2029"
                     /ApEinfo_revcolor="#ff2029"
                     /ApEinfo_graphicformat="arrow_data {{0 1 2 0 0 -1} {} 0}
                     width 5 offset 0"
     CDS             782..1441
                     /locus_tag="AmpR"
                     /label="AmpR"
                     /ApEinfo_label="AmpR"
                     /ApEinfo_fwdcolor="yellow"
                     /ApEinfo_revcolor="yellow"
                     /ApEinfo_graphicformat="arrow_data {{0 1 2 0 0 -1} {} 0}
                     width 5 offset 0"
     misc_feature    16605..16607
                     /locus_tag="Stop(1)"
                     /label="Stop(1)"
                     /ApEinfo_label="Stop"
                     /ApEinfo_fwdcolor="#ff2029"
                     /ApEinfo_revcolor="#ff2029"
                     /ApEinfo_graphicformat="arrow_data {{0 1 2 0 0 -1} {} 0}
                     width 5 offset 0"
     misc_feature    16488..16490
                     /locus_tag="NaeI(1)"
                     /label="NaeI(1)"
                     /ApEinfo_label="NaeI"
                     /ApEinfo_fwdcolor="#ea17ff"
                     /ApEinfo_revcolor="#ea17ff"
                     /ApEinfo_graphicformat="arrow_data {{0 1 2 0 0 -1} {} 0}
                     width 5 offset 0"
     CDS             8734..9711
                     /locus_tag="Cas9 open reading frame with intervening
                     intron and(1)"
                     /label="Cas9 open reading frame with intervening intron
                     and(1)"
                     /ApEinfo_label="Cas9 open reading frame with intervening
                     intron and"
                     /ApEinfo_fwdcolor="cyan"
                     /ApEinfo_revcolor="green"
                     /ApEinfo_graphicformat="arrow_data {{0 1 2 0 0 -1} {} 0}
                     width 5 offset 0"
     gene            3691..5808
                     /locus_tag="C.Briggsae unc-119(+)"
                     /label="C.Briggsae unc-119(+)"
                     /ApEinfo_label="C.Briggsae unc-119(+)"
                     /ApEinfo_fwdcolor="cyan"
                     /ApEinfo_revcolor="green"
                     /ApEinfo_graphicformat="arrow_data {{0 1 2 0 0 -1} {} 0}
                     width 5 offset 0"
     CDS             11610..12615
                     /locus_tag="Cas9 open reading frame with intervening
                     intron and(2)"
                     /label="Cas9 open reading frame with intervening intron
                     and(2)"
                     /ApEinfo_label="Cas9 open reading frame with intervening
                     intron and"
                     /ApEinfo_fwdcolor="cyan"
                     /ApEinfo_revcolor="green"
                     /ApEinfo_graphicformat="arrow_data {{0 1 2 0 0 -1} {} 0}
                     width 5 offset 0"
     CDS             4679..5524
                     /locus_tag="CB-unc-119(+)"
                     /label="CB-unc-119(+)"
                     /ApEinfo_label="CB-unc-119(+)"
                     /ApEinfo_fwdcolor="#00ff00"
                     /ApEinfo_revcolor="#ff00ff"
                     /ApEinfo_graphicformat="arrow_data {{0 1 2 0 0 -1} {} 0}
                     width 5 offset 0"
     misc_feature    6471..6509
                     /locus_tag="SV40 NLS"
                     /label="SV40 NLS"
                     /ApEinfo_label="SV40 NLS"
                     /ApEinfo_fwdcolor="#1137ff"
                     /ApEinfo_revcolor="#1137ff"
                     /ApEinfo_graphicformat="arrow_data {{0 1 2 0 0 -1} {} 0}
                     width 5 offset 0"
     misc_recomb     17040..18467
                     /locus_tag="ttTi5605 right recomb"
                     /label="ttTi5605 right recomb"
                     /ApEinfo_label="ttTi5605 right recomb"
                     /ApEinfo_fwdcolor="#8080c0"
                     /ApEinfo_revcolor="#8080c0"
                     /ApEinfo_graphicformat="arrow_data {{0 1 2 0 0 -1} {} 0}
                     width 5 offset 0"
     CDS             14003..14724
                     /locus_tag="Cas9 open reading frame with intervening
                     intron and(3)"
                     /label="Cas9 open reading frame with intervening intron
                     and(3)"
                     /ApEinfo_label="Cas9 open reading frame with intervening
                     intron and"
                     /ApEinfo_fwdcolor="cyan"
                     /ApEinfo_revcolor="green"
                     /ApEinfo_graphicformat="arrow_data {{0 1 2 0 0 -1} {} 0}
                     width 5 offset 0"
     misc_feature    complement(3806..3825)
                     /locus_tag="oCF419"
                     /label="oCF419"
                     /ApEinfo_label="oCF419"
                     /ApEinfo_fwdcolor="#adff9d"
                     /ApEinfo_revcolor="#ffc3c9"
                     /ApEinfo_graphicformat="arrow_data {{0 1 2 0 0 -1} {} 0}
                     width 5 offset 0"
     CDS             15924..16451
                     /locus_tag="Cas9 open reading frame with intervening
                     intron and(4)"
                     /label="Cas9 open reading frame with intervening intron
                     and(4)"
                     /ApEinfo_label="Cas9 open reading frame with intervening
                     intron and"
                     /ApEinfo_fwdcolor="cyan"
                     /ApEinfo_revcolor="green"
                     /ApEinfo_graphicformat="arrow_data {{0 1 2 0 0 -1} {} 0}
                     width 5 offset 0"
     misc_feature    complement(3910..3929)
                     /locus_tag="oCF132 and oCF169"
                     /label="oCF132 and oCF169"
                     /ApEinfo_label="oCF132 and oCF169"
                     /ApEinfo_fwdcolor="#adff9d"
                     /ApEinfo_revcolor="#ffc3c9"
                     /ApEinfo_graphicformat="arrow_data {{0 1 2 0 0 -1} {} 0}
                     width 5 offset 0"
     misc_feature    14436..14441
                     /locus_tag="BbsI"
                     /label="BbsI"
                     /ApEinfo_label="BbsI"
                     /ApEinfo_fwdcolor="#ff5375"
                     /ApEinfo_revcolor="#ff5375"
                     /ApEinfo_graphicformat="arrow_data {{0 1 2 0 0 -1} {} 0}
                     width 5 offset 0"
     misc_feature    complement(4114..4133)
                     /locus_tag="oCF126"
                     /label="oCF126"
                     /ApEinfo_label="oCF126"
                     /ApEinfo_fwdcolor="#adff9d"
                     /ApEinfo_revcolor="#ffc3c9"
                     /ApEinfo_graphicformat="arrow_data {{0 1 2 0 0 -1} {} 0}
                     width 5 offset 0"
     CDS             6510..7430
                     /locus_tag="Cas9 open reading frame with intervening
                     intron and(5)"
                     /label="Cas9 open reading frame with intervening intron
                     and(5)"
                     /ApEinfo_label="Cas9 open reading frame with intervening
                     intron and"
                     /ApEinfo_fwdcolor="cyan"
                     /ApEinfo_revcolor="green"
                     /ApEinfo_graphicformat="arrow_data {{0 1 2 0 0 -1} {} 0}
                     width 5 offset 0"
     misc_feature    3222..3241
                     /locus_tag="oCF176"
                     /label="oCF176"
                     /ApEinfo_label="oCF176"
                     /ApEinfo_fwdcolor="#adff9d"
                     /ApEinfo_revcolor="#ffc3c9"
                     /ApEinfo_graphicformat="arrow_data {{0 1 2 0 0 -1} {} 0}
                     width 5 offset 0"
ORIGIN
        1 CACGTGacgt cgtgactggg aaaaccctgg cgttacccaa cttaatcgcc ttgcagcaca
       61 tccccctttc gccagctggc gtaatagcga agaggcccgc accgatcgcc cttcccaaca
      121 gttgcgcagc ctgaatggcg aatggcgcct gatgcggtat tttctcctta cgcatctgtg
      181 cggtatttca caccgcatat ggtgcactct cagtacaatc tgctctgatg ccgcatagtt
      241 aagccagccc cgacacccgc caacacccgc tgacgcgccc tgacgggctt gtctgctccc
      301 ggcatccgct tacagacaag ctgtgaccgt ctccgggagc tgcatgtgtc agaggttttc
      361 accgtcatca ccgaaacgcg cgagacgaaa gggcctcgtg atacgcctat ttttataggt
      421 taatgtcatg ataataatgg tttcttagac gtcaggtggc acttttcggg gaaatgtgcg
      481 cggaacccct atttgtttat ttttctaaat acattcaaat atgtatccgc tcatgagaca
      541 ataaccctga taaatgcttc aataatattg aaaaaggaag agtatgagta ttcaacattt
      601 ccgtgtcgcc cttattccct tttttgcggc attttgcctt cctgtttttg ctcacccaga
      661 aacgctggtg aaagtaaaag atgctgaaga tcagttgggt gcacgagtgg gttacatcga
      721 actggatctc aacagcggta agatccttga gagttttcgc cccgaagaac gttttccaat
      781 gatgagcact tttaaagttc tgctatgtgg cgcggtatta tcccgtattg acgccgggca
      841 agagcaactc ggtcgccgca tacactattc tcagaatgac ttggttgagt actcaccagt
      901 cacagaaaag catcttacgg atggcatgac agtaagagaa ttatgcagtg ctgccataac
      961 catgagtgat aacactgcgg ccaacttact tctgacaacg atcggaggac cgaaggagct
     1021 aaccgctttt ttgcacaaca tgggggatca tgtaactcgc cttgatcgtt gggaaccgga
     1081 gctgaatgaa gccataccaa acgacgagcg tgacaccacg atgcctgtag caatggcaac
     1141 aacgttgcgc aaactattaa ctggcgaact acttactcta gcttcccggc aacaattaat
     1201 agactggatg gaggcggata aagttgcagg accacttctg cgctcggccc ttccggctgg
     1261 ctggtttatt gctgataaat ctggagccgg tgagcgtggg tctcgcggta tcattgcagc
     1321 actggggcca gatggtaagc cctcccgtat cgtagttatc tacacgacgg ggagtcaggc
     1381 aactatggat gaacgaaata gacagatcgc tgagataggt gcctcactga ttaagcattg
     1441 gtaactgtca gaccaagttt actcatatat actttagatt gatttaaaac ttcattttta
     1501 atttaaaagg atctaggtga agatcctttt tgataatctc atgaccaaaa tcccttaacg
     1561 tgagttttcg ttccactgag cgtcagaccc cgtagaaaag atcaaaggat cttcttgaga
     1621 tccttttttt ctgcgcgtaa tctgctgctt gcaaacaaaa aaaccaccgc taccagcggt
     1681 ggtttgtttg ccggatcaag agctaccaac tctttttccg aaggtaactg gcttcagcag
     1741 agcgcagata ccaaatactg tccttctagt gtagccgtag ttaggccacc acttcaagaa
     1801 ctctgtagca ccgcctacat acctcgctct gctaatcctg ttaccagtgg ctgctgccag
     1861 tggcgataag tcgtgtctta ccgggttgga ctcaagacga tagttaccgg ataaggcgca
     1921 gcggtcgggc tgaacggggg gttcgtgcac acagcccagc ttggagcgaa cgacctacac
     1981 cgaactgaga tacctacagc gtgagctatg agaaagcgcc acgcttcccg aagggagaaa
     2041 ggcggacagg tatccggtaa gcggcagggt cggaacagga gagcgcacga gggagcttcc
     2101 agggggaaac gcctggtatc tttatagtcc tgtcgggttt cgccacctct gacttgagcg
     2161 tcgatttttg tgatgctcgt caggggggcg gagcctatgg aaaaacgcca gcaacgcggc
     2221 ctttttacgg ttcctggtct tttgctggcc ttttgctcac atgttctttc ctgcgttatc
     2281 ccctgattct gtggataacc gtattaccgc ctttgagtga gctgatacca gcggataaca
     2341 atttcacaGG GCCCtgtcgg attatgggct cttcttttat cctctacttt ctttctagaa
     2401 aatgcaaatg ttgagtcaga aattgctgaa tggagtacaa ctgcaatggg tttagcttat
     2461 gtttctggaa caattactgg tggaattgtg attgaaaagt aaggttatat ttcatttcaa
     2521 taaatgttac cacagtataa caaaaacaag ttacattgtt cagagtatgt ctgaatgtat
     2581 tattattatt gtatttgtgc atcagtactg tagttgtact gaagaagggt ttaaaataat
     2641 ctcaacgttt ttaagacgag ttagtgagaa tacggtcgca gttaggatgt ttggacatag
     2701 ttttattaga taatcgtgaa ctaactcact ataaaaaccc gctaactcat tgaataagat
     2761 agttttaaac gttcaaaatt tgaagacaaa attgtatgaa taagtttaca gagttggtcg
     2821 acgcaagctt ctccttctct tcacatttct caataattta gctctaattg cattcgtatt
     2881 cttcgcaaaa atacgtattc tgattgaccc gatgaaatac ggatgcctag ttgcattgat
     2941 catctacggt tatacttatg ggtgaggttt ttcaaatata ttttgattta atcgaataat
     3001 gaaatttcag aactggagtt ggtccaattt cgtggtttat atcctctgaa ctggtacctc
     3061 aaaaacatcg tagtattgct caatctgtgg catattcaat gaatactgta atggtggtta
     3121 tcagtacatt tacagtatta cctctatatt ccgttattgg tagttatgct ttccttattc
     3181 tatattcaat tccttcattt ataagtatgc ttatattatt tcgctactta ccggaaacca
     3241 aaggacgaga gattcatgat attgtgaatg aacttaaaaa aaaatgaaaa cctttgaaaa
     3301 cgttcatacg gccgaaattt tacttgatcg agccaattga acttttgtta agacttacag
     3361 aaaagtgaga gattttgtta caaaaaagtg agaaaaaagc gaaaatgaac aggaaaaaga
     3421 agaaaaatac acccgaagta tcatataaaa attaaaaaga ttgtttgacc tggcggaact
     3481 tttttgcaaa aactctgaat atccatggca catgcttcgt gcaaaacagg atccaaatga
     3541 atatcaacaa gagattcttg aagacgacga gccacttgct cagagcattg cttatctcga
     3601 atgagaccct tgttaaaatc atttttcaaa cattatatga cattgtcgaa atgtcctcct
     3661 gattccatga tggtagcaaa ctcacttcgt ctttgagcca atttatccaa gtccttgtaa
     3721 aaagtattcg aaaattgtta acggataaaa tgtttattat aatatcaaaa acaatttgtc
     3781 agttgaccac tttttgatat atttgacaga aaccgggatg aattggctca aagttagggc
     3841 gcccttctat tacagggttt ctgataacaa accggttatt aactcccaac aagggatgat
     3901 ttcaattcat catgctcaaa ttgacccaaa ttaagttaca tgacaaattc atcgcccttt
     3961 tcaactcttc ttggctcatc atctgttatt ctgttcctat tctgtctgca ccctataccc
     4021 ctttgcatac tctctcgtca ttcctttctt ggatagtgtc ttcttctccc cagctctgct
     4081 acttctatga cttgcgcccg ctgcttttcc gctcgttcct ctcctctctg acgtcttctt
     4141 ctgcttcttt tctccttcct ttttcccttc tcaatcttcc tctttttccc atttctgtca
     4201 atcattcgaa gaagaagaag aagaagaccc tcattcattt catttttttt tctgtcggtg
     4261 tgtgctgctc ggttaagagt gagctctcta ttccacgtct tcttcttttt cttcttcgat
     4321 tcgaatcaat cactccacca aaacgcattc gtttttggga ttcaccccgc ggttcgcaac
     4381 aggtttcttt ttcaaattat tagcgttata aatagaaaaa tggtggagtt tcaataaaaa
     4441 tgataattta caaagtgtat tttgattaca tgtactcaaa aaggttgaaa tttttcatac
     4501 cagttttccg gaaatccatc tgatatcatt atcgtatttt tctttttaaa aatgttttca
     4561 aaaaaaaaca aaatatagct ggttatttgg caccctctaa ttaccatttt cctgtcacac
     4621 cacactcttt tccttcttcc acttctttcc gttttcagcc gcttccaacc aaaccgatat
     4681 gaaagccgag caacaacaat cgattccacc cggctcggcg accttcccgt cgcaggtgag
     4741 actcagaaaa ctagagaaac cgctcaacta actcttgata tccgatttca ttcttttctc
     4801 ttttcttttt gttgaacttt tccatatttc cagatgccac ggccaccacc aagcaccgaa
     4861 caaggaatca caacggaatc ggagcttgcg aagaaagctc aaatcactcc gaacgacgtt
     4921 ttagcacttc cgggaatcac tcaaggtatc ttgctccctt tggatttcag tttaaaacat
     4981 aaatttagga ttcttatgct ccccatctgc gaacatctat aacatcgagt tcaccaagtt
     5041 ccaaatccgt gatctggaca ctgagcaagt gcttttcgag atcgccaaac cggagaacga
     5101 tcaggagaat gatgagtcgc cacaggagtc ggcaagatac gtgcgttata gatttgctcc
     5161 aaactttttg aaactcaaaa cggtcggagc aactgtggaa ttcaaagtag gagacatccc
     5221 aatccatcat ttccgaatga tcgaacgtca cttcttcaaa gatcgccttc tgaagtgttt
     5281 tgactttgaa ttcggattct gtattccgaa ttcacgaaac aactgtgaac atatctatga
     5341 gttccctcaa ctctctcaac aactcagtga gtcattattc taaaaagtac aattcaaaag
     5401 actaatctct ttttcagtgg acgacatgat caacaatcca aacgagactc gttctgacag
     5461 cttctatttc gtcgataaca aactcgtcat gcacaacaaa gccgactact catatgatgc
     5521 ataaatattt aatacaaaaa tgttctggat aattattctg tcgaatagaa aaaaaactcc
     5581 aaatgtgatt aaattccaat aattcctgtc tagtttgttc cttccccttc cccttctcat
     5641 gttcaatgca ttcctaagct tttcagttcc ccccttgttt ctatattttt tcgctgtcct
     5701 gtcacactcg ctaaaaacac taatcacacg gaaatctgtt ttcaataaaa actccaactt
     5761 taactcattt tcaatttcaa ctgaaagatt ttttcattag agaatgtcta gaactagGCC
     5821 CGGGCTACGT AATACGACTC ACTTAAGGCC TTGACTAGAG GGTACCAGAG CTCACCTAGG
     5881 caggaaacag ctatgaccat gattacgcca agctatcaac tttGTATAGA AAAGTTGggt
     5941 tttcacaacg gcaaaatatc agtttttaaa aaattaaacc ataaaacaaa taatataacc
     6001 caatttttac atcaaaccac aagaaaaaaa tacatttggg cccacggata aagaaattaa
     6061 aaaaatacat tttttaaagg cgcaccgaat taaaattcat ttgggtctta ccgcgtatac
     6121 cgtactccgt ttgtttgatc atttttgtca gcgctggcgg ttgttttttc atttcatttc
     6181 tgcttcaaag acgttttctc gaataatttt tcgtttattc tcttttttaa aattaatttc
     6241 tagccgtaaa tgttataaat tcacccattt aacgcaaatt tcatggtaat ctcatggaaa
     6301 aatgcagttt ctttgttaaa gaaagcttaa atagcaaaaa ttccccgact ttccccaaaa
     6361 tcctgctcga ttttccgttt tctcattgta ttctctctta attaatttta tcgataatca
     6421 attgaatgtt tcagacagag aCAAGTTTgt acaaaaaagc aggctcgATG ACTGCTCCAA
     6481 AGAAGAAGCG TAAGGTACCG GTAGAAAAAA TGGACAAGAA GTACTCCATC GGACTCGACA
     6541 TCGGAACCAA CTCCGTCGGA TGGGCCGTCA TCACCGACGA GTACAAGGTC CCATCCAAGA
     6601 AGTTCAAGGT CCTCGGAAAC ACCGACCGTC ACTCCATCAA GAAGAACCTC ATCGGAGCCC
     6661 TCCTCTTCGA CTCCGGAGAG ACCGCCGAGG CCACCCGTCT CAAGCGTACC GCCCGTCGTC
     6721 GTTACACCCG TCGTAAGAAC CGTATCTGCT ACCTCCAGGA GATCTTCTCC AACGAGATGG
     6781 CCAAGGTCGA CGACTCCTTC TTCCACCGTC TCGAGGAGTC CTTCCTCGTC GAGGAGGACA
     6841 AGAAGCACGA GCGTCACCCA ATCTTCGGAA ACATCGTCGA CGAGGTCGCC TACCACGAGA
     6901 AGTACCCAAC CATCTACCAC CTCCGTAAGA AGCTCGTCGA CTCCACCGAC AAGGCCGACC
     6961 TCCGTCTCAT CTACCTCGCC CTCGCCCACA TGATCAAGTT CCGTGGACAC TTCCTCATCG
     7021 AGGGAGACCT CAACCCAGAC AACTCCGACG TCGACAAGCT CTTCATCCAG CTCGTCCAGA
     7081 CCTACAACCA GCTCTTCGAG GAGAACCCAA TCAACGCCTC CGGAGTCGAC GCCAAGGCCA
     7141 TCCTCTCCGC CCGTCTCTCC AAGTCCCGTC GTCTCGAGAA CCTCATCGCC CAGCTCCCAG
     7201 GAGAGAAGAA GAACGGACTC TTCGGAAACC TCATCGCCCT CTCCCTCGGA CTCACCCCAA
     7261 ACTTCAAGTC CAACTTCGAC CTCGCCGAGG ACGCCAAGCT CCAGCTCTCC AAGGACACCT
     7321 ACGACGACGA CCTCGACAAC CTCCTCGCCC AGATCGGAGA CCAGTACGCC GACCTCTTCC
     7381 TCGCCGCCAA GAACCTCTCC GACGCCATCC TCCTCTCCGA CATCCTCCGT gtaaggagtt
     7441 gaacggctga aaaatcgata ttttgagcga aaaaagccgg aaaaatggat tttatcggat
     7501 aaaatttgat tttttgagct gagaaatgcc tttatagacg aatttccttg tcaaattgtt
     7561 aaaaactgca aaatttgcca aaaaaaaagc attttttata ttttttttta caaaaaattc
     7621 cacaaaaatg gcaaaatttg actaaaaatg ccaattttgt cgttttctcc gtgccacagc
     7681 ggccgaaaat cgatttttaa gcgattttcg ggtgaaaaag tgtaaaaacc gactgaaaat
     7741 ccagctgaaa acgacaaaaa cggtaagttt tagctaattt tcaccttttt ttcgatattt
     7801 ttttactaaa aaaaaaccga aaaattgagt ttttttcaaa tttctgcaaa aattctgcaa
     7861 ttttagcaat ttccatacta ttttgacgcc gaaaaagctt aaaaatatga tttttagagg
     7921 tttttaatgg aaaattcatg gatttttcaa atttttccac gaaaatcatt gaaaaatttg
     7981 aaaaaattga tttcctattc aaagttctag ctaaaaactg caattttagc aatttccata
     8041 ctattttagt actgaaaaag cctaaaaatg tgattttcag aggatttcaa tggaaaattc
     8101 atggattttt ccaatttttc aatgaaaacc attgaaaaac cctggaaaat tgagtttttc
     8161 ttcaaagttt aggaaattta tgagaatttt tgaataaaaa atttttaaat ttgaaaaaaa
     8221 ttgaaatttt aattctaaat tttaaagaaa gttgattttt taataatttt tttttttgaa
     8281 taaaaaaaaa tcaactttct ttaaaattta gaattaaaat ttcaattttt ttattcaaaa
     8341 attctcataa atttcgtaaa cttttaataa aaactcaatt tttccgattt ttttcgatga
     8401 ttttcactaa aaaattggaa aaattcatca atttcctatt gaaaacctct aaaaattata
     8461 ttttttttgc ttttccgacg tcaaaatagt atggaaaatg ctaaaattgc agaatttttc
     8521 cagaaatttg aagaaaaaac tcaatttttt ccgttttttc aatgattttc atgaaaaaat
     8581 tggaaaattt tgtaaatttt ccattgaaaa cctctgaaaa tttggaaatt ttcgaattta
     8641 aatgtttaaa aaaaattgaa tattttgcga gtttttgaat tttttttgag aatttttgaa
     8701 tttttttcac ccaaaatttt ttcaattttt cagGTCAACA CCGAGATCAC CAAGGCCCCA
     8761 CTCTCCGCCT CCATGATCAA GCGTTACGAC GAGCACCACC AGGACCTCAC CCTCCTCAAG
     8821 GCCCTCGTCC GTCAGCAGCT CCCAGAGAAG TACAAGGAGA TCTTCTTCGA CCAGTCCAAG
     8881 AACGGATACG CCGGATACAT CGACGGAGGA GCCTCCCAGG AGGAGTTCTA CAAGTTCATC
     8941 AAGCCAATCC TCGAGAAGAT GGACGGAACC GAGGAGCTCC TCGTCAAGCT CAACCGTGAG
     9001 GACCTCCTCC GTAAGCAGCG TACCTTCGAC AACGGATCCA TCCCACACCA GATCCACCTC
     9061 GGAGAGCTCC ACGCCATCCT CCGTCGTCAG GAGGACTTCT ACCCATTCCT CAAGGACAAC
     9121 CGTGAGAAGA TCGAGAAGAT CCTCACCTTC CGTATCCCAT ACTACGTCGG ACCACTCGCC
     9181 CGTGGAAACT CCCGTTTCGC CTGGATGACC CGTAAGTCCG AGGAGACCAT CACCCCATGG
     9241 AACTTCGAGG AGGTCGTCGA CAAGGGAGCC TCCGCCCAGT CCTTCATCGA GCGTATGACC
     9301 AACTTCGACA AGAACCTCCC AAACGAGAAG GTCCTCCCAA AGCACTCCCT CCTCTACGAG
     9361 TACTTCACCG TCTACAACGA GCTCACCAAG GTCAAGTACG TCACCGAGGG AATGCGTAAG
     9421 CCAGCCTTCC TCTCCGGAGA GCAGAAGAAG GCCATCGTCG ACCTCCTCTT CAAGACCAAC
     9481 CGTAAGGTCA CCGTCAAGCA GCTCAAGGAG GACTACTTCA AGAAGATCGA GTGCTTCGAC
     9541 TCCGTCGAGA TCTCCGGAGT CGAGGACCGT TTCAACGCCT CCCTCGGAAC CTACCACGAC
     9601 CTCCTCAAGA TCATCAAGGA CAAGGACTTC CTCGACAACG AGGAGAACGA GGACATCCTC
     9661 GAGGACATCG TCCTCACCCT CACCCTCTTC GAGGACCGTG AGATGATCGA Ggtgctgaag
     9721 ctcgaaaatt tggagctttt acacgagatt tttgaagaaa aagcctgaaa atcgagagat
     9781 tttgagctgt ggaattcgtt gaaattacat aattcgcgcc cgtaattctt taaaaaaacg
     9841 ctgaaatttg cagattttgc cagaaagttg aagaaaaatc tacttttccg gcattctcta
     9901 ttattttcat ggaaaattag aaaaatccat gaataaacag tgaaaattgc tgattttacc
     9961 tgaaattttg aaaaaaaaaa aaatctaaaa tcaaggtttt aagcctaaaa actgcagatt
    10021 tcagccaaaa ttgtgaaaaa agctgatttt ttgctatttt gagcttttcc atggggtgga
    10081 aattgccaaa aattacggaa cattcacaca aatttgctga ataatccaat tttccagtgt
    10141 tttctagagt ttccgtagaa attttgaaaa aacccagtaa attttcaatc ggaaaacctc
    10201 taaaaacatc gtttcaggcc tataaatagt aaaaattacc gattttattc gaaaatttaa
    10261 ggaaaagtcg tgaaaaacga gattttaagc ctcaaaactg cagattctat ctaaaattaa
    10321 aaaaaaaaaa cataaatatc cgaatttttg gaggaaaagc ctgaaaatcg atattttaag
    10381 cctcaaaact gaagatttca gccaaaaaaa aaaacagatt tttcgctatt ttatgtgcca
    10441 aaaaaccaca ttccgagctt ttccagagtg gaaattgcca aaaattacag aattttccca
    10501 gaaattagca aaaaaaaaac ccatttttca ggcgttttca acgattttca tagcaaattt
    10561 gaaaaatcca tgaatttttt aattatagaa aaccctctga aaattgcagt tttaagctat
    10621 tccagcattc aaatagtatg gaaattgcta aaaattgaag aattttccca aaaatttgat
    10681 gaaaacttat ttttctggcg ttttcgatga ttttcatgga atttcgagaa aattaatgaa
    10741 ttttcaatta aaaaacgtct gcaaaatcac attttttaaa gctttttcag caacaaaata
    10801 gtatggaaat tgctttttaa aaaagcggaa tttttggaaa aaaggttaaa ttttcagtca
    10861 gtttttgcac tttttgactg aaaattcact gaaattaggg aaaaattccg gaaaaatgat
    10921 tttttcgaat tgtagggcaa attttgcaat ttcaagcaat ttccataata ttttaatgct
    10981 ggaaaagctc aaatttacgt tttaatggga ttttagtgaa aaattcatgg attttccgaa
    11041 aaatttgcag gaaaatcata gtaaagacct caaaaaatca ataaaaaatt taaaaaattg
    11101 gacaatcaca tttctgcgta aaatctgcac tttttcagta aaaaataccg attttccgtg
    11161 aaaattctcg atttttaatc gaaaatctcg aaatttttac aaatttcagc accaaaatcg
    11221 ttgaaaattc tgaaaatttg aatttttttt ccttgttttt tgagtaaaat ttgcactttt
    11281 tcagtaaaga ataccgattt tccgtgaaaa ttctcggttt ttaatcgaaa atctcgaaat
    11341 ttttacaaat ttcagctccg aaatagctga aaattggaca aaaatttcaa tttttgccct
    11401 gttttttgag taaaatctgc actttttagt tgaaaaaaaa cacggatttt gtaggaaaat
    11461 ttgggaaaaa tctccaaatt ttcacaattt tccagtaaaa acagcaattt ttaaaacggt
    11521 ttttaatcaa aaatctttag aattttccaa atttcagcac caaaaaagct aaaaatcgct
    11581 gaaattttcg acaaattcca aatttccagG AGCGTCTCAA GACCTACGCC CACCTCTTCG
    11641 ACGACAAGGT CATGAAGCAG CTCAAGCGTC GTCGTTACAC CGGATGGGGA CGTCTCTCCC
    11701 GTAAGCTCAT CAACGGAATC CGTGACAAGC AGTCCGGAAA GACCATCCTC GACTTCCTCA
    11761 AGTCCGACGG ATTCGCCAAC CGTAACgtaa gtttaaacat gattttacta actaactaat
    11821 ctgatttaaa ttttcagTTC ATGCAGCTCA TCCACGACGA CTCCCTCACC TTCAAGGAGG
    11881 ACATCCAGAA GGCCCAGGTC TCCGGACAGG GAGACTCCCT CCACGAGCAC ATCGCCAACC
    11941 TCGCCGGATC CCCAGCCATC AAGAAGGGAA TCCTCCAGAC CGTCAAGGTC GTCGACGAGC
    12001 TCGTCAAGGT CATGGGACGT CACAAGCCAG AGAACATCGT CATCGAGATG GCCCGTGAGA
    12061 ACCAGACCAC CCAGAAGGGA CAGAAGAACT CCCGTGAGCG TATGAAGCGT ATCGAGGAGG
    12121 GAATCAAGGA GCTCGGATCC CAGATCCTCA AGGAGCACCC AGTCGAGAAC ACCCAGCTCC
    12181 AGAACGAGAA GCTCTACCTC TACTACCTCC AGAACGGACG TGACATGTAC GTCGACCAGG
    12241 AGCTCGACAT CAACCGTCTC TCCGACTACG ACGTCGACCA CATCGTCCCA CAGTCCTTCC
    12301 TCAAGGACGA CTCCATCGAC AACAAGGTCC TCACCCGTTC CGACAAGAAC CGTGGAAAGT
    12361 CCGACAACGT CCCATCCGAG GAGGTCGTCA AGAAGATGAA GAACTACTGG CGTCAGCTCC
    12421 TCAACGCCAA GCTCATCACC CAGCGTAAGT TCGACAACCT CACCAAGGCC GAGCGTGGAG
    12481 GACTCTCCGA GCTCGACAAG GCCGGATTCA TCAAGCGTCA GCTCGTCGAG ACCCGTCAGA
    12541 TCACCAAGCA CGTCGCCCAG ATCCTCGACT CCCGTATGAA CACCAAGTAC GACGAGAACG
    12601 ACAAGCTCAT CCGTGgttgg tttttccgag agaaaaacgc tgaaaaatgc cgaaaatttt
    12661 gaatttgcag gctttttagg tgcaaaagta cggaaaaatc ggaaaaaaat caggaaaaca
    12721 tggggaaaat ccaattttcc agaaaaaatg tttgaaaaaa ttgaaaactt ttgttttttt
    12781 agtaataaag ttttaaaaaa tggcaaaaat agctgaaaac agcgaaaaaa aaaaatgttt
    12841 ttttcaggaa aaaatttgca aaaaaatgaa gagcaacaat aattcccttt tttttctgtg
    12901 tttttttcgg aaaaattgag atcgaaaacg aaaaacagcg aaaattccca attttcccag
    12961 tttttaaaac atttttttgt aaaaatttgg aaaaaacgag ttttttcaga aaaaaatgtg
    13021 aaaaaaaagg taaattacca atttatgctt ttttttcgat cgagtaaaaa atcgattttt
    13081 ccaagatttt tcgcgaaaaa ttcaaaaaaa aagaacgaaa attctcgatt ttctactttt
    13141 tttcgaaaaa aaaaggaaat tatagatttt tccaagattt ttcgcgaaaa aattcgaaaa
    13201 aaatgttttt ttcgaaaatt tcagattttc taattttttc agaagaattc gaaaaaaaaa
    13261 atcaaaaaat tcgcaatttt tagatttttt taaaatctca attttctata attattttcc
    13321 taaaaaaatg taattaaaaa accgctaaaa acggtaaatt ccaaattttt gcattttttc
    13381 aaaaaaaatt tgaaaaaaaa aatcagaaaa ttctcaaatc tattcccttt ttttaaaatt
    13441 tttcccaaac caaaaaaaaa aacggtaaat tttcaaattt agcatttttc caaaattaaa
    13501 cataaaaaaa aacgcaaatt tccaaatttc gttttttttt caaaaaagtt gaaaaatcca
    13561 gaaaataccc tcttgtccat gaaaaaatac gaaaattttc aataaaaaat caatttcttc
    13621 ttaaaaaatt aattctcgat ttttccatga aaaaaaatca aatattaatt aaatttgaaa
    13681 aaaaaaagaa tttatctaat agtttcgttt tttttcagag gaaaaatttg aaaaaaaaaa
    13741 cagtaaattc tctttctttt tgaaaaaaaa aattatcgat tcttccaagt tttttcccga
    13801 aaaaatcgac aaaaaaacga gaatttccga ttttctattt tttttttcaa aaaaatgtga
    13861 aaaaaaaaat taaaaaattc caattttgca tttttttttc aaaaaaaatt taaaaacacc
    13921 gtataattcc cgatttttcc atgaaaaaat acgaaaaatt ccaataaaaa tcaactattt
    13981 taaaaatttg ccgttttttc agAGGTCAAG GTCATCACCC TCAAGTCCAA GCTCGTCTCC
    14041 GACTTCCGTA AGGACTTCCA GTTCTACAAG GTCCGTGAGA TCAACAACTA CCACCACGCC
    14101 CACGACGCCT ACCTCAACGC CGTCGTCGGA ACCGCCCTCA TCAAGAAGTA CCCAAAGCTC
    14161 GAGTCCGAGT TCGTCTACGG AGACTACAAG GTCTACGACG TCCGTAAGAT GATCGCCAAG
    14221 TCCGAGCAGG AGATCGGAAA GGCCACCGCC AAGTACTTCT TCTACTCCAA CATCATGAAC
    14281 TTCTTCAAGA CCGAGATCAC CCTCGCCAAC GGAGAGATCC GTAAGCGTCC ACTCATCGAG
    14341 ACCAACGGAG AGACCGGAGA GATCGTCTGG GACAAGGGAC GTGACTTCGC CACCGTCCGT
    14401 AAGGTCCTCT CCATGCCACA GGTCAACATC GTCAAGAAGA CCGAGGTCCA GACCGGAGGA
    14461 TTCTCCAAGG AGTCCATCCT CCCAAAGCGT AACTCCGACA AGCTCATCGC CCGTAAGAAG
    14521 GACTGGGACC CAAAGAAGTA CGGAGGATTC GACTCCCCAA CCGTCGCCTA CTCCGTCCTC
    14581 GTCGTCGCCA AGGTCGAGAA GGGAAAGTCC AAGAAGCTCA AGTCCGTCAA GGAGCTCCTC
    14641 GGAATCACCA TCATGGAGCG TTCCTCCTTC GAGAAGAACC CAATCGACTT CCTCGAGGCC
    14701 AAGGGATACA AGGAGGTCAA GAAGgtgctt acaattttct ggagaaaaat attttaaaaa
    14761 ataacgaaaa tggaccgaat ttttggagaa aattttaaaa aaaacgacat ttttcccaaa
    14821 aaattgaaaa atttccgaaa aaacgttcaa aattttcaaa aaaggagcat ttttcgaaaa
    14881 aaaaaacgat aatacggaaa ttttttgatt ttccagtttt tttctcaaag aaaatcggaa
    14941 aaaggttttt tttctttaaa aacgtccaaa atttttcgaa aaaagagaaa attttcgatt
    15001 ttccgatttt tttcagaaaa aaattgaaaa aaaaagaaat tttccgattt tctcagagaa
    15061 agacgaaaag acgatatttt tcggaaaaaa gttgaaaaat caaaaaaaaa accgaaaaac
    15121 ggccgaaatt ttctaaaaat tggaaatatt gtcgattttt cgaaaaaaaa gagtcaaaag
    15181 ttttcaaaaa aatatatttt ttcgattttc cgtttttttt tttcagtaaa cattgaaaca
    15241 aacgaaattt ttccaaaaaa atccaattat tttcccaaat atcgaaatat ttttgatttt
    15301 ccgttttttt cagaaaaaag ttaaaaaaaa aagggaaaat taagattttc ctgatttttt
    15361 ttgagaaaaa atcgataaaa attgaatatt ctggaaaaaa cctttaaaaa attcgaatta
    15421 aatcgaaaaa cgtccaaaat tttctaaaaa attgaaattt tttttgaaaa aaaacggaaa
    15481 aatttagatt tcccgacttt tttcaatgaa aaatcgaatt ttcgttgact tttcattaaa
    15541 aaatccaaac gcattttttt ccactaaaat ctcgaaaaag tgtcatattg caccatattg
    15601 tttccacatt catattattt tgagctaaat caggtgattt tctgtatttt gatactaatt
    15661 tctattttta gaaaaaatgt gggaacaata tggtgcaata tgacattttt tcgagatttt
    15721 agtggagaaa aaatgcgttt ggaaacgaat tttataataa aaagtcaacg aaaattcgat
    15781 ttttcatgga aaaataggga aatcgaaaac aaatttgctt ttttttcaaa aaaaaaaacg
    15841 gaaattcgaa atttttccgt tctttcaaaa aaaaaatcga tttttttgga aatttttttt
    15901 ttcaaatttt taaaaatttc cagGACCTCA TCATCAAGCT CCCAAAGTAC TCCCTCTTCG
    15961 AGCTCGAGAA CGGACGTAAG CGTATGCTCG CCTCCGCCGG AGAGCTCCAG AAGGGAAACG
    16021 AGCTCGCCCT CCCATCCAAG TACGTCAACT TCCTCTACCT CGCCTCCCAC TACGAGAAGC
    16081 TCAAGGGATC CCCAGAGGAC AACGAGCAGA AGCAGCTCTT CGTCGAGCAG CACAAGCACT
    16141 ACCTCGACGA GATCATCGAG CAGATCTCCG AGTTCTCCAA GCGTGTCATC CTCGCCGACG
    16201 CCAACCTCGA CAAGGTCCTC TCCGCCTACA ACAAGCACCG TGACAAGCCA ATCCGTGAGC
    16261 AGGCCGAGAA CATCATCCAC CTCTTCACCC TCACCAACCT CGGAGCCCCA GCCGCCTTCA
    16321 AGTACTTCGA CACCACCATC GACCGTAAGC GTTACACCTC CACCAAGGAG GTCCTCGACG
    16381 CCACCCTCAT CCACCAGTCC ATCACCGGAC TCTACGAGAC CCGTATCGAC CTCTCCCAGC
    16441 TCGGAGGAGA CTCTGGAGGA TCTGGAGGAA CTGGAGGATC TTCCGCCGGC GGGAGCTCTA
    16501 TGAGCCGTAG ACGAAAAGCG AATCCGACAA AACTGAGTGA AAACGCGAAG AAGCTTGCCA
    16561 AGGAAGTTGA AAATTAAcac ccagctttCT TGTACAAAGT GGgaTAAatg caaaatcctt
    16621 tcaagcattc ccttcttctc tatcactctt ctttcttttt gtcaaaaaat tctctcgcta
    16681 atttatttgc ttttttaatg ttattatttt atgacttttt atagtcactg aaaagtttgc
    16741 atctgagtga agtgaatgct atcaaaatgt gattctgtct gatgtacttt cacaatctct
    16801 cttcaattcc attttgaagt gctttaaacc cgaaaggttg agaaaaatgc gagcgctcaa
    16861 atatttgtat tgtgttcgtt gagtgaccca acaaaaagag gaaactttat tgtgccgcca
    16921 agaaaaaagt ctcaCAACTT Tattatacat agttgataat tcactggccg tcgttttaca
    16981 CTCGAGACGT ACGGTGCGCG CGATGCATTC GAAGATCTGC CCACTAGTGA GTCGTATTAt
    17041 aagtgcaagt aagatcagtg tttgtttcga tatcagtctg tttcgtaacg gtcttctgta
    17101 taactacaaa aaagaataaa aaaccgtatc acaactgaga aaaaagacaa aacttattga
    17161 acagtgttcc tttcaaaaaa ttattttgta aaaaatcgag tttttctcca aaataacgca
    17221 cgcaatcaaa aacaagaaaa ctaacgtgtt ctcctgggcg tggaactcct tatcaagatt
    17281 accattattg tctgtcagaa ttgatatttc aattatttca tatctagaca aacccgggtg
    17341 tcttgcattt attagtactg tgagtttaca tacaaacgag gcttactcag ataacataga
    17401 gtcacctcta attagcaaaa acccatttct aattagctat ttcgaccagt tctaaagtca
    17461 ccgtaattag aaatggtttt tgtagctttt ctaattagaa atgaccccga gataagtgaa
    17521 atatggcatt ttctgggttt tctagtaaga aatgatcccg cacgtagtga ttccgcgtta
    17581 caagccaaat tcaaattaaa aaagtatatt acacaattca agttacatta ttttcaggaa
    17641 acaatggcga agagcaaagc agagattcaa aaggaggaaa gagacaacag atatgaacga
    17701 agacttcttg aaaagagaaa gagacatgag gtgagtaacc atgataataa ataatcaagt
    17761 aagggctata gatttataaa ttctggagtt aacagtttcg aaaaaaagta gttttcatat
    17821 gtgcgaagga atatcaaaaa taggggaata gcctaaacga gtgagaaaat taaatgtttg
    17881 ttattttttc aaaaatgtct gcagggccgt tatcctttca aatgcactct atcaaacata
    17941 gatcatatcc atcatatctt atccagaatt tatatcatat ccaagattga gagcgtttca
    18001 aggaaaatct caaacaacca tacaattttg tagatcgaca acaaggcctc cacttcttca
    18061 tcgatggcct ctgcagcacc tgcaccacca agtttgtatt tttcatatta atataaagtg
    18121 agccacgcat agtcgttttt aggatttttg ccagatcgat gtcgcgcaaa cagactgttt
    18181 ttttttcttt gaaagccgtg cgtgacatgg gccacggatt gtaacgccgc gctggatgga
    18241 taaaaattta ttcagttttt tagcctttac aaaatatggt tcgactactt tctttatttt
    18301 tacattttta taggtgctca ttgagctgag atattttggg tataatcgga aaatcgctga
    18361 ttttggtcat ttttctgcac taaagattac acaaaaagtt cagtatttag attcattgtt
    18421 gaaaattggg gatgatctac agatacatat cgccgtgttc aaaaaca 
//

LOCUS       pMLS546                12680 bp    DNA        circular     18-OCT-2021
DEFINITION  .
ACCESSION   
VERSION     
SOURCE      .
  ORGANISM  .
COMMENT     Promoter from pCFJ183 1 to 525
COMMENT     Gene from pMLS539 652 to 5004
COMMENT     UTR from pCM1_36 tbb-UTR 734 to 1086
COMMENT     Backbone from pCFJ150 7607 to 5923
COMMENT     
COMMENT     ApEinfo:methylated:1
FEATURES             Location/Qualifiers
     promoter        5938..6441
                     /locus_tag="Pmex-5"
                     /label="Pmex-5"
                     /ApEinfo_label="Pmex-5"
                     /ApEinfo_fwdcolor="#3920ff"
                     /ApEinfo_revcolor="#f611ff"
                     /ApEinfo_graphicformat="arrow_data {{0 1 2 0 0 -1} {} 0}
                     width 5 offset 0"
     misc_recomb     5917..5923
                     /locus_tag="attR4 recomb"
                     /label="attR4 recomb"
                     /ApEinfo_label="attR4 recomb"
                     /ApEinfo_fwdcolor="#ff80ff"
                     /ApEinfo_revcolor="#ff80ff"
                     /ApEinfo_graphicformat="arrow_data {{0 1 2 0 0 -1} {} 0}
                     width 5 offset 0"
     misc_feature    10665..10697
                     /locus_tag="Flexible Linker"
                     /label="Flexible Linker"
                     /ApEinfo_label="Flexible Linker"
                     /ApEinfo_fwdcolor="#a0a295"
                     /ApEinfo_revcolor="#a0a295"
                     /ApEinfo_graphicformat="arrow_data {{0 1 2 0 0 -1} {} 0}
                     width 5 offset 0"
     primer_bind     5938..5957
                     /locus_tag="Forward primer"
                     /label="Forward primer"
                     /ApEinfo_label="Forward primer"
                     /ApEinfo_fwdcolor="cyan"
                     /ApEinfo_revcolor="green"
                     /ApEinfo_graphicformat="arrow_data {{0 1 2 0 0 -1} {} 0}
                     width 5 offset 0"
     misc_recomb     complement(11155..11168)
                     /locus_tag="attR3"
                     /label="attR3"
                     /ApEinfo_label="attR3"
                     /ApEinfo_fwdcolor="#ff80ff"
                     /ApEinfo_revcolor="#ff80ff"
                     /ApEinfo_graphicformat="arrow_data {{0 1 2 0 0 -1} {} 0}
                     width 5 offset 0"
     primer_bind     complement(6421..6441)
                     /locus_tag="reverse primer"
                     /label="reverse primer"
                     /ApEinfo_label="reverse primer"
                     /ApEinfo_fwdcolor="cyan"
                     /ApEinfo_revcolor="green"
                     /ApEinfo_graphicformat="arrow_data {{0 1 2 0 0 -1} {} 0}
                     width 5 offset 0"
     misc_recomb     2355..3339
                     /locus_tag="ttTi5605 left recomb"
                     /label="ttTi5605 left recomb"
                     /ApEinfo_label="ttTi5605 left recomb"
                     /ApEinfo_fwdcolor="#8080c0"
                     /ApEinfo_revcolor="#8080c0"
                     /ApEinfo_graphicformat="arrow_data {{0 1 2 0 0 -1} {} 0}
                     width 5 offset 0"
     misc_feature    10698..10700
                     /locus_tag="NaeI"
                     /label="NaeI"
                     /ApEinfo_label="NaeI"
                     /ApEinfo_fwdcolor="#ea17ff"
                     /ApEinfo_revcolor="#ea17ff"
                     /ApEinfo_graphicformat="arrow_data {{0 1 2 0 0 -1} {} 0}
                     width 5 offset 0"
     primer_bind     complement(11176..11193)
                     /locus_tag="M13-fwd"
                     /label="M13-fwd"
                     /ApEinfo_label="M13-fwd"
                     /ApEinfo_fwdcolor="cyan"
                     /ApEinfo_revcolor="green"
                     /ApEinfo_graphicformat="arrow_data {{0 1 2 0 0 -1} {} 0}
                     width 5 offset 0"
     misc_feature    10701..10703
                     /locus_tag="NaeI(1)"
                     /label="NaeI(1)"
                     /ApEinfo_label="NaeI"
                     /ApEinfo_fwdcolor="#ea17ff"
                     /ApEinfo_revcolor="#ea17ff"
                     /ApEinfo_graphicformat="arrow_data {{0 1 2 0 0 -1} {} 0}
                     width 5 offset 0"
     primer_bind     5881..5901
                     /locus_tag="M13-rev"
                     /label="M13-rev"
                     /ApEinfo_label="M13-rev"
                     /ApEinfo_fwdcolor="cyan"
                     /ApEinfo_revcolor="green"
                     /ApEinfo_graphicformat="arrow_data {{0 1 2 0 0 -1} {} 0}
                     width 5 offset 0"
     misc_recomb     complement(11148..11154)
                     /locus_tag="attL3"
                     /label="attL3"
                     /ApEinfo_label="attL3"
                     /ApEinfo_fwdcolor="#dda0dd"
                     /ApEinfo_revcolor="#dda0dd"
                     /ApEinfo_graphicformat="arrow_data {{0 1 2 0 0 -1} {} 0}
                     width 5 offset 0"
     misc_feature    3222..3241
                     /locus_tag="oCF176"
                     /label="oCF176"
                     /ApEinfo_label="oCF176"
                     /ApEinfo_fwdcolor="#adff9d"
                     /ApEinfo_revcolor="#ffc3c9"
                     /ApEinfo_graphicformat="arrow_data {{0 1 2 0 0 -1} {} 0}
                     width 5 offset 0"
     CDS             9415..10136
                     /locus_tag="Cas9 open reading frame with intervening
                     intron and"
                     /label="Cas9 open reading frame with intervening intron
                     and"
                     /ApEinfo_label="Cas9 open reading frame with intervening
                     intron and"
                     /ApEinfo_fwdcolor="cyan"
                     /ApEinfo_revcolor="green"
                     /ApEinfo_graphicformat="arrow_data {{0 1 2 0 0 -1} {} 0}
                     width 5 offset 0"
     rep_origin      1539..2221
                     /locus_tag="ColE1 origin"
                     /label="ColE1 origin"
                     /ApEinfo_label="ColE1 origin"
                     /ApEinfo_fwdcolor="gray50"
                     /ApEinfo_revcolor="gray50"
                     /ApEinfo_graphicformat="arrow_data {{0 1 2 0 0 -1} {} 0}
                     width 5 offset 0"
     misc_recomb     complement(10802..10815)
                     /locus_tag="AttR2"
                     /label="AttR2"
                     /ApEinfo_label="AttR2"
                     /ApEinfo_fwdcolor="plum"
                     /ApEinfo_revcolor="plum"
                     /ApEinfo_graphicformat="arrow_data {{0 1 2 0 0 -1} {} 0}
                     width 5 offset 0"
     misc_feature    10704..10787
                     /locus_tag="egl-13 NLS"
                     /label="egl-13 NLS"
                     /ApEinfo_label="egl-13 NLS"
                     /ApEinfo_fwdcolor="#1137ff"
                     /ApEinfo_revcolor="#1137ff"
                     /ApEinfo_graphicformat="arrow_data {{0 1 2 0 0 -1} {} 0}
                     width 5 offset 0"
     CDS             77..145
                     /locus_tag="LacZ alpha"
                     /label="LacZ alpha"
                     /ApEinfo_label="LacZ alpha"
                     /ApEinfo_fwdcolor="cornflower blue"
                     /ApEinfo_revcolor="cornflower blue"
                     /ApEinfo_graphicformat="arrow_data {{0 1 2 0 0 -1} {} 0}
                     width 5 offset 0"
     3'UTR           10816..11147
                     /locus_tag="tbb-2 utr"
                     /label="tbb-2 utr"
                     /ApEinfo_label="tbb-2 utr"
                     /ApEinfo_fwdcolor="#ffabb4"
                     /ApEinfo_revcolor="#ffabb4"
                     /ApEinfo_graphicformat="arrow_data {{0 1 2 0 0 -1} {} 0}
                     width 5 offset 0"
     misc_feature    10788..10790
                     /locus_tag="Stop"
                     /label="Stop"
                     /ApEinfo_label="Stop"
                     /ApEinfo_fwdcolor="#ff2029"
                     /ApEinfo_revcolor="#ff2029"
                     /ApEinfo_graphicformat="arrow_data {{0 1 2 0 0 -1} {} 0}
                     width 5 offset 0"
     CDS             782..1441
                     /locus_tag="AmpR"
                     /label="AmpR"
                     /ApEinfo_label="AmpR"
                     /ApEinfo_fwdcolor="yellow"
                     /ApEinfo_revcolor="yellow"
                     /ApEinfo_graphicformat="arrow_data {{0 1 2 0 0 -1} {} 0}
                     width 5 offset 0"
     misc_feature    10818..10820
                     /locus_tag="Stop(1)"
                     /label="Stop(1)"
                     /ApEinfo_label="Stop"
                     /ApEinfo_fwdcolor="#ff2029"
                     /ApEinfo_revcolor="#ff2029"
                     /ApEinfo_graphicformat="arrow_data {{0 1 2 0 0 -1} {} 0}
                     width 5 offset 0"
     misc_feature    6471..6509
                     /locus_tag="SV40 NLS"
                     /label="SV40 NLS"
                     /ApEinfo_label="SV40 NLS"
                     /ApEinfo_fwdcolor="#1137ff"
                     /ApEinfo_revcolor="#1137ff"
                     /ApEinfo_graphicformat="arrow_data {{0 1 2 0 0 -1} {} 0}
                     width 5 offset 0"
     misc_feature    6468..6470
                     /locus_tag="Start"
                     /label="Start"
                     /ApEinfo_label="Start"
                     /ApEinfo_fwdcolor="#11ff0d"
                     /ApEinfo_revcolor="green"
                     /ApEinfo_graphicformat="arrow_data {{0 1 2 0 0 -1} {} 0}
                     width 5 offset 0"
     gene            3691..5808
                     /locus_tag="C.Briggsae unc-119(+)"
                     /label="C.Briggsae unc-119(+)"
                     /ApEinfo_label="C.Briggsae unc-119(+)"
                     /ApEinfo_fwdcolor="cyan"
                     /ApEinfo_revcolor="green"
                     /ApEinfo_graphicformat="arrow_data {{0 1 2 0 0 -1} {} 0}
                     width 5 offset 0"
     CDS             6510..9414
                     /locus_tag="Cas9 open reading frame with intervening
                     intron and(1)"
                     /label="Cas9 open reading frame with intervening intron
                     and(1)"
                     /ApEinfo_label="Cas9 open reading frame with intervening
                     intron and"
                     /ApEinfo_fwdcolor="cyan"
                     /ApEinfo_revcolor="green"
                     /ApEinfo_graphicformat="arrow_data {{0 1 2 0 0 -1} {} 0}
                     width 5 offset 0"
     CDS             4679..5524
                     /locus_tag="CB-unc-119(+)"
                     /label="CB-unc-119(+)"
                     /ApEinfo_label="CB-unc-119(+)"
                     /ApEinfo_fwdcolor="#00ff00"
                     /ApEinfo_revcolor="#ff00ff"
                     /ApEinfo_graphicformat="arrow_data {{0 1 2 0 0 -1} {} 0}
                     width 5 offset 0"
     intron          8586..8636
                     /locus_tag="intron sequence"
                     /label="intron sequence"
                     /ApEinfo_label="intron sequence"
                     /ApEinfo_fwdcolor="#ff121b"
                     /ApEinfo_revcolor="green"
                     /ApEinfo_graphicformat="arrow_data {{0 1 2 0 0 -1} {} 0}
                     width 5 offset 0"
     misc_recomb     11253..12680
                     /locus_tag="ttTi5605 right recomb"
                     /label="ttTi5605 right recomb"
                     /ApEinfo_label="ttTi5605 right recomb"
                     /ApEinfo_fwdcolor="#8080c0"
                     /ApEinfo_revcolor="#8080c0"
                     /ApEinfo_graphicformat="arrow_data {{0 1 2 0 0 -1} {} 0}
                     width 5 offset 0"
     misc_feature    complement(7348..7368)
                     /locus_tag="oMLS834 binding site"
                     /label="oMLS834 binding site"
                     /ApEinfo_label="oMLS834 binding site"
                     /ApEinfo_fwdcolor="#d3ff26"
                     /ApEinfo_revcolor="#ffc762"
                     /ApEinfo_graphicformat="arrow_data {{0 1 2 0 0 -1} {} 0}
                     width 5 offset 0"
     misc_feature    complement(3806..3825)
                     /locus_tag="oCF419"
                     /label="oCF419"
                     /ApEinfo_label="oCF419"
                     /ApEinfo_fwdcolor="#adff9d"
                     /ApEinfo_revcolor="#ffc3c9"
                     /ApEinfo_graphicformat="arrow_data {{0 1 2 0 0 -1} {} 0}
                     width 5 offset 0"
     misc_feature    7369..7386
                     /locus_tag="oMLS835 binding site"
                     /label="oMLS835 binding site"
                     /ApEinfo_label="oMLS835 binding site"
                     /ApEinfo_fwdcolor="#d3ff26"
                     /ApEinfo_revcolor="#ffc762"
                     /ApEinfo_graphicformat="arrow_data {{0 1 2 0 0 -1} {} 0}
                     width 5 offset 0"
     misc_feature    complement(3910..3929)
                     /locus_tag="oCF132 and oCF169"
                     /label="oCF132 and oCF169"
                     /ApEinfo_label="oCF132 and oCF169"
                     /ApEinfo_fwdcolor="#adff9d"
                     /ApEinfo_revcolor="#ffc3c9"
                     /ApEinfo_graphicformat="arrow_data {{0 1 2 0 0 -1} {} 0}
                     width 5 offset 0"
     CDS             10137..10664
                     /locus_tag="Cas9 open reading frame with intervening
                     intron and(2)"
                     /label="Cas9 open reading frame with intervening intron
                     and(2)"
                     /ApEinfo_label="Cas9 open reading frame with intervening
                     intron and"
                     /ApEinfo_fwdcolor="cyan"
                     /ApEinfo_revcolor="green"
                     /ApEinfo_graphicformat="arrow_data {{0 1 2 0 0 -1} {} 0}
                     width 5 offset 0"
     misc_feature    complement(4114..4133)
                     /locus_tag="oCF126"
                     /label="oCF126"
                     /ApEinfo_label="oCF126"
                     /ApEinfo_fwdcolor="#adff9d"
                     /ApEinfo_revcolor="#ffc3c9"
                     /ApEinfo_graphicformat="arrow_data {{0 1 2 0 0 -1} {} 0}
                     width 5 offset 0"
ORIGIN
        1 CACGTGacgt cgtgactggg aaaaccctgg cgttacccaa cttaatcgcc ttgcagcaca
       61 tccccctttc gccagctggc gtaatagcga agaggcccgc accgatcgcc cttcccaaca
      121 gttgcgcagc ctgaatggcg aatggcgcct gatgcggtat tttctcctta cgcatctgtg
      181 cggtatttca caccgcatat ggtgcactct cagtacaatc tgctctgatg ccgcatagtt
      241 aagccagccc cgacacccgc caacacccgc tgacgcgccc tgacgggctt gtctgctccc
      301 ggcatccgct tacagacaag ctgtgaccgt ctccgggagc tgcatgtgtc agaggttttc
      361 accgtcatca ccgaaacgcg cgagacgaaa gggcctcgtg atacgcctat ttttataggt
      421 taatgtcatg ataataatgg tttcttagac gtcaggtggc acttttcggg gaaatgtgcg
      481 cggaacccct atttgtttat ttttctaaat acattcaaat atgtatccgc tcatgagaca
      541 ataaccctga taaatgcttc aataatattg aaaaaggaag agtatgagta ttcaacattt
      601 ccgtgtcgcc cttattccct tttttgcggc attttgcctt cctgtttttg ctcacccaga
      661 aacgctggtg aaagtaaaag atgctgaaga tcagttgggt gcacgagtgg gttacatcga
      721 actggatctc aacagcggta agatccttga gagttttcgc cccgaagaac gttttccaat
      781 gatgagcact tttaaagttc tgctatgtgg cgcggtatta tcccgtattg acgccgggca
      841 agagcaactc ggtcgccgca tacactattc tcagaatgac ttggttgagt actcaccagt
      901 cacagaaaag catcttacgg atggcatgac agtaagagaa ttatgcagtg ctgccataac
      961 catgagtgat aacactgcgg ccaacttact tctgacaacg atcggaggac cgaaggagct
     1021 aaccgctttt ttgcacaaca tgggggatca tgtaactcgc cttgatcgtt gggaaccgga
     1081 gctgaatgaa gccataccaa acgacgagcg tgacaccacg atgcctgtag caatggcaac
     1141 aacgttgcgc aaactattaa ctggcgaact acttactcta gcttcccggc aacaattaat
     1201 agactggatg gaggcggata aagttgcagg accacttctg cgctcggccc ttccggctgg
     1261 ctggtttatt gctgataaat ctggagccgg tgagcgtggg tctcgcggta tcattgcagc
     1321 actggggcca gatggtaagc cctcccgtat cgtagttatc tacacgacgg ggagtcaggc
     1381 aactatggat gaacgaaata gacagatcgc tgagataggt gcctcactga ttaagcattg
     1441 gtaactgtca gaccaagttt actcatatat actttagatt gatttaaaac ttcattttta
     1501 atttaaaagg atctaggtga agatcctttt tgataatctc atgaccaaaa tcccttaacg
     1561 tgagttttcg ttccactgag cgtcagaccc cgtagaaaag atcaaaggat cttcttgaga
     1621 tccttttttt ctgcgcgtaa tctgctgctt gcaaacaaaa aaaccaccgc taccagcggt
     1681 ggtttgtttg ccggatcaag agctaccaac tctttttccg aaggtaactg gcttcagcag
     1741 agcgcagata ccaaatactg tccttctagt gtagccgtag ttaggccacc acttcaagaa
     1801 ctctgtagca ccgcctacat acctcgctct gctaatcctg ttaccagtgg ctgctgccag
     1861 tggcgataag tcgtgtctta ccgggttgga ctcaagacga tagttaccgg ataaggcgca
     1921 gcggtcgggc tgaacggggg gttcgtgcac acagcccagc ttggagcgaa cgacctacac
     1981 cgaactgaga tacctacagc gtgagctatg agaaagcgcc acgcttcccg aagggagaaa
     2041 ggcggacagg tatccggtaa gcggcagggt cggaacagga gagcgcacga gggagcttcc
     2101 agggggaaac gcctggtatc tttatagtcc tgtcgggttt cgccacctct gacttgagcg
     2161 tcgatttttg tgatgctcgt caggggggcg gagcctatgg aaaaacgcca gcaacgcggc
     2221 ctttttacgg ttcctggtct tttgctggcc ttttgctcac atgttctttc ctgcgttatc
     2281 ccctgattct gtggataacc gtattaccgc ctttgagtga gctgatacca gcggataaca
     2341 atttcacaGG GCCCtgtcgg attatgggct cttcttttat cctctacttt ctttctagaa
     2401 aatgcaaatg ttgagtcaga aattgctgaa tggagtacaa ctgcaatggg tttagcttat
     2461 gtttctggaa caattactgg tggaattgtg attgaaaagt aaggttatat ttcatttcaa
     2521 taaatgttac cacagtataa caaaaacaag ttacattgtt cagagtatgt ctgaatgtat
     2581 tattattatt gtatttgtgc atcagtactg tagttgtact gaagaagggt ttaaaataat
     2641 ctcaacgttt ttaagacgag ttagtgagaa tacggtcgca gttaggatgt ttggacatag
     2701 ttttattaga taatcgtgaa ctaactcact ataaaaaccc gctaactcat tgaataagat
     2761 agttttaaac gttcaaaatt tgaagacaaa attgtatgaa taagtttaca gagttggtcg
     2821 acgcaagctt ctccttctct tcacatttct caataattta gctctaattg cattcgtatt
     2881 cttcgcaaaa atacgtattc tgattgaccc gatgaaatac ggatgcctag ttgcattgat
     2941 catctacggt tatacttatg ggtgaggttt ttcaaatata ttttgattta atcgaataat
     3001 gaaatttcag aactggagtt ggtccaattt cgtggtttat atcctctgaa ctggtacctc
     3061 aaaaacatcg tagtattgct caatctgtgg catattcaat gaatactgta atggtggtta
     3121 tcagtacatt tacagtatta cctctatatt ccgttattgg tagttatgct ttccttattc
     3181 tatattcaat tccttcattt ataagtatgc ttatattatt tcgctactta ccggaaacca
     3241 aaggacgaga gattcatgat attgtgaatg aacttaaaaa aaaatgaaaa cctttgaaaa
     3301 cgttcatacg gccgaaattt tacttgatcg agccaattga acttttgtta agacttacag
     3361 aaaagtgaga gattttgtta caaaaaagtg agaaaaaagc gaaaatgaac aggaaaaaga
     3421 agaaaaatac acccgaagta tcatataaaa attaaaaaga ttgtttgacc tggcggaact
     3481 tttttgcaaa aactctgaat atccatggca catgcttcgt gcaaaacagg atccaaatga
     3541 atatcaacaa gagattcttg aagacgacga gccacttgct cagagcattg cttatctcga
     3601 atgagaccct tgttaaaatc atttttcaaa cattatatga cattgtcgaa atgtcctcct
     3661 gattccatga tggtagcaaa ctcacttcgt ctttgagcca atttatccaa gtccttgtaa
     3721 aaagtattcg aaaattgtta acggataaaa tgtttattat aatatcaaaa acaatttgtc
     3781 agttgaccac tttttgatat atttgacaga aaccgggatg aattggctca aagttagggc
     3841 gcccttctat tacagggttt ctgataacaa accggttatt aactcccaac aagggatgat
     3901 ttcaattcat catgctcaaa ttgacccaaa ttaagttaca tgacaaattc atcgcccttt
     3961 tcaactcttc ttggctcatc atctgttatt ctgttcctat tctgtctgca ccctataccc
     4021 ctttgcatac tctctcgtca ttcctttctt ggatagtgtc ttcttctccc cagctctgct
     4081 acttctatga cttgcgcccg ctgcttttcc gctcgttcct ctcctctctg acgtcttctt
     4141 ctgcttcttt tctccttcct ttttcccttc tcaatcttcc tctttttccc atttctgtca
     4201 atcattcgaa gaagaagaag aagaagaccc tcattcattt catttttttt tctgtcggtg
     4261 tgtgctgctc ggttaagagt gagctctcta ttccacgtct tcttcttttt cttcttcgat
     4321 tcgaatcaat cactccacca aaacgcattc gtttttggga ttcaccccgc ggttcgcaac
     4381 aggtttcttt ttcaaattat tagcgttata aatagaaaaa tggtggagtt tcaataaaaa
     4441 tgataattta caaagtgtat tttgattaca tgtactcaaa aaggttgaaa tttttcatac
     4501 cagttttccg gaaatccatc tgatatcatt atcgtatttt tctttttaaa aatgttttca
     4561 aaaaaaaaca aaatatagct ggttatttgg caccctctaa ttaccatttt cctgtcacac
     4621 cacactcttt tccttcttcc acttctttcc gttttcagcc gcttccaacc aaaccgatat
     4681 gaaagccgag caacaacaat cgattccacc cggctcggcg accttcccgt cgcaggtgag
     4741 actcagaaaa ctagagaaac cgctcaacta actcttgata tccgatttca ttcttttctc
     4801 ttttcttttt gttgaacttt tccatatttc cagatgccac ggccaccacc aagcaccgaa
     4861 caaggaatca caacggaatc ggagcttgcg aagaaagctc aaatcactcc gaacgacgtt
     4921 ttagcacttc cgggaatcac tcaaggtatc ttgctccctt tggatttcag tttaaaacat
     4981 aaatttagga ttcttatgct ccccatctgc gaacatctat aacatcgagt tcaccaagtt
     5041 ccaaatccgt gatctggaca ctgagcaagt gcttttcgag atcgccaaac cggagaacga
     5101 tcaggagaat gatgagtcgc cacaggagtc ggcaagatac gtgcgttata gatttgctcc
     5161 aaactttttg aaactcaaaa cggtcggagc aactgtggaa ttcaaagtag gagacatccc
     5221 aatccatcat ttccgaatga tcgaacgtca cttcttcaaa gatcgccttc tgaagtgttt
     5281 tgactttgaa ttcggattct gtattccgaa ttcacgaaac aactgtgaac atatctatga
     5341 gttccctcaa ctctctcaac aactcagtga gtcattattc taaaaagtac aattcaaaag
     5401 actaatctct ttttcagtgg acgacatgat caacaatcca aacgagactc gttctgacag
     5461 cttctatttc gtcgataaca aactcgtcat gcacaacaaa gccgactact catatgatgc
     5521 ataaatattt aatacaaaaa tgttctggat aattattctg tcgaatagaa aaaaaactcc
     5581 aaatgtgatt aaattccaat aattcctgtc tagtttgttc cttccccttc cccttctcat
     5641 gttcaatgca ttcctaagct tttcagttcc ccccttgttt ctatattttt tcgctgtcct
     5701 gtcacactcg ctaaaaacac taatcacacg gaaatctgtt ttcaataaaa actccaactt
     5761 taactcattt tcaatttcaa ctgaaagatt ttttcattag agaatgtcta gaactagGCC
     5821 CGGGCTACGT AATACGACTC ACTTAAGGCC TTGACTAGAG GGTACCAGAG CTCACCTAGG
     5881 caggaaacag ctatgaccat gattacgcca agctatcaac tttGTATAGA AAAGTTGggt
     5941 tttcacaacg gcaaaatatc agtttttaaa aaattaaacc ataaaacaaa taatataacc
     6001 caatttttac atcaaaccac aagaaaaaaa tacatttggg cccacggata aagaaattaa
     6061 aaaaatacat tttttaaagg cgcaccgaat taaaattcat ttgggtctta ccgcgtatac
     6121 cgtactccgt ttgtttgatc atttttgtca gcgctggcgg ttgttttttc atttcatttc
     6181 tgcttcaaag acgttttctc gaataatttt tcgtttattc tcttttttaa aattaatttc
     6241 tagccgtaaa tgttataaat tcacccattt aacgcaaatt tcatggtaat ctcatggaaa
     6301 aatgcagttt ctttgttaaa gaaagcttaa atagcaaaaa ttccccgact ttccccaaaa
     6361 tcctgctcga ttttccgttt tctcattgta ttctctctta attaatttta tcgataatca
     6421 attgaatgtt tcagacagag aCAAGTTTgt acaaaaaagc aggctcgATG ACTGCTCCAA
     6481 AGAAGAAGCG TAAGGTACCG GTAGAAAAAA TGGACAAGAA GTACTCCATC GGACTCGACA
     6541 TCGGAACCAA CTCCGTCGGA TGGGCCGTCA TCACCGACGA GTACAAGGTC CCATCCAAGA
     6601 AGTTCAAGGT CCTCGGAAAC ACCGACCGTC ACTCCATCAA GAAGAACCTC ATCGGAGCCC
     6661 TCCTCTTCGA CTCCGGAGAG ACCGCCGAGG CCACCCGTCT CAAGCGTACC GCCCGTCGTC
     6721 GTTACACCCG TCGTAAGAAC CGTATCTGCT ACCTCCAGGA GATCTTCTCC AACGAGATGG
     6781 CCAAGGTCGA CGACTCCTTC TTCCACCGTC TCGAGGAGTC CTTCCTCGTC GAGGAGGACA
     6841 AGAAGCACGA GCGTCACCCA ATCTTCGGAA ACATCGTCGA CGAGGTCGCC TACCACGAGA
     6901 AGTACCCAAC CATCTACCAC CTCCGTAAGA AGCTCGTCGA CTCCACCGAC AAGGCCGACC
     6961 TCCGTCTCAT CTACCTCGCC CTCGCCCACA TGATCAAGTT CCGTGGACAC TTCCTCATCG
     7021 AGGGAGACCT CAACCCAGAC AACTCCGACG TCGACAAGCT CTTCATCCAG CTCGTCCAGA
     7081 CCTACAACCA GCTCTTCGAG GAGAACCCAA TCAACGCCTC CGGAGTCGAC GCCAAGGCCA
     7141 TCCTCTCCGC CCGTCTCTCC AAGTCCCGTC GTCTCGAGAA CCTCATCGCC CAGCTCCCAG
     7201 GAGAGAAGAA GAACGGACTC TTCGGAAACC TCATCGCCCT CTCCCTCGGA CTCACCCCAA
     7261 ACTTCAAGTC CAACTTCGAC CTCGCCGAGG ACGCCAAGCT CCAGCTCTCC AAGGACACCT
     7321 ACGACGACGA CCTCGACAAC CTCCTCGCCC AGATCGGAGA CCAGTACGCC GACCTCTTCC
     7381 TCGCCGCCAA GAACCTCTCC GACGCCATCC TCCTCTCCGA CATCCTCCGT GTCAACACCG
     7441 AGATCACCAA GGCCCCACTC TCCGCCTCCA TGATCAAGCG TTACGACGAG CACCACCAGG
     7501 ACCTCACCCT CCTCAAGGCC CTCGTCCGTC AGCAGCTCCC AGAGAAGTAC AAGGAGATCT
     7561 TCTTCGACCA GTCCAAGAAC GGATACGCCG GATACATCGA CGGAGGAGCC TCCCAGGAGG
     7621 AGTTCTACAA GTTCATCAAG CCAATCCTCG AGAAGATGGA CGGAACCGAG GAGCTCCTCG
     7681 TCAAGCTCAA CCGTGAGGAC CTCCTCCGTA AGCAGCGTAC CTTCGACAAC GGATCCATCC
     7741 CACACCAGAT CCACCTCGGA GAGCTCCACG CCATCCTCCG TCGTCAGGAG GACTTCTACC
     7801 CATTCCTCAA GGACAACCGT GAGAAGATCG AGAAGATCCT CACCTTCCGT ATCCCATACT
     7861 ACGTCGGACC ACTCGCCCGT GGAAACTCCC GTTTCGCCTG GATGACCCGT AAGTCCGAGG
     7921 AGACCATCAC CCCATGGAAC TTCGAGGAGG TCGTCGACAA GGGAGCCTCC GCCCAGTCCT
     7981 TCATCGAGCG TATGACCAAC TTCGACAAGA ACCTCCCAAA CGAGAAGGTC CTCCCAAAGC
     8041 ACTCCCTCCT CTACGAGTAC TTCACCGTCT ACAACGAGCT CACCAAGGTC AAGTACGTCA
     8101 CCGAGGGAAT GCGTAAGCCA GCCTTCCTCT CCGGAGAGCA GAAGAAGGCC ATCGTCGACC
     8161 TCCTCTTCAA GACCAACCGT AAGGTCACCG TCAAGCAGCT CAAGGAGGAC TACTTCAAGA
     8221 AGATCGAGTG CTTCGACTCC GTCGAGATCT CCGGAGTCGA GGACCGTTTC AACGCCTCCC
     8281 TCGGAACCTA CCACGACCTC CTCAAGATCA TCAAGGACAA GGACTTCCTC GACAACGAGG
     8341 AGAACGAGGA CATCCTCGAG GACATCGTCC TCACCCTCAC CCTCTTCGAG GACCGTGAGA
     8401 TGATCGAGGA GCGTCTCAAG ACCTACGCCC ACCTCTTCGA CGACAAGGTC ATGAAGCAGC
     8461 TCAAGCGTCG TCGTTACACC GGATGGGGAC GTCTCTCCCG TAAGCTCATC AACGGAATCC
     8521 GTGACAAGCA GTCCGGAAAG ACCATCCTCG ACTTCCTCAA GTCCGACGGA TTCGCCAACC
     8581 GTAACgtaag tttaaacatg attttactaa ctaactaatc tgatttaaat tttcagTTCA
     8641 TGCAGCTCAT CCACGACGAC TCCCTCACCT TCAAGGAGGA CATCCAGAAG GCCCAGGTCT
     8701 CCGGACAGGG AGACTCCCTC CACGAGCACA TCGCCAACCT CGCCGGATCC CCAGCCATCA
     8761 AGAAGGGAAT CCTCCAGACC GTCAAGGTCG TCGACGAGCT CGTCAAGGTC ATGGGACGTC
     8821 ACAAGCCAGA GAACATCGTC ATCGAGATGG CCCGTGAGAA CCAGACCACC CAGAAGGGAC
     8881 AGAAGAACTC CCGTGAGCGT ATGAAGCGTA TCGAGGAGGG AATCAAGGAG CTCGGATCCC
     8941 AGATCCTCAA GGAGCACCCA GTCGAGAACA CCCAGCTCCA GAACGAGAAG CTCTACCTCT
     9001 ACTACCTCCA GAACGGACGT GACATGTACG TCGACCAGGA GCTCGACATC AACCGTCTCT
     9061 CCGACTACGA CGTCGACCAC ATCGTCCCAC AGTCCTTCCT CAAGGACGAC TCCATCGACA
     9121 ACAAGGTCCT CACCCGTTCC GACAAGAACC GTGGAAAGTC CGACAACGTC CCATCCGAGG
     9181 AGGTCGTCAA GAAGATGAAG AACTACTGGC GTCAGCTCCT CAACGCCAAG CTCATCACCC
     9241 AGCGTAAGTT CGACAACCTC ACCAAGGCCG AGCGTGGAGG ACTCTCCGAG CTCGACAAGG
     9301 CCGGATTCAT CAAGCGTCAG CTCGTCGAGA CCCGTCAGAT CACCAAGCAC GTCGCCCAGA
     9361 TCCTCGACTC CCGTATGAAC ACCAAGTACG ACGAGAACGA CAAGCTCATC CGTGAGGTCA
     9421 AGGTCATCAC CCTCAAGTCC AAGCTCGTCT CCGACTTCCG TAAGGACTTC CAGTTCTACA
     9481 AGGTCCGTGA GATCAACAAC TACCACCACG CCCACGACGC CTACCTCAAC GCCGTCGTCG
     9541 GAACCGCCCT CATCAAGAAG TACCCAAAGC TCGAGTCCGA GTTCGTCTAC GGAGACTACA
     9601 AGGTCTACGA CGTCCGTAAG ATGATCGCCA AGTCCGAGCA GGAGATCGGA AAGGCCACCG
     9661 CCAAGTACTT CTTCTACTCC AACATCATGA ACTTCTTCAA GACCGAGATC ACCCTCGCCA
     9721 ACGGAGAGAT CCGTAAGCGT CCACTCATCG AGACCAACGG AGAGACCGGA GAGATCGTCT
     9781 GGGACAAGGG ACGTGACTTC GCCACCGTCC GTAAGGTCCT CTCCATGCCA CAGGTCAACA
     9841 TCGTCAAGAA GACCGAGGTC CAGACCGGAG GATTCTCCAA GGAGTCCATC CTCCCAAAGC
     9901 GTAACTCCGA CAAGCTCATC GCCCGTAAGA AGGACTGGGA CCCAAAGAAG TACGGAGGAT
     9961 TCGACTCCCC AACCGTCGCC TACTCCGTCC TCGTCGTCGC CAAGGTCGAG AAGGGAAAGT
    10021 CCAAGAAGCT CAAGTCCGTC AAGGAGCTCC TCGGAATCAC CATCATGGAG CGTTCCTCCT
    10081 TCGAGAAGAA CCCAATCGAC TTCCTCGAGG CCAAGGGATA CAAGGAGGTC AAGAAGGACC
    10141 TCATCATCAA GCTCCCAAAG TACTCCCTCT TCGAGCTCGA GAACGGACGT AAGCGTATGC
    10201 TCGCCTCCGC CGGAGAGCTC CAGAAGGGAA ACGAGCTCGC CCTCCCATCC AAGTACGTCA
    10261 ACTTCCTCTA CCTCGCCTCC CACTACGAGA AGCTCAAGGG ATCCCCAGAG GACAACGAGC
    10321 AGAAGCAGCT CTTCGTCGAG CAGCACAAGC ACTACCTCGA CGAGATCATC GAGCAGATCT
    10381 CCGAGTTCTC CAAGCGTGTC ATCCTCGCCG ACGCCAACCT CGACAAGGTC CTCTCCGCCT
    10441 ACAACAAGCA CCGTGACAAG CCAATCCGTG AGCAGGCCGA GAACATCATC CACCTCTTCA
    10501 CCCTCACCAA CCTCGGAGCC CCAGCCGCCT TCAAGTACTT CGACACCACC ATCGACCGTA
    10561 AGCGTTACAC CTCCACCAAG GAGGTCCTCG ACGCCACCCT CATCCACCAG TCCATCACCG
    10621 GACTCTACGA GACCCGTATC GACCTCTCCC AGCTCGGAGG AGACTCTGGA GGATCTGGAG
    10681 GAACTGGAGG ATCTTCCGCC GGCGGGAGCT CTATGAGCCG TAGACGAAAA GCGAATCCGA
    10741 CAAAACTGAG TGAAAACGCG AAGAAGCTTG CCAAGGAAGT TGAAAATTAA cacccagctt
    10801 tCTTGTACAA AGTGGgaTAA atgcaaaatc ctttcaagca ttcccttctt ctctatcact
    10861 cttctttctt tttgtcaaaa aattctctcg ctaatttatt tgctttttta atgttattat
    10921 tttatgactt tttatagtca ctgaaaagtt tgcatctgag tgaagtgaat gctatcaaaa
    10981 tgtgattctg tctgatgtac tttcacaatc tctcttcaat tccattttga agtgctttaa
    11041 acccgaaagg ttgagaaaaa tgcgagcgct caaatatttg tattgtgttc gttgagtgac
    11101 ccaacaaaaa gaggaaactt tattgtgccg ccaagaaaaa agtctcaCAA CTTTattata
    11161 catagttgat aattcactgg ccgtcgtttt acaCTCGAGA CGTACGGTGC GCGCGATGCA
    11221 TTCGAAGATC TGCCCACTAG TGAGTCGTAT TAtaagtgca agtaagatca gtgtttgttt
    11281 cgatatcagt ctgtttcgta acggtcttct gtataactac aaaaaagaat aaaaaaccgt
    11341 atcacaactg agaaaaaaga caaaacttat tgaacagtgt tcctttcaaa aaattatttt
    11401 gtaaaaaatc gagtttttct ccaaaataac gcacgcaatc aaaaacaaga aaactaacgt
    11461 gttctcctgg gcgtggaact ccttatcaag attaccatta ttgtctgtca gaattgatat
    11521 ttcaattatt tcatatctag acaaacccgg gtgtcttgca tttattagta ctgtgagttt
    11581 acatacaaac gaggcttact cagataacat agagtcacct ctaattagca aaaacccatt
    11641 tctaattagc tatttcgacc agttctaaag tcaccgtaat tagaaatggt ttttgtagct
    11701 tttctaatta gaaatgaccc cgagataagt gaaatatggc attttctggg ttttctagta
    11761 agaaatgatc ccgcacgtag tgattccgcg ttacaagcca aattcaaatt aaaaaagtat
    11821 attacacaat tcaagttaca ttattttcag gaaacaatgg cgaagagcaa agcagagatt
    11881 caaaaggagg aaagagacaa cagatatgaa cgaagacttc ttgaaaagag aaagagacat
    11941 gaggtgagta accatgataa taaataatca agtaagggct atagatttat aaattctgga
    12001 gttaacagtt tcgaaaaaaa gtagttttca tatgtgcgaa ggaatatcaa aaatagggga
    12061 atagcctaaa cgagtgagaa aattaaatgt ttgttatttt ttcaaaaatg tctgcagggc
    12121 cgttatcctt tcaaatgcac tctatcaaac atagatcata tccatcatat cttatccaga
    12181 atttatatca tatccaagat tgagagcgtt tcaaggaaaa tctcaaacaa ccatacaatt
    12241 ttgtagatcg acaacaaggc ctccacttct tcatcgatgg cctctgcagc acctgcacca
    12301 ccaagtttgt atttttcata ttaatataaa gtgagccacg catagtcgtt tttaggattt
    12361 ttgccagatc gatgtcgcgc aaacagactg tttttttttc tttgaaagcc gtgcgtgaca
    12421 tgggccacgg attgtaacgc cgcgctggat ggataaaaat ttattcagtt ttttagcctt
    12481 tacaaaatat ggttcgacta ctttctttat ttttacattt ttataggtgc tcattgagct
    12541 gagatatttt gggtataatc ggaaaatcgc tgattttggt catttttctg cactaaagat
    12601 tacacaaaaa gttcagtatt tagattcatt gttgaaaatt ggggatgatc tacagataca
    12661 tatcgccgtg ttcaaaaaca    
//

LOCUS       pMLS389                 3484 bp    DNA        circular     18-OCT-2021
DEFINITION  .
ACCESSION   
VERSION     
SOURCE      .
  ORGANISM  .
COMMENT     
COMMENT     
COMMENT     ApEinfo:methylated:1
FEATURES             Location/Qualifiers
     primer_bind     378..395
                     /locus_tag="M13-fwd"
                     /label="M13-fwd"
                     /ApEinfo_label="M13-fwd"
                     /ApEinfo_fwdcolor="cyan"
                     /ApEinfo_revcolor="green"
                     /ApEinfo_graphicformat="arrow_data {{0 1 2 0 0 -1} {} 0}
                     width 5 offset 0"
     primer_bind     complement(1257..1277)
                     /locus_tag="M13-rev"
                     /label="M13-rev"
                     /ApEinfo_label="M13-rev"
                     /ApEinfo_fwdcolor="cyan"
                     /ApEinfo_revcolor="green"
                     /ApEinfo_graphicformat="arrow_data {{0 1 2 0 0 -1} {} 0}
                     width 5 offset 0"
     rep_origin      complement(1647..2329)
                     /locus_tag="ColE1 origin"
                     /label="ColE1 origin"
                     /ApEinfo_label="ColE1 origin"
                     /ApEinfo_fwdcolor="gray50"
                     /ApEinfo_revcolor="gray50"
                     /ApEinfo_graphicformat="arrow_data {{0 1 2 0 0 -1} {} 0}
                     width 5 offset 0"
     CDS             complement(239..307)
                     /locus_tag="LacZ alpha"
                     /label="LacZ alpha"
                     /ApEinfo_label="LacZ alpha"
                     /ApEinfo_fwdcolor="#6495ed"
                     /ApEinfo_revcolor="#6495ed"
                     /ApEinfo_graphicformat="arrow_data {{0 1 2 0 0 -1} {} 0}
                     width 5 offset 0"
     misc_binding    complement(1283..1305)
                     /locus_tag="LacO"
                     /label="LacO"
                     /ApEinfo_label="LacO"
                     /ApEinfo_fwdcolor="#6495ed"
                     /ApEinfo_revcolor="#6495ed"
                     /ApEinfo_graphicformat="arrow_data {{0 1 2 0 0 -1} {} 0}
                     width 5 offset 0"
     CDS             complement(2427..3086)
                     /locus_tag="AmpR"
                     /label="AmpR"
                     /ApEinfo_label="AmpR"
                     /ApEinfo_fwdcolor="yellow"
                     /ApEinfo_revcolor="yellow"
                     /ApEinfo_graphicformat="arrow_data {{0 1 2 0 0 -1} {} 0}
                     width 5 offset 0"
     promoter        403..901
                     /locus_tag="U6 promoter"
                     /label="U6 promoter"
                     /ApEinfo_label="U6 promoter"
                     /ApEinfo_fwdcolor="cyan"
                     /ApEinfo_revcolor="green"
                     /ApEinfo_graphicformat="arrow_data {{0 1 2 0 0 -1} {} 0}
                     width 5 offset 0"
     misc_feature    923..1005
                     /locus_tag="sgRNA scaffold"
                     /label="sgRNA scaffold"
                     /ApEinfo_label="sgRNA scaffold"
                     /ApEinfo_fwdcolor="cyan"
                     /ApEinfo_revcolor="green"
                     /ApEinfo_graphicformat="arrow_data {{0 1 2 0 0 -1} {} 0}
                     width 5 offset 0"
     misc_feature    complement(1006..1242)
                     /locus_tag="U6 downstream"
                     /label="U6 downstream"
                     /ApEinfo_label="U6 downstream"
                     /ApEinfo_fwdcolor="cyan"
                     /ApEinfo_revcolor="green"
                     /ApEinfo_graphicformat="arrow_data {{0 1 2 0 0 -1} {} 0}
                     width 5 offset 0"
ORIGIN
        1 TCGCGCGTTT CGGTGATGAC GGTGAAAACC TCTGACACAT GCAGCTCCCG GAGACGGTCA
       61 CAGCTTGTCT GTAAGCGGAT GCCGGGAGCA GACAAGCCCG TCAGGGCGCG TCAGCGGGTG
      121 TTGGCGGGTG TCGGGGCTGG CTTAACTATG CGGCATCAGA GCAGATTGTA CTGAGAGTGC
      181 ACCATATGCG GTGTGAAATA CCGCACAGAT GCGTAAGGAG AAAATACCGC ATCAGGCGCC
      241 ATTCGCCATT CAGGCTGCGC AACTGTTGGG AAGGGCGATC GGTGCGGGCC TCTTCGCTAT
      301 TACGCCAGCT GGCGAAAGGG GGATGTGCTG CAAGGCGATT AAGTTGGGTA ACGCCAGGGT
      361 TTTCCCAGTC ACGACGTTGT AAAACGACGG CCAGTGAATT CCTCCAAGAA CTCGTACAAA
      421 AATGCTCTGA AGTAGGTCTC GAGATCAATA CTGGGAAGAC GAAAGTCTTG CGAAACCGAT
      481 TCGCTGACCC CAGTAAAGTC TACTTCGGTA GCCCTTCCCC CACCACCCAG CTCGACGACG
      541 TCGACGAGTA CATCTACCTC GGTCGTCAAA TCAACGCCCA AAACAACTTG ATGCCGGAAA
      601 TCCACCGAAG ACGTCGAGCA GCCTGGGCTG CATTCAATGG AATCAAGAAT GCCACCGACT
      661 CCATCACCGA CAAGAAGATT CGTGCGAATC TGTTCGACTC AATTGTCCTT CCAGCGCTCA
      721 CCTACGTTTC AGAAGCCTGG ACATTCACCA AAGCTCTATC CGAACGAGTA CGAATCACAC
      781 ATGCCTCCCC CACAAATTAT TGATCTACAT CCCCATTTGG TATAGTGTCT TACAGGACTC
      841 TCAATATGTC AGCTGCATGA TAAATGGTCC CTATATAATT GAATTGCAAA TCTAAATGTT
      901 TGAATTCGGC GCAAATCGAT ATGTTTTAGA GCTAGAAATA GCAAGTTAAA ATAAGGCTAG
      961 TCCGTTATCA ACTTGAAAAA GTGGCACCGA GTCGGTGCTT TTTTTCAATA ATATTCTAGA
     1021 TATCCCTTTT TGAAACTAAA ATGAAATACT CTAAATTTTT GAGTTCAATG TTTCAACTAA
     1081 TCTTGGTTAA AGGTAAATTC CCGGAGGGAC GATTTTAAAG TTGCCAGAGT TGATTAAATT
     1141 GGTCCAAAAA ATTTTATTAG GAAACTCGAA AAAAAATTGA TTTTTTTTGA CAATATTCCA
     1201 AAGAAAATTA CAAAATCTCG ACGCCAAACA TAGTCGGCTG TGAAGCTTGG CGTAATCATG
     1261 GTCATAGCTG TTTCCTGTGT GAAATTGTTA TCCGCTCACA ATTCCACACA ACATACGAGC
     1321 CGGAAGCATA AAGTGTAAAG CCTGGGGTGC CTAATGAGTG AGCTAACTCA CATTAATTGC
     1381 GTTGCGCTCA CTGCCCGCTT TCCAGTCGGG AAACCTGTCG TGCCAGCTGC ATTAATGAAT
     1441 CGGCCAACGC GCGGGGAGAG GCGGTTTGCG TATTGGGCGC TcatatgCGC TTCCTCGCTC
     1501 ACTGACTCGC TGCGCTCGGT CGTTCGGCTG CGGCGAGCGG TATCAGCTCA CTCAAAGGCG
     1561 GTAATACGGT TATCCACAGA ATCAGGGGAT AACGCAGGAA AGAACATGTG AGCAAAAGGC
     1621 CAGCAAAAGG CCAGGAACCG TAAAAAGGCC GCGTTGCTGG CGTTTTTCCA TAGGCTCCGC
     1681 CCCCCTGACG AGCATCACAA AAATCGACGC TCAAGTCAGA GGTGGCGAAA CCCGACAGGA
     1741 CTATAAAGAT ACCAGGCGTT TCCCCCTGGA AGCTCCCTCG TGCGCTCTCC TGTTCCGACC
     1801 CTGCCGCTTA CCGGATACCT GTCCGCCTTT CTCCCTTCGG GAAGCGTGGC GCTTTCTCAT
     1861 AGCTCACGCT GTAGGTATCT CAGTTCGGTG TAGGTCGTTC GCTCCAAGCT GGGCTGTGTG
     1921 CACGAACCCC CCGTTCAGCC CGACCGCTGC GCCTTATCCG GTAACTATCG TCTTGAGTCC
     1981 AACCCGGTAA GACACGACTT ATCGCCACTG GCAGCAGCCA CTGGTAACAG GATTAGCAGA
     2041 GCGAGGTATG TAGGCGGTGC TACAGAGTTC TTGAAGTGGT GGCCTAACTA CGGCTACACT
     2101 AGAAGAACAG TATTTGGTAT CTGCGCTCTG CTGAAGCCAG TTACCTTCGG AAAAAGAGTT
     2161 GGTAGCTCTT GATCCGGCAA ACAAACCACC GCTGGTAGCG GTGGTTTTTT TGTTTGCAAG
     2221 CAGCAGATTA CGCGCAGAAA AAAAGGATCT CAAGAAGATC CTTTGATCTT TTCTACGGGG
     2281 TCTGACGCTC AGTGGAACGA AAACTCACGT TAAGGGATTT TGGTCATGAG ATTATCAAAA
     2341 AGGATCTTCA CCTAGATCCT TTTAAATTAA AAATGAAGTT TTAAATCAAT CTAAAGTATA
     2401 TATGAGTAAA CTTGGTCTGA CAGTTACCAA TGCTTAATCA GTGAGGCACC TATCTCAGCG
     2461 ATCTGTCTAT TTCGTTCATC CATAGTTGCC TGACTCCCCG TCGTGTAGAT AACTACGATA
     2521 CGGGAGGGCT TACCATCTGG CCCCAGTGCT GCAATGATAC CGCGAGACCC ACGCTCACCG
     2581 GCTCCAGATT TATCAGCAAT AAACCAGCCA GCCGGAAGGG CCGAGCGCAG AAGTGGTCCT
     2641 GCAACTTTAT CCGCCTCCAT CCAGTCTATT AATTGTTGCC GGGAAGCTAG AGTAAGTAGT
     2701 TCGCCAGTTA ATAGTTTGCG CAACGTTGTT GCCATTGCTA CAGGCATCGT GGTGTCACGC
     2761 TCGTCGTTTG GTATGGCTTC ATTCAGCTCC GGTTCCCAAC GATCAAGGCG AGTTACATGA
     2821 TCCCCCATGT TGTGCAAAAA AGCGGTTAGC TCCTTCGGTC CTCCGATCGT TGTCAGAAGT
     2881 AAGTTGGCCG CAGTGTTATC ACTCATGGTT ATGGCAGCAC TGCATAATTC TCTTACTGTC
     2941 ATGCCATCCG TAAGATGCTT TTCTGTGACT GGTGAGTACT CAACCAAGTC ATTCTGAGAA
     3001 TAGTGTATGC GGCGACCGAG TTGCTCTTGC CCGGCGTCAA TACGGGATAA TACCGCGCCA
     3061 CATAGCAGAA CTTTAAAAGT GCTCATCATT GGAAAACGTT CTTCGGGGCG AAAACTCTCA
     3121 AGGATCTTAC CGCTGTTGAG ATCCAGTTCG ATGTAACCCA CTCGTGCACC CAACTGATCT
     3181 TCAGCATCTT TTACTTTCAC CAGCGTTTCT GGGTGAGCAA AAACAGGAAG GCAAAATGCC
     3241 GCAAAAAAGG GAATAAGGGC GACACGGAAA TGTTGAATAC TCATACTCTT CCTTTTTCAA
     3301 TATTATTGAA GCATTTATCA GGGTTATTGT CTCATGAGCG GATACATATT TGAATGTATT
     3361 TAGAAAAATA AACAAATAGG GGTTCCGCGC ACATTTCCCC GAAAAGTGCC ACCTGACGTC
     3421 TAAGAAACCA TTATTATCAT GACATTAACC TATAAAAATA GGCGTATCAC GAGGCCCTTT
     3481 CGTC     
//

LOCUS       pMLS597                 3484 bp    DNA        circular     18-OCT-2021
DEFINITION  .
ACCESSION   
VERSION     
SOURCE      .
  ORGANISM  .
COMMENT     
COMMENT     ApEinfo:methylated:1
FEATURES             Location/Qualifiers
     primer_bind     378..395
                     /locus_tag="M13-fwd"
                     /label="M13-fwd"
                     /ApEinfo_label="M13-fwd"
                     /ApEinfo_fwdcolor="cyan"
                     /ApEinfo_revcolor="green"
                     /ApEinfo_graphicformat="arrow_data {{0 1 2 0 0 -1} {} 0}
                     width 5 offset 0"
     primer_bind     complement(1257..1277)
                     /locus_tag="M13-rev"
                     /label="M13-rev"
                     /ApEinfo_label="M13-rev"
                     /ApEinfo_fwdcolor="cyan"
                     /ApEinfo_revcolor="green"
                     /ApEinfo_graphicformat="arrow_data {{0 1 2 0 0 -1} {} 0}
                     width 5 offset 0"
     rep_origin      complement(1647..2329)
                     /locus_tag="ColE1 origin"
                     /label="ColE1 origin"
                     /ApEinfo_label="ColE1 origin"
                     /ApEinfo_fwdcolor="gray50"
                     /ApEinfo_revcolor="gray50"
                     /ApEinfo_graphicformat="arrow_data {{0 1 2 0 0 -1} {} 0}
                     width 5 offset 0"
     CDS             complement(239..307)
                     /locus_tag="LacZ alpha"
                     /label="LacZ alpha"
                     /ApEinfo_label="LacZ alpha"
                     /ApEinfo_fwdcolor="#6495ed"
                     /ApEinfo_revcolor="#6495ed"
                     /ApEinfo_graphicformat="arrow_data {{0 1 2 0 0 -1} {} 0}
                     width 5 offset 0"
     misc_binding    complement(1283..1305)
                     /locus_tag="LacO"
                     /label="LacO"
                     /ApEinfo_label="LacO"
                     /ApEinfo_fwdcolor="#6495ed"
                     /ApEinfo_revcolor="#6495ed"
                     /ApEinfo_graphicformat="arrow_data {{0 1 2 0 0 -1} {} 0}
                     width 5 offset 0"
     CDS             complement(2427..3086)
                     /locus_tag="AmpR"
                     /label="AmpR"
                     /ApEinfo_label="AmpR"
                     /ApEinfo_fwdcolor="yellow"
                     /ApEinfo_revcolor="yellow"
                     /ApEinfo_graphicformat="arrow_data {{0 1 2 0 0 -1} {} 0}
                     width 5 offset 0"
     promoter        403..901
                     /locus_tag="U6 promoter"
                     /label="U6 promoter"
                     /ApEinfo_label="U6 promoter"
                     /ApEinfo_fwdcolor="cyan"
                     /ApEinfo_revcolor="green"
                     /ApEinfo_graphicformat="arrow_data {{0 1 2 0 0 -1} {} 0}
                     width 5 offset 0"
     misc_feature    923..1005
                     /locus_tag="sgRNA scaffold"
                     /label="sgRNA scaffold"
                     /ApEinfo_label="sgRNA scaffold"
                     /ApEinfo_fwdcolor="cyan"
                     /ApEinfo_revcolor="green"
                     /ApEinfo_graphicformat="arrow_data {{0 1 2 0 0 -1} {} 0}
                     width 5 offset 0"
     misc_feature    complement(1006..1242)
                     /locus_tag="U6 downstream"
                     /label="U6 downstream"
                     /ApEinfo_label="U6 downstream"
                     /ApEinfo_fwdcolor="cyan"
                     /ApEinfo_revcolor="green"
                     /ApEinfo_graphicformat="arrow_data {{0 1 2 0 0 -1} {} 0}
                     width 5 offset 0"
     misc_feature    902..922
                     /locus_tag="Dpy-10 guide sequence"
                     /label="Dpy-10 guide sequence"
                     /ApEinfo_label="Dpy-10 guide sequence"
                     /ApEinfo_fwdcolor="#ff974a"
                     /ApEinfo_revcolor="#ff974a"
                     /ApEinfo_graphicformat="arrow_data {{0 1 2 0 0 -1} {} 0}
                     width 5 offset 0"
ORIGIN
        1 TCGCGCGTTT CGGTGATGAC GGTGAAAACC TCTGACACAT GCAGCTCCCG GAGACGGTCA
       61 CAGCTTGTCT GTAAGCGGAT GCCGGGAGCA GACAAGCCCG TCAGGGCGCG TCAGCGGGTG
      121 TTGGCGGGTG TCGGGGCTGG CTTAACTATG CGGCATCAGA GCAGATTGTA CTGAGAGTGC
      181 ACCATATGCG GTGTGAAATA CCGCACAGAT GCGTAAGGAG AAAATACCGC ATCAGGCGCC
      241 ATTCGCCATT CAGGCTGCGC AACTGTTGGG AAGGGCGATC GGTGCGGGCC TCTTCGCTAT
      301 TACGCCAGCT GGCGAAAGGG GGATGTGCTG CAAGGCGATT AAGTTGGGTA ACGCCAGGGT
      361 TTTCCCAGTC ACGACGTTGT AAAACGACGG CCAGTGAATT CCTCCAAGAA CTCGTACAAA
      421 AATGCTCTGA AGTAGGTCTC GAGATCAATA CTGGGAAGAC GAAAGTCTTG CGAAACCGAT
      481 TCGCTGACCC CAGTAAAGTC TACTTCGGTA GCCCTTCCCC CACCACCCAG CTCGACGACG
      541 TCGACGAGTA CATCTACCTC GGTCGTCAAA TCAACGCCCA AAACAACTTG ATGCCGGAAA
      601 TCCACCGAAG ACGTCGAGCA GCCTGGGCTG CATTCAATGG AATCAAGAAT GCCACCGACT
      661 CCATCACCGA CAAGAAGATT CGTGCGAATC TGTTCGACTC AATTGTCCTT CCAGCGCTCA
      721 CCTACGTTTC AGAAGCCTGG ACATTCACCA AAGCTCTATC CGAACGAGTA CGAATCACAC
      781 ATGCCTCCCC CACAAATTAT TGATCTACAT CCCCATTTGG TATAGTGTCT TACAGGACTC
      841 TCAATATGTC AGCTGCATGA TAAATGGTCC CTATATAATT GAATTGCAAA TCTAAATGTT
      901 TGGCTACCAT AGGCACCACG AGGTTTTAGA GCTAGAAATA GCAAGTTAAA ATAAGGCTAG
      961 TCCGTTATCA ACTTGAAAAA GTGGCACCGA GTCGGTGCTT TTTTTCAATA ATATTCTAGA
     1021 TATCCCTTTT TGAAACTAAA ATGAAATACT CTAAATTTTT GAGTTCAATG TTTCAACTAA
     1081 TCTTGGTTAA AGGTAAATTC CCGGAGGGAC GATTTTAAAG TTGCCAGAGT TGATTAAATT
     1141 GGTCCAAAAA ATTTTATTAG GAAACTCGAA AAAAAATTGA TTTTTTTTGA CAATATTCCA
     1201 AAGAAAATTA CAAAATCTCG ACGCCAAACA TAGTCGGCTG TGAAGCTTGG CGTAATCATG
     1261 GTCATAGCTG TTTCCTGTGT GAAATTGTTA TCCGCTCACA ATTCCACACA ACATACGAGC
     1321 CGGAAGCATA AAGTGTAAAG CCTGGGGTGC CTAATGAGTG AGCTAACTCA CATTAATTGC
     1381 GTTGCGCTCA CTGCCCGCTT TCCAGTCGGG AAACCTGTCG TGCCAGCTGC ATTAATGAAT
     1441 CGGCCAACGC GCGGGGAGAG GCGGTTTGCG TATTGGGCGC TcatatgCGC TTCCTCGCTC
     1501 ACTGACTCGC TGCGCTCGGT CGTTCGGCTG CGGCGAGCGG TATCAGCTCA CTCAAAGGCG
     1561 GTAATACGGT TATCCACAGA ATCAGGGGAT AACGCAGGAA AGAACATGTG AGCAAAAGGC
     1621 CAGCAAAAGG CCAGGAACCG TAAAAAGGCC GCGTTGCTGG CGTTTTTCCA TAGGCTCCGC
     1681 CCCCCTGACG AGCATCACAA AAATCGACGC TCAAGTCAGA GGTGGCGAAA CCCGACAGGA
     1741 CTATAAAGAT ACCAGGCGTT TCCCCCTGGA AGCTCCCTCG TGCGCTCTCC TGTTCCGACC
     1801 CTGCCGCTTA CCGGATACCT GTCCGCCTTT CTCCCTTCGG GAAGCGTGGC GCTTTCTCAT
     1861 AGCTCACGCT GTAGGTATCT CAGTTCGGTG TAGGTCGTTC GCTCCAAGCT GGGCTGTGTG
     1921 CACGAACCCC CCGTTCAGCC CGACCGCTGC GCCTTATCCG GTAACTATCG TCTTGAGTCC
     1981 AACCCGGTAA GACACGACTT ATCGCCACTG GCAGCAGCCA CTGGTAACAG GATTAGCAGA
     2041 GCGAGGTATG TAGGCGGTGC TACAGAGTTC TTGAAGTGGT GGCCTAACTA CGGCTACACT
     2101 AGAAGAACAG TATTTGGTAT CTGCGCTCTG CTGAAGCCAG TTACCTTCGG AAAAAGAGTT
     2161 GGTAGCTCTT GATCCGGCAA ACAAACCACC GCTGGTAGCG GTGGTTTTTT TGTTTGCAAG
     2221 CAGCAGATTA CGCGCAGAAA AAAAGGATCT CAAGAAGATC CTTTGATCTT TTCTACGGGG
     2281 TCTGACGCTC AGTGGAACGA AAACTCACGT TAAGGGATTT TGGTCATGAG ATTATCAAAA
     2341 AGGATCTTCA CCTAGATCCT TTTAAATTAA AAATGAAGTT TTAAATCAAT CTAAAGTATA
     2401 TATGAGTAAA CTTGGTCTGA CAGTTACCAA TGCTTAATCA GTGAGGCACC TATCTCAGCG
     2461 ATCTGTCTAT TTCGTTCATC CATAGTTGCC TGACTCCCCG TCGTGTAGAT AACTACGATA
     2521 CGGGAGGGCT TACCATCTGG CCCCAGTGCT GCAATGATAC CGCGAGACCC ACGCTCACCG
     2581 GCTCCAGATT TATCAGCAAT AAACCAGCCA GCCGGAAGGG CCGAGCGCAG AAGTGGTCCT
     2641 GCAACTTTAT CCGCCTCCAT CCAGTCTATT AATTGTTGCC GGGAAGCTAG AGTAAGTAGT
     2701 TCGCCAGTTA ATAGTTTGCG CAACGTTGTT GCCATTGCTA CAGGCATCGT GGTGTCACGC
     2761 TCGTCGTTTG GTATGGCTTC ATTCAGCTCC GGTTCCCAAC GATCAAGGCG AGTTACATGA
     2821 TCCCCCATGT TGTGCAAAAA AGCGGTTAGC TCCTTCGGTC CTCCGATCGT TGTCAGAAGT
     2881 AAGTTGGCCG CAGTGTTATC ACTCATGGTT ATGGCAGCAC TGCATAATTC TCTTACTGTC
     2941 ATGCCATCCG TAAGATGCTT TTCTGTGACT GGTGAGTACT CAACCAAGTC ATTCTGAGAA
     3001 TAGTGTATGC GGCGACCGAG TTGCTCTTGC CCGGCGTCAA TACGGGATAA TACCGCGCCA
     3061 CATAGCAGAA CTTTAAAAGT GCTCATCATT GGAAAACGTT CTTCGGGGCG AAAACTCTCA
     3121 AGGATCTTAC CGCTGTTGAG ATCCAGTTCG ATGTAACCCA CTCGTGCACC CAACTGATCT
     3181 TCAGCATCTT TTACTTTCAC CAGCGTTTCT GGGTGAGCAA AAACAGGAAG GCAAAATGCC
     3241 GCAAAAAAGG GAATAAGGGC GACACGGAAA TGTTGAATAC TCATACTCTT CCTTTTTCAA
     3301 TATTATTGAA GCATTTATCA GGGTTATTGT CTCATGAGCG GATACATATT TGAATGTATT
     3361 TAGAAAAATA AACAAATAGG GGTTCCGCGC ACATTTCCCC GAAAAGTGCC ACCTGACGTC
     3421 TAAGAAACCA TTATTATCAT GACATTAACC TATAAAAATA GGCGTATCAC GAGGCCCTTT
     3481 CGTC     
//

LOCUS       pMLS640                18636 bp    DNA        circular     18-OCT-2021
DEFINITION  .
ACCESSION   
VERSION     
SOURCE      .
  ORGANISM  .
COMMENT     Promoter from 2770 pCFJ183 1 to 525
COMMENT     Gene from pMLS538 652 to 10791
COMMENT     UTR from pCM1.36 2130 add sites 734 to 1112
COMMENT     Backbone from pMLS621 7750 to 6066
COMMENT     
COMMENT     ApEinfo:methylated:1
FEATURES             Location/Qualifiers
     promoter        6081..6584
                     /locus_tag="Pmex-5"
                     /label="Pmex-5"
                     /ApEinfo_label="Pmex-5"
                     /ApEinfo_fwdcolor="#3920ff"
                     /ApEinfo_revcolor="#f611ff"
                     /ApEinfo_graphicformat="arrow_data {{0 1 2 0 0 -1} {} 0}
                     width 5 offset 0"
     misc_recomb     6060..6066
                     /locus_tag="attR4 recomb"
                     /label="attR4 recomb"
                     /ApEinfo_label="attR4 recomb"
                     /ApEinfo_fwdcolor="#ff80ff"
                     /ApEinfo_revcolor="#ff80ff"
                     /ApEinfo_graphicformat="arrow_data {{0 1 2 0 0 -1} {} 0}
                     width 5 offset 0"
     gene            complement(3754..5871)
                     /locus_tag="C.Briggsae unc-119(+)"
                     /label="C.Briggsae unc-119(+)"
                     /ApEinfo_label="C.Briggsae unc-119(+)"
                     /ApEinfo_fwdcolor="#b8b5ff"
                     /ApEinfo_revcolor="#b8b5ff"
                     /ApEinfo_graphicformat="arrow_data {{0 1 2 0 0 -1} {} 0}
                     width 5 offset 0"
     CDS             6611..6613
                     /locus_tag="Cas9 open reading frame with intervening
                     intron and"
                     /label="Cas9 open reading frame with intervening intron
                     and"
                     /ApEinfo_label="Cas9 open reading frame with intervening
                     intron and"
                     /ApEinfo_fwdcolor="cyan"
                     /ApEinfo_revcolor="green"
                     /ApEinfo_graphicformat="arrow_data {{0 1 2 0 0 -1} {} 0}
                     width 5 offset 0"
     misc_recomb     complement(17111..17124)
                     /locus_tag="attR3"
                     /label="attR3"
                     /ApEinfo_label="attR3"
                     /ApEinfo_fwdcolor="#ff80ff"
                     /ApEinfo_revcolor="#ff80ff"
                     /ApEinfo_graphicformat="arrow_data {{0 1 2 0 0 -1} {} 0}
                     width 5 offset 0"
     misc_feature    3691..3693
                     /locus_tag="AfeI"
                     /label="AfeI"
                     /ApEinfo_label="AfeI"
                     /ApEinfo_fwdcolor="#ff5375"
                     /ApEinfo_revcolor="#ff5375"
                     /ApEinfo_graphicformat="arrow_data {{0 1 2 0 0 -1} {} 0}
                     width 5 offset 0"
     misc_feature    16628..16630
                     /locus_tag="NaeI"
                     /label="NaeI"
                     /ApEinfo_label="NaeI"
                     /ApEinfo_fwdcolor="#ea17ff"
                     /ApEinfo_revcolor="#ea17ff"
                     /ApEinfo_graphicformat="arrow_data {{0 1 2 0 0 -1} {} 0}
                     width 5 offset 0"
     misc_feature    3700..3719
                     /locus_tag="syntron3"
                     /label="syntron3"
                     /ApEinfo_label="syntron3"
                     /ApEinfo_fwdcolor="#a9e4ff"
                     /ApEinfo_revcolor="#a9e4ff"
                     /ApEinfo_graphicformat="arrow_data {{0 1 2 0 0 -1} {} 0}
                     width 5 offset 0"
     misc_feature    complement(4573..4615)
                     /locus_tag="Intron"
                     /label="Intron"
                     /ApEinfo_label="Intron"
                     /ApEinfo_fwdcolor="#a9e4ff"
                     /ApEinfo_revcolor="#a9e4ff"
                     /ApEinfo_graphicformat="arrow_data {{0 1 2 0 0 -1} {} 0}
                     width 5 offset 0"
     misc_recomb     complement(17104..17110)
                     /locus_tag="attL3"
                     /label="attL3"
                     /ApEinfo_label="attL3"
                     /ApEinfo_fwdcolor="#dda0dd"
                     /ApEinfo_revcolor="#dda0dd"
                     /ApEinfo_graphicformat="arrow_data {{0 1 2 0 0 -1} {} 0}
                     width 5 offset 0"
     misc_feature    5925..5930
                     /locus_tag="GFP w/ syntrons"
                     /label="GFP w/ syntrons"
                     /ApEinfo_label="GFP w/ syntrons"
                     /ApEinfo_fwdcolor="#00ff00"
                     /ApEinfo_revcolor="#00ff00"
                     /ApEinfo_graphicformat="arrow_data {{0 1 2 0 0 -1} {} 0}
                     width 5 offset 0"
     misc_feature    16595..16627
                     /locus_tag="Flexible Linker"
                     /label="Flexible Linker"
                     /ApEinfo_label="Flexible Linker"
                     /ApEinfo_fwdcolor="#a0a295"
                     /ApEinfo_revcolor="#a0a295"
                     /ApEinfo_graphicformat="arrow_data {{0 1 2 0 0 -1} {} 0}
                     width 5 offset 0"
     misc_recomb     complement(16732..16745)
                     /locus_tag="AttR2"
                     /label="AttR2"
                     /ApEinfo_label="AttR2"
                     /ApEinfo_fwdcolor="plum"
                     /ApEinfo_revcolor="plum"
                     /ApEinfo_graphicformat="arrow_data {{0 1 2 0 0 -1} {} 0}
                     width 5 offset 0"
     misc_feature    3222..3241
                     /locus_tag="oCF176"
                     /label="oCF176"
                     /ApEinfo_label="oCF176"
                     /ApEinfo_fwdcolor="#adff9d"
                     /ApEinfo_revcolor="#ffc3c9"
                     /ApEinfo_graphicformat="arrow_data {{0 1 2 0 0 -1} {} 0}
                     width 5 offset 0"
     primer_bind     6081..6100
                     /locus_tag="Forward primer"
                     /label="Forward primer"
                     /ApEinfo_label="Forward primer"
                     /ApEinfo_fwdcolor="cyan"
                     /ApEinfo_revcolor="green"
                     /ApEinfo_graphicformat="arrow_data {{0 1 2 0 0 -1} {} 0}
                     width 5 offset 0"
     misc_feature    3700..3719
                     /locus_tag="GFP w/ syntrons(1)"
                     /label="GFP w/ syntrons(1)"
                     /ApEinfo_label="GFP w/ syntrons"
                     /ApEinfo_fwdcolor="#00ff00"
                     /ApEinfo_revcolor="#00ff00"
                     /ApEinfo_graphicformat="arrow_data {{0 1 2 0 0 -1} {} 0}
                     width 5 offset 0"
     CDS             complement(4038..4883)
                     /locus_tag="CB-unc-119(+)"
                     /label="CB-unc-119(+)"
                     /ApEinfo_label="CB-unc-119(+)"
                     /ApEinfo_fwdcolor="#ffff00"
                     /ApEinfo_revcolor="#ff8000"
                     /ApEinfo_graphicformat="arrow_data {{0 1 2 0 0 -1} {} 0}
                     width 5 offset 0"
     primer_bind     complement(6564..6584)
                     /locus_tag="reverse primer"
                     /label="reverse primer"
                     /ApEinfo_label="reverse primer"
                     /ApEinfo_fwdcolor="cyan"
                     /ApEinfo_revcolor="green"
                     /ApEinfo_graphicformat="arrow_data {{0 1 2 0 0 -1} {} 0}
                     width 5 offset 0"
     misc_feature    3694..3699
                     /locus_tag="GFP w/ syntrons(2)"
                     /label="GFP w/ syntrons(2)"
                     /ApEinfo_label="GFP w/ syntrons"
                     /ApEinfo_fwdcolor="#00ff00"
                     /ApEinfo_revcolor="#00ff00"
                     /ApEinfo_graphicformat="arrow_data {{0 1 2 0 0 -1} {} 0}
                     width 5 offset 0"
     misc_feature    complement(4145..4195)
                     /locus_tag="Intron(1)"
                     /label="Intron(1)"
                     /ApEinfo_label="Intron"
                     /ApEinfo_fwdcolor="#a9e4ff"
                     /ApEinfo_revcolor="#a9e4ff"
                     /ApEinfo_graphicformat="arrow_data {{0 1 2 0 0 -1} {} 0}
                     width 5 offset 0"
     intron          11930..11980
                     /locus_tag="intron sequence"
                     /label="intron sequence"
                     /ApEinfo_label="intron sequence"
                     /ApEinfo_fwdcolor="#ff121b"
                     /ApEinfo_revcolor="green"
                     /ApEinfo_graphicformat="arrow_data {{0 1 2 0 0 -1} {} 0}
                     width 5 offset 0"
     misc_recomb     2355..3339
                     /locus_tag="ttTi5605 left recomb"
                     /label="ttTi5605 left recomb"
                     /ApEinfo_label="ttTi5605 left recomb"
                     /ApEinfo_fwdcolor="#8080c0"
                     /ApEinfo_revcolor="#8080c0"
                     /ApEinfo_graphicformat="arrow_data {{0 1 2 0 0 -1} {} 0}
                     width 5 offset 0"
     misc_feature    5925..5930
                     /locus_tag="syntron3(1)"
                     /label="syntron3(1)"
                     /ApEinfo_label="syntron3"
                     /ApEinfo_fwdcolor="#a9e4ff"
                     /ApEinfo_revcolor="#a9e4ff"
                     /ApEinfo_graphicformat="arrow_data {{0 1 2 0 0 -1} {} 0}
                     width 5 offset 0"
     misc_feature    16634..16717
                     /locus_tag="egl-13 NLS"
                     /label="egl-13 NLS"
                     /ApEinfo_label="egl-13 NLS"
                     /ApEinfo_fwdcolor="#1137ff"
                     /ApEinfo_revcolor="#1137ff"
                     /ApEinfo_graphicformat="arrow_data {{0 1 2 0 0 -1} {} 0}
                     width 5 offset 0"
     misc_feature    5906..5924
                     /locus_tag="GFP w/ syntrons(3)"
                     /label="GFP w/ syntrons(3)"
                     /ApEinfo_label="GFP w/ syntrons"
                     /ApEinfo_fwdcolor="#00ff00"
                     /ApEinfo_revcolor="#00ff00"
                     /ApEinfo_graphicformat="arrow_data {{0 1 2 0 0 -1} {} 0}
                     width 5 offset 0"
     misc_feature    complement(4732..4826)
                     /locus_tag="Intron(2)"
                     /label="Intron(2)"
                     /ApEinfo_label="Intron"
                     /ApEinfo_fwdcolor="#a9e4ff"
                     /ApEinfo_revcolor="#a9e4ff"
                     /ApEinfo_graphicformat="arrow_data {{0 1 2 0 0 -1} {} 0}
                     width 5 offset 0"
     3'UTR           16746..17077
                     /locus_tag="tbb-2 utr"
                     /label="tbb-2 utr"
                     /ApEinfo_label="tbb-2 utr"
                     /ApEinfo_fwdcolor="#ffabb4"
                     /ApEinfo_revcolor="#ffabb4"
                     /ApEinfo_graphicformat="arrow_data {{0 1 2 0 0 -1} {} 0}
                     width 5 offset 0"
     misc_feature    5944..5951
                     /locus_tag="PmeI"
                     /label="PmeI"
                     /ApEinfo_label="PmeI"
                     /ApEinfo_fwdcolor="#ff5375"
                     /ApEinfo_revcolor="#ff5375"
                     /ApEinfo_graphicformat="arrow_data {{0 1 2 0 0 -1} {} 0}
                     width 5 offset 0"
     misc_feature    16718..16720
                     /locus_tag="Stop"
                     /label="Stop"
                     /ApEinfo_label="Stop"
                     /ApEinfo_fwdcolor="#ff2029"
                     /ApEinfo_revcolor="#ff2029"
                     /ApEinfo_graphicformat="arrow_data {{0 1 2 0 0 -1} {} 0}
                     width 5 offset 0"
     primer_bind     complement(17132..17149)
                     /locus_tag="M13-fwd"
                     /label="M13-fwd"
                     /ApEinfo_label="M13-fwd"
                     /ApEinfo_fwdcolor="cyan"
                     /ApEinfo_revcolor="green"
                     /ApEinfo_graphicformat="arrow_data {{0 1 2 0 0 -1} {} 0}
                     width 5 offset 0"
     misc_feature    5931..5933
                     /locus_tag="AfeI(1)"
                     /label="AfeI(1)"
                     /ApEinfo_label="AfeI"
                     /ApEinfo_fwdcolor="#ff5375"
                     /ApEinfo_revcolor="#ff5375"
                     /ApEinfo_graphicformat="arrow_data {{0 1 2 0 0 -1} {} 0}
                     width 5 offset 0"
     misc_feature    16631..16633
                     /locus_tag="NaeI(1)"
                     /label="NaeI(1)"
                     /ApEinfo_label="NaeI"
                     /ApEinfo_fwdcolor="#ea17ff"
                     /ApEinfo_revcolor="#ea17ff"
                     /ApEinfo_graphicformat="arrow_data {{0 1 2 0 0 -1} {} 0}
                     width 5 offset 0"
     misc_feature    5906..5924
                     /locus_tag="syntron3(2)"
                     /label="syntron3(2)"
                     /ApEinfo_label="syntron3"
                     /ApEinfo_fwdcolor="#a9e4ff"
                     /ApEinfo_revcolor="#a9e4ff"
                     /ApEinfo_graphicformat="arrow_data {{0 1 2 0 0 -1} {} 0}
                     width 5 offset 0"
     misc_feature    3694..3699
                     /locus_tag="syntron3(3)"
                     /label="syntron3(3)"
                     /ApEinfo_label="syntron3"
                     /ApEinfo_fwdcolor="#a9e4ff"
                     /ApEinfo_revcolor="#a9e4ff"
                     /ApEinfo_graphicformat="arrow_data {{0 1 2 0 0 -1} {} 0}
                     width 5 offset 0"
     CDS             8877..9854
                     /locus_tag="Cas9 open reading frame with intervening
                     intron and(1)"
                     /label="Cas9 open reading frame with intervening intron
                     and(1)"
                     /ApEinfo_label="Cas9 open reading frame with intervening
                     intron and"
                     /ApEinfo_fwdcolor="cyan"
                     /ApEinfo_revcolor="green"
                     /ApEinfo_graphicformat="arrow_data {{0 1 2 0 0 -1} {} 0}
                     width 5 offset 0"
     primer_bind     6024..6044
                     /locus_tag="M13-rev"
                     /label="M13-rev"
                     /ApEinfo_label="M13-rev"
                     /ApEinfo_fwdcolor="cyan"
                     /ApEinfo_revcolor="green"
                     /ApEinfo_graphicformat="arrow_data {{0 1 2 0 0 -1} {} 0}
                     width 5 offset 0"
     CDS             11753..12758
                     /locus_tag="Cas9 open reading frame with intervening
                     intron and(2)"
                     /label="Cas9 open reading frame with intervening intron
                     and(2)"
                     /ApEinfo_label="Cas9 open reading frame with intervening
                     intron and"
                     /ApEinfo_fwdcolor="cyan"
                     /ApEinfo_revcolor="green"
                     /ApEinfo_graphicformat="arrow_data {{0 1 2 0 0 -1} {} 0}
                     width 5 offset 0"
     rep_origin      1539..2221
                     /locus_tag="ColE1 origin"
                     /label="ColE1 origin"
                     /ApEinfo_label="ColE1 origin"
                     /ApEinfo_fwdcolor="gray50"
                     /ApEinfo_revcolor="gray50"
                     /ApEinfo_graphicformat="arrow_data {{0 1 2 0 0 -1} {} 0}
                     width 5 offset 0"
     misc_feature    6614..6652
                     /locus_tag="SV40 NLS"
                     /label="SV40 NLS"
                     /ApEinfo_label="SV40 NLS"
                     /ApEinfo_fwdcolor="#1137ff"
                     /ApEinfo_revcolor="#1137ff"
                     /ApEinfo_graphicformat="arrow_data {{0 1 2 0 0 -1} {} 0}
                     width 5 offset 0"
     misc_feature    3720..3753
                     /locus_tag="Lox2272"
                     /label="Lox2272"
                     /ApEinfo_label="Lox2272"
                     /ApEinfo_fwdcolor="#bc27cf"
                     /ApEinfo_revcolor="#bc27cf"
                     /ApEinfo_graphicformat="arrow_data {{0 1 2 0 0 -1} {} 0}
                     width 5 offset 0"
     CDS             14146..14867
                     /locus_tag="Cas9 open reading frame with intervening
                     intron and(3)"
                     /label="Cas9 open reading frame with intervening intron
                     and(3)"
                     /ApEinfo_label="Cas9 open reading frame with intervening
                     intron and"
                     /ApEinfo_fwdcolor="cyan"
                     /ApEinfo_revcolor="green"
                     /ApEinfo_graphicformat="arrow_data {{0 1 2 0 0 -1} {} 0}
                     width 5 offset 0"
     CDS             77..145
                     /locus_tag="LacZ alpha"
                     /label="LacZ alpha"
                     /ApEinfo_label="LacZ alpha"
                     /ApEinfo_fwdcolor="cornflower blue"
                     /ApEinfo_revcolor="cornflower blue"
                     /ApEinfo_graphicformat="arrow_data {{0 1 2 0 0 -1} {} 0}
                     width 5 offset 0"
     CDS             16067..16594
                     /locus_tag="Cas9 open reading frame with intervening
                     intron and(4)"
                     /label="Cas9 open reading frame with intervening intron
                     and(4)"
                     /ApEinfo_label="Cas9 open reading frame with intervening
                     intron and"
                     /ApEinfo_fwdcolor="cyan"
                     /ApEinfo_revcolor="green"
                     /ApEinfo_graphicformat="arrow_data {{0 1 2 0 0 -1} {} 0}
                     width 5 offset 0"
     CDS             782..1441
                     /locus_tag="AmpR"
                     /label="AmpR"
                     /ApEinfo_label="AmpR"
                     /ApEinfo_fwdcolor="yellow"
                     /ApEinfo_revcolor="yellow"
                     /ApEinfo_graphicformat="arrow_data {{0 1 2 0 0 -1} {} 0}
                     width 5 offset 0"
     misc_feature    14579..14584
                     /locus_tag="BbsI"
                     /label="BbsI"
                     /ApEinfo_label="BbsI"
                     /ApEinfo_fwdcolor="#ff5375"
                     /ApEinfo_revcolor="#ff5375"
                     /ApEinfo_graphicformat="arrow_data {{0 1 2 0 0 -1} {} 0}
                     width 5 offset 0"
     CDS             6653..7573
                     /locus_tag="Cas9 open reading frame with intervening
                     intron and(5)"
                     /label="Cas9 open reading frame with intervening intron
                     and(5)"
                     /ApEinfo_label="Cas9 open reading frame with intervening
                     intron and"
                     /ApEinfo_fwdcolor="cyan"
                     /ApEinfo_revcolor="green"
                     /ApEinfo_graphicformat="arrow_data {{0 1 2 0 0 -1} {} 0}
                     width 5 offset 0"
     misc_recomb     17209..18636
                     /locus_tag="ttTi5605 right recomb"
                     /label="ttTi5605 right recomb"
                     /ApEinfo_label="ttTi5605 right recomb"
                     /ApEinfo_fwdcolor="#8080c0"
                     /ApEinfo_revcolor="#8080c0"
                     /ApEinfo_graphicformat="arrow_data {{0 1 2 0 0 -1} {} 0}
                     width 5 offset 0"
     misc_feature    5872..5905
                     /locus_tag="Lox2272(1)"
                     /label="Lox2272(1)"
                     /ApEinfo_label="Lox2272"
                     /ApEinfo_fwdcolor="#bc27cf"
                     /ApEinfo_revcolor="#bc27cf"
                     /ApEinfo_graphicformat="arrow_data {{0 1 2 0 0 -1} {} 0}
                     width 5 offset 0"
ORIGIN
        1 CACGTGacgt cgtgactggg aaaaccctgg cgttacccaa cttaatcgcc ttgcagcaca
       61 tccccctttc gccagctggc gtaatagcga agaggcccgc accgatcgcc cttcccaaca
      121 gttgcgcagc ctgaatggcg aatggcgcct gatgcggtat tttctcctta cgcatctgtg
      181 cggtatttca caccgcatat ggtgcactct cagtacaatc tgctctgatg ccgcatagtt
      241 aagccagccc cgacacccgc caacacccgc tgacgcgccc tgacgggctt gtctgctccc
      301 ggcatccgct tacagacaag ctgtgaccgt ctccgggagc tgcatgtgtc agaggttttc
      361 accgtcatca ccgaaacgcg cgagacgaaa gggcctcgtg atacgcctat ttttataggt
      421 taatgtcatg ataataatgg tttcttagac gtcaggtggc acttttcggg gaaatgtgcg
      481 cggaacccct atttgtttat ttttctaaat acattcaaat atgtatccgc tcatgagaca
      541 ataaccctga taaatgcttc aataatattg aaaaaggaag agtatgagta ttcaacattt
      601 ccgtgtcgcc cttattccct tttttgcggc attttgcctt cctgtttttg ctcacccaga
      661 aacgctggtg aaagtaaaag atgctgaaga tcagttgggt gcacgagtgg gttacatcga
      721 actggatctc aacagcggta agatccttga gagttttcgc cccgaagaac gttttccaat
      781 gatgagcact tttaaagttc tgctatgtgg cgcggtatta tcccgtattg acgccgggca
      841 agagcaactc ggtcgccgca tacactattc tcagaatgac ttggttgagt actcaccagt
      901 cacagaaaag catcttacgg atggcatgac agtaagagaa ttatgcagtg ctgccataac
      961 catgagtgat aacactgcgg ccaacttact tctgacaacg atcggaggac cgaaggagct
     1021 aaccgctttt ttgcacaaca tgggggatca tgtaactcgc cttgatcgtt gggaaccgga
     1081 gctgaatgaa gccataccaa acgacgagcg tgacaccacg atgcctgtag caatggcaac
     1141 aacgttgcgc aaactattaa ctggcgaact acttactcta gcttcccggc aacaattaat
     1201 agactggatg gaggcggata aagttgcagg accacttctg cgctcggccc ttccggctgg
     1261 ctggtttatt gctgataaat ctggagccgg tgagcgtggg tctcgcggta tcattgcagc
     1321 actggggcca gatggtaagc cctcccgtat cgtagttatc tacacgacgg ggagtcaggc
     1381 aactatggat gaacgaaata gacagatcgc tgagataggt gcctcactga ttaagcattg
     1441 gtaactgtca gaccaagttt actcatatat actttagatt gatttaaaac ttcattttta
     1501 atttaaaagg atctaggtga agatcctttt tgataatctc atgaccaaaa tcccttaacg
     1561 tgagttttcg ttccactgag cgtcagaccc cgtagaaaag atcaaaggat cttcttgaga
     1621 tccttttttt ctgcgcgtaa tctgctgctt gcaaacaaaa aaaccaccgc taccagcggt
     1681 ggtttgtttg ccggatcaag agctaccaac tctttttccg aaggtaactg gcttcagcag
     1741 agcgcagata ccaaatactg tccttctagt gtagccgtag ttaggccacc acttcaagaa
     1801 ctctgtagca ccgcctacat acctcgctct gctaatcctg ttaccagtgg ctgctgccag
     1861 tggcgataag tcgtgtctta ccgggttgga ctcaagacga tagttaccgg ataaggcgca
     1921 gcggtcgggc tgaacggggg gttcgtgcac acagcccagc ttggagcgaa cgacctacac
     1981 cgaactgaga tacctacagc gtgagctatg agaaagcgcc acgcttcccg aagggagaaa
     2041 ggcggacagg tatccggtaa gcggcagggt cggaacagga gagcgcacga gggagcttcc
     2101 agggggaaac gcctggtatc tttatagtcc tgtcgggttt cgccacctct gacttgagcg
     2161 tcgatttttg tgatgctcgt caggggggcg gagcctatgg aaaaacgcca gcaacgcggc
     2221 ctttttacgg ttcctggtct tttgctggcc ttttgctcac atgttctttc ctgcgttatc
     2281 ccctgattct gtggataacc gtattaccgc ctttgagtga gctgatacca gcggataaca
     2341 atttcacaGG GCCCtgtcgg attatgggct cttcttttat cctctacttt ctttctagaa
     2401 aatgcaaatg ttgagtcaga aattgctgaa tggagtacaa ctgcaatggg tttagcttat
     2461 gtttctggaa caattactgg tggaattgtg attgaaaagt aaggttatat ttcatttcaa
     2521 taaatgttac cacagtataa caaaaacaag ttacattgtt cagagtatgt ctgaatgtat
     2581 tattattatt gtatttgtgc atcagtactg tagttgtact gaagaagggt ttaaaataat
     2641 ctcaacgttt ttaagacgag ttagtgagaa tacggtcgca gttaggatgt ttggacatag
     2701 ttttattaga taatcgtgaa ctaactcact ataaaaaccc gctaactcat tgaataagat
     2761 agttttaaac gttcaaaatt tgaagacaaa attgtatgaa taagtttaca gagttggtcg
     2821 acgcaagctt ctccttctct tcacatttct caataattta gctctaattg cattcgtatt
     2881 cttcgcaaaa atacgtattc tgattgaccc gatgaaatac ggatgcctag ttgcattgat
     2941 catctacggt tatacttatg ggtgaggttt ttcaaatata ttttgattta atcgaataat
     3001 gaaatttcag aactggagtt ggtccaattt cgtggtttat atcctctgaa ctggtacctc
     3061 aaaaacatcg tagtattgct caatctgtgg catattcaat gaatactgta atggtggtta
     3121 tcagtacatt tacagtatta cctctatatt ccgttattgg tagttatgct ttccttattc
     3181 tatattcaat tccttcattt ataagtatgc ttatattatt tcgctactta ccggaaacca
     3241 aaggacgaga gattcatgat attgtgaatg aacttaaaaa aaaatgaaaa cctttgaaaa
     3301 cgttcatacg gccgaaattt tacttgatcg agccaattga acttttgtta agacttacag
     3361 aaaagtgaga gattttgtta caaaaaagtg agaaaaaagc gaaaatgaac aggaaaaaga
     3421 agaaaaatac acccgaagta tcatataaaa attaaaaaga ttgtttgacc tggcggaact
     3481 tttttgcaaa aactctgaat atccatggca catgcttcgt gcaaaacagg atccaaatga
     3541 atatcaacaa gagattcttg aagacgacga gccacttgct cagagcattg cttatctcga
     3601 atgagaccct tgttaaaatc atttttcaaa cattatatga cattgtcgaa atgtcctcct
     3661 gattccatga tggtagcaaa ctcacttcgt AGCgtaagtt taaacatgat tttactaacA
     3721 TAACTTCGTA TAaagtatcc TATACGAAGT TATgacattc tctaatgaaa aaatctttca
     3781 gttgaaattg aaaatgagtt aaagttggag tttttattga aaacagattt ccgtgtgatt
     3841 agtgttttta gcgagtgtga caggacagcg aaaaaatata gaaacaaggg gggaactgaa
     3901 aagcttagga atgcattgaa catgagaagg ggaaggggaa ggaacaaact agacaggaat
     3961 tattggaatt taatcacatt tggagttttt tttctattcg acagaataat tatccagaac
     4021 atttttgtat taaatatTTA TGCATCATAT GAGTAGTCGG CTTTGTTGTG CATGACGAGT
     4081 TTGTTATCGA CGAAATAGAA GCTGTCAGAA CGAGTCTCGT TTGGATTGTT GATCATGTCG
     4141 TCCActgaaa aagagattag tcttttgaat tgtacttttt agaataatga ctcacTGAGT
     4201 TGTTGAGAGA GTTGAGGGAA CTCATAGATA TGTTCACAGT TGTTTCGTGA ATTCGGAATA
     4261 CAGAATCCGA ATTCAAAGTC AAAACACTTC AGAAGGCGAT CTTTGAAGAA GTGACGTTCG
     4321 ATCATTCGGA AATGATGGAT TGGGATGTCT CCTACTTTGA ATTCCACAGT TGCTCCGACC
     4381 GTTTTGAGTT TCAAAAAGTT TGGAGCAAAT CTATAACGCA CGTATCTTGC CGACTCCTGT
     4441 GGCGACTCAT CATTCTCCTG ATCGTTCTCC GGTTTGGCGA TCTCGAAAAG CACTTGCTCA
     4501 GTGTCCAGAT CACGGATTTG GAACTTGGTG AACTCGATGT TATAGATGTT CGCAGATGGG
     4561 GAGCATAAGA ATcctaaatt tatgttttaa actgaaatcc aaagggagca agataCCTTG
     4621 AGTGATTCCC GGAAGTGCTA AAACGTCGTT CGGAGTGATT TGAGCTTTCT TCGCAAGCTC
     4681 CGATTCCGTT GTGATTCCTT GTTCGGTGCT TGGTGGTGGC CGTGGCATCT Ggaaatatgg
     4741 aaaagttcaa caaaaagaaa agagaaaaga atgaaatcgg atatcaagag ttagttgagc
     4801 ggtttctcta gttttctgag tctcacCTGC GACGGGAAGG TCGCCGAGCC GGGTGGAATC
     4861 GATTGTTGTT GCTCGGCTTT CATatcggtt tggttggaag cggctgaaaa cggaaagaag
     4921 tggaagaagg aaaagagtgt ggtgtgacag gaaaatggta attagagggt gccaaataac
     4981 cagctatatt ttgttttttt ttgaaaacat ttttaaaaag aaaaatacga taatgatatc
     5041 agatggattt ccggaaaact ggtatgaaaa atttcaacct ttttgagtac atgtaatcaa
     5101 aatacacttt gtaaattatc atttttattg aaactccacc atttttctat ttataacgct
     5161 aataatttga aaaagaaacc tgttgcgaac cgcggggtga atcccaaaaa cgaatgcgtt
     5221 ttggtggagt gattgattcg aatcgaagaa gaaaaagaag aagacgtgga atagagagct
     5281 cactcttaac cgagcagcac acaccgacag aaaaaaaaat gaaatgaatg agggtcttct
     5341 tcttcttctt cttcgaatga ttgacagaaa tgggaaaaag aggaagattg agaagggaaa
     5401 aaggaaggag aaaagaagca gaagaagacg tcagagagga gaggaacgag cggaaaagca
     5461 gcgggcgcaa gtcatagaag tagcagagct ggggagaaga agacactatc caagaaagga
     5521 atgacgagag agtatgcaaa ggggtatagg gtgcagacag aataggaaca gaataacaga
     5581 tgatgagcca agaagagttg aaaagggcga tgaatttgtc atgtaactta atttgggtca
     5641 atttgagcat gatgaattga aatcatccct tgttgggagt taataaccgg tttgttatca
     5701 gaaaccctgt aatagaaggg cgccctaact ttgagccaat tcatcccggt ttctgtcaaa
     5761 tatatcaaaa agtggtcaac tgacaaattg tttttgatat tataataaac attttatccg
     5821 ttaacaattt tcgaatactt tttacaagga cttggataaa ttggctcaaa gATAACTTCG
     5881 TATAaagtat ccTATACGAA GTTATtaact aatctgattt aaattttcag GCTcacgcac
     5941 gtgGTTTAAA Ctagaactag GCCCGGGCTA CGTAATACGA CTCACTTAAG GCCTTGACTA
     6001 GAGGGTACCA GAGCTCACCT AGGcaggaaa cagctatgac catgattacg ccaagctatc
     6061 aactttGTAT AGAAAAGTTG ggttttcaca acggcaaaat atcagttttt aaaaaattaa
     6121 accataaaac aaataatata acccaatttt tacatcaaac cacaagaaaa aaatacattt
     6181 gggcccacgg ataaagaaat taaaaaaata cattttttaa aggcgcaccg aattaaaatt
     6241 catttgggtc ttaccgcgta taccgtactc cgtttgtttg atcatttttg tcagcgctgg
     6301 cggttgtttt ttcatttcat ttctgcttca aagacgtttt ctcgaataat ttttcgttta
     6361 ttctcttttt taaaattaat ttctagccgt aaatgttata aattcaccca tttaacgcaa
     6421 atttcatggt aatctcatgg aaaaatgcag tttctttgtt aaagaaagct taaatagcaa
     6481 aaattccccg actttcccca aaatcctgct cgattttccg ttttctcatt gtattctctc
     6541 ttaattaatt ttatcgataa tcaattgaat gtttcagaca gagaCAAGTT Tgtacaaaaa
     6601 agcaggctcg ATGACTGCTC CAAAGAAGAA GCGTAAGGTA CCGGTAGAAA AAATGGACAA
     6661 GAAGTACTCC ATCGGACTCG ACATCGGAAC CAACTCCGTC GGATGGGCCG TCATCACCGA
     6721 CGAGTACAAG GTCCCATCCA AGAAGTTCAA GGTCCTCGGA AACACCGACC GTCACTCCAT
     6781 CAAGAAGAAC CTCATCGGAG CCCTCCTCTT CGACTCCGGA GAGACCGCCG AGGCCACCCG
     6841 TCTCAAGCGT ACCGCCCGTC GTCGTTACAC CCGTCGTAAG AACCGTATCT GCTACCTCCA
     6901 GGAGATCTTC TCCAACGAGA TGGCCAAGGT CGACGACTCC TTCTTCCACC GTCTCGAGGA
     6961 GTCCTTCCTC GTCGAGGAGG ACAAGAAGCA CGAGCGTCAC CCAATCTTCG GAAACATCGT
     7021 CGACGAGGTC GCCTACCACG AGAAGTACCC AACCATCTAC CACCTCCGTA AGAAGCTCGT
     7081 CGACTCCACC GACAAGGCCG ACCTCCGTCT CATCTACCTC GCCCTCGCCC ACATGATCAA
     7141 GTTCCGTGGA CACTTCCTCA TCGAGGGAGA CCTCAACCCA GACAACTCCG ACGTCGACAA
     7201 GCTCTTCATC CAGCTCGTCC AGACCTACAA CCAGCTCTTC GAGGAGAACC CAATCAACGC
     7261 CTCCGGAGTC GACGCCAAGG CCATCCTCTC CGCCCGTCTC TCCAAGTCCC GTCGTCTCGA
     7321 GAACCTCATC GCCCAGCTCC CAGGAGAGAA GAAGAACGGA CTCTTCGGAA ACCTCATCGC
     7381 CCTCTCCCTC GGACTCACCC CAAACTTCAA GTCCAACTTC GACCTCGCCG AGGACGCCAA
     7441 GCTCCAGCTC TCCAAGGACA CCTACGACGA CGACCTCGAC AACCTCCTCG CCCAGATCGG
     7501 AGACCAGTAC GCCGACCTCT TCCTCGCCGC CAAGAACCTC TCCGACGCCA TCCTCCTCTC
     7561 CGACATCCTC CGTgtaagga gttgaacggc tgaaaaatcg atattttgag cgaaaaaagc
     7621 cggaaaaatg gattttatcg gataaaattt gattttttga gctgagaaat gcctttatag
     7681 acgaatttcc ttgtcaaatt gttaaaaact gcaaaatttg ccaaaaaaaa agcatttttt
     7741 atattttttt ttacaaaaaa ttccacaaaa atggcaaaat ttgactaaaa atgccaattt
     7801 tgtcgttttc tccgtgccac agcggccgaa aatcgatttt taagcgattt tcgggtgaaa
     7861 aagtgtaaaa accgactgaa aatccagctg aaaacgacaa aaacggtaag ttttagctaa
     7921 ttttcacctt tttttcgata tttttttact aaaaaaaaac cgaaaaattg agtttttttc
     7981 aaatttctgc aaaaattctg caattttagc aatttccata ctattttgac gccgaaaaag
     8041 cttaaaaata tgatttttag aggtttttaa tggaaaattc atggattttt caaatttttc
     8101 cacgaaaatc attgaaaaat ttgaaaaaat tgatttccta ttcaaagttc tagctaaaaa
     8161 ctgcaatttt agcaatttcc atactatttt agtactgaaa aagcctaaaa atgtgatttt
     8221 cagaggattt caatggaaaa ttcatggatt tttccaattt ttcaatgaaa accattgaaa
     8281 aaccctggaa aattgagttt ttcttcaaag tttaggaaat ttatgagaat ttttgaataa
     8341 aaaattttta aatttgaaaa aaattgaaat tttaattcta aattttaaag aaagttgatt
     8401 ttttaataat tttttttttt gaataaaaaa aaatcaactt tctttaaaat ttagaattaa
     8461 aatttcaatt tttttattca aaaattctca taaatttcgt aaacttttaa taaaaactca
     8521 atttttccga tttttttcga tgattttcac taaaaaattg gaaaaattca tcaatttcct
     8581 attgaaaacc tctaaaaatt atattttttt tgcttttccg acgtcaaaat agtatggaaa
     8641 atgctaaaat tgcagaattt ttccagaaat ttgaagaaaa aactcaattt tttccgtttt
     8701 ttcaatgatt ttcatgaaaa aattggaaaa ttttgtaaat tttccattga aaacctctga
     8761 aaatttggaa attttcgaat ttaaatgttt aaaaaaaatt gaatattttg cgagtttttg
     8821 aatttttttt gagaattttt gaattttttt cacccaaaat tttttcaatt tttcagGTCA
     8881 ACACCGAGAT CACCAAGGCC CCACTCTCCG CCTCCATGAT CAAGCGTTAC GACGAGCACC
     8941 ACCAGGACCT CACCCTCCTC AAGGCCCTCG TCCGTCAGCA GCTCCCAGAG AAGTACAAGG
     9001 AGATCTTCTT CGACCAGTCC AAGAACGGAT ACGCCGGATA CATCGACGGA GGAGCCTCCC
     9061 AGGAGGAGTT CTACAAGTTC ATCAAGCCAA TCCTCGAGAA GATGGACGGA ACCGAGGAGC
     9121 TCCTCGTCAA GCTCAACCGT GAGGACCTCC TCCGTAAGCA GCGTACCTTC GACAACGGAT
     9181 CCATCCCACA CCAGATCCAC CTCGGAGAGC TCCACGCCAT CCTCCGTCGT CAGGAGGACT
     9241 TCTACCCATT CCTCAAGGAC AACCGTGAGA AGATCGAGAA GATCCTCACC TTCCGTATCC
     9301 CATACTACGT CGGACCACTC GCCCGTGGAA ACTCCCGTTT CGCCTGGATG ACCCGTAAGT
     9361 CCGAGGAGAC CATCACCCCA TGGAACTTCG AGGAGGTCGT CGACAAGGGA GCCTCCGCCC
     9421 AGTCCTTCAT CGAGCGTATG ACCAACTTCG ACAAGAACCT CCCAAACGAG AAGGTCCTCC
     9481 CAAAGCACTC CCTCCTCTAC GAGTACTTCA CCGTCTACAA CGAGCTCACC AAGGTCAAGT
     9541 ACGTCACCGA GGGAATGCGT AAGCCAGCCT TCCTCTCCGG AGAGCAGAAG AAGGCCATCG
     9601 TCGACCTCCT CTTCAAGACC AACCGTAAGG TCACCGTCAA GCAGCTCAAG GAGGACTACT
     9661 TCAAGAAGAT CGAGTGCTTC GACTCCGTCG AGATCTCCGG AGTCGAGGAC CGTTTCAACG
     9721 CCTCCCTCGG AACCTACCAC GACCTCCTCA AGATCATCAA GGACAAGGAC TTCCTCGACA
     9781 ACGAGGAGAA CGAGGACATC CTCGAGGACA TCGTCCTCAC CCTCACCCTC TTCGAGGACC
     9841 GTGAGATGAT CGAGgtgctg aagctcgaaa atttggagct tttacacgag atttttgaag
     9901 aaaaagcctg aaaatcgaga gattttgagc tgtggaattc gttgaaatta cataattcgc
     9961 gcccgtaatt ctttaaaaaa acgctgaaat ttgcagattt tgccagaaag ttgaagaaaa
    10021 atctactttt ccggcattct ctattatttt catggaaaat tagaaaaatc catgaataaa
    10081 cagtgaaaat tgctgatttt acctgaaatt ttgaaaaaaa aaaaaatcta aaatcaaggt
    10141 tttaagccta aaaactgcag atttcagcca aaattgtgaa aaaagctgat tttttgctat
    10201 tttgagcttt tccatggggt ggaaattgcc aaaaattacg gaacattcac acaaatttgc
    10261 tgaataatcc aattttccag tgttttctag agtttccgta gaaattttga aaaaacccag
    10321 taaattttca atcggaaaac ctctaaaaac atcgtttcag gcctataaat agtaaaaatt
    10381 accgatttta ttcgaaaatt taaggaaaag tcgtgaaaaa cgagatttta agcctcaaaa
    10441 ctgcagattc tatctaaaat taaaaaaaaa aaacataaat atccgaattt ttggaggaaa
    10501 agcctgaaaa tcgatatttt aagcctcaaa actgaagatt tcagccaaaa aaaaaaacag
    10561 atttttcgct attttatgtg ccaaaaaacc acattccgag cttttccaga gtggaaattg
    10621 ccaaaaatta cagaattttc ccagaaatta gcaaaaaaaa aacccatttt tcaggcgttt
    10681 tcaacgattt tcatagcaaa tttgaaaaat ccatgaattt tttaattata gaaaaccctc
    10741 tgaaaattgc agttttaagc tattccagca ttcaaatagt atggaaattg ctaaaaattg
    10801 aagaattttc ccaaaaattt gatgaaaact tatttttctg gcgttttcga tgattttcat
    10861 ggaatttcga gaaaattaat gaattttcaa ttaaaaaacg tctgcaaaat cacatttttt
    10921 aaagcttttt cagcaacaaa atagtatgga aattgctttt taaaaaagcg gaatttttgg
    10981 aaaaaaggtt aaattttcag tcagtttttg cactttttga ctgaaaattc actgaaatta
    11041 gggaaaaatt ccggaaaaat gattttttcg aattgtaggg caaattttgc aatttcaagc
    11101 aatttccata atattttaat gctggaaaag ctcaaattta cgttttaatg ggattttagt
    11161 gaaaaattca tggattttcc gaaaaatttg caggaaaatc atagtaaaga cctcaaaaaa
    11221 tcaataaaaa atttaaaaaa ttggacaatc acatttctgc gtaaaatctg cactttttca
    11281 gtaaaaaata ccgattttcc gtgaaaattc tcgattttta atcgaaaatc tcgaaatttt
    11341 tacaaatttc agcaccaaaa tcgttgaaaa ttctgaaaat ttgaattttt tttccttgtt
    11401 ttttgagtaa aatttgcact ttttcagtaa agaataccga ttttccgtga aaattctcgg
    11461 tttttaatcg aaaatctcga aatttttaca aatttcagct ccgaaatagc tgaaaattgg
    11521 acaaaaattt caatttttgc cctgtttttt gagtaaaatc tgcacttttt agttgaaaaa
    11581 aaacacggat tttgtaggaa aatttgggaa aaatctccaa attttcacaa ttttccagta
    11641 aaaacagcaa tttttaaaac ggtttttaat caaaaatctt tagaattttc caaatttcag
    11701 caccaaaaaa gctaaaaatc gctgaaattt tcgacaaatt ccaaatttcc agGAGCGTCT
    11761 CAAGACCTAC GCCCACCTCT TCGACGACAA GGTCATGAAG CAGCTCAAGC GTCGTCGTTA
    11821 CACCGGATGG GGACGTCTCT CCCGTAAGCT CATCAACGGA ATCCGTGACA AGCAGTCCGG
    11881 AAAGACCATC CTCGACTTCC TCAAGTCCGA CGGATTCGCC AACCGTAACg taagtttaaa
    11941 catgatttta ctaactaact aatctgattt aaattttcag TTCATGCAGC TCATCCACGA
    12001 CGACTCCCTC ACCTTCAAGG AGGACATCCA GAAGGCCCAG GTCTCCGGAC AGGGAGACTC
    12061 CCTCCACGAG CACATCGCCA ACCTCGCCGG ATCCCCAGCC ATCAAGAAGG GAATCCTCCA
    12121 GACCGTCAAG GTCGTCGACG AGCTCGTCAA GGTCATGGGA CGTCACAAGC CAGAGAACAT
    12181 CGTCATCGAG ATGGCCCGTG AGAACCAGAC CACCCAGAAG GGACAGAAGA ACTCCCGTGA
    12241 GCGTATGAAG CGTATCGAGG AGGGAATCAA GGAGCTCGGA TCCCAGATCC TCAAGGAGCA
    12301 CCCAGTCGAG AACACCCAGC TCCAGAACGA GAAGCTCTAC CTCTACTACC TCCAGAACGG
    12361 ACGTGACATG TACGTCGACC AGGAGCTCGA CATCAACCGT CTCTCCGACT ACGACGTCGA
    12421 CCACATCGTC CCACAGTCCT TCCTCAAGGA CGACTCCATC GACAACAAGG TCCTCACCCG
    12481 TTCCGACAAG AACCGTGGAA AGTCCGACAA CGTCCCATCC GAGGAGGTCG TCAAGAAGAT
    12541 GAAGAACTAC TGGCGTCAGC TCCTCAACGC CAAGCTCATC ACCCAGCGTA AGTTCGACAA
    12601 CCTCACCAAG GCCGAGCGTG GAGGACTCTC CGAGCTCGAC AAGGCCGGAT TCATCAAGCG
    12661 TCAGCTCGTC GAGACCCGTC AGATCACCAA GCACGTCGCC CAGATCCTCG ACTCCCGTAT
    12721 GAACACCAAG TACGACGAGA ACGACAAGCT CATCCGTGgt tggtttttcc gagagaaaaa
    12781 cgctgaaaaa tgccgaaaat tttgaatttg caggcttttt aggtgcaaaa gtacggaaaa
    12841 atcggaaaaa aatcaggaaa acatggggaa aatccaattt tccagaaaaa atgtttgaaa
    12901 aaattgaaaa cttttgtttt tttagtaata aagttttaaa aaatggcaaa aatagctgaa
    12961 aacagcgaaa aaaaaaaatg tttttttcag gaaaaaattt gcaaaaaaat gaagagcaac
    13021 aataattccc ttttttttct gtgttttttt cggaaaaatt gagatcgaaa acgaaaaaca
    13081 gcgaaaattc ccaattttcc cagtttttaa aacatttttt tgtaaaaatt tggaaaaaac
    13141 gagttttttc agaaaaaaat gtgaaaaaaa aggtaaatta ccaatttatg cttttttttc
    13201 gatcgagtaa aaaatcgatt tttccaagat ttttcgcgaa aaattcaaaa aaaaagaacg
    13261 aaaattctcg attttctact ttttttcgaa aaaaaaagga aattatagat ttttccaaga
    13321 tttttcgcga aaaaattcga aaaaaatgtt tttttcgaaa atttcagatt ttctaatttt
    13381 ttcagaagaa ttcgaaaaaa aaaatcaaaa aattcgcaat ttttagattt ttttaaaatc
    13441 tcaattttct ataattattt tcctaaaaaa atgtaattaa aaaaccgcta aaaacggtaa
    13501 attccaaatt tttgcatttt ttcaaaaaaa atttgaaaaa aaaaatcaga aaattctcaa
    13561 atctattccc tttttttaaa atttttccca aaccaaaaaa aaaaacggta aattttcaaa
    13621 tttagcattt ttccaaaatt aaacataaaa aaaaacgcaa atttccaaat ttcgtttttt
    13681 tttcaaaaaa gttgaaaaat ccagaaaata ccctcttgtc catgaaaaaa tacgaaaatt
    13741 ttcaataaaa aatcaatttc ttcttaaaaa attaattctc gatttttcca tgaaaaaaaa
    13801 tcaaatatta attaaatttg aaaaaaaaaa gaatttatct aatagtttcg ttttttttca
    13861 gaggaaaaat ttgaaaaaaa aaacagtaaa ttctctttct ttttgaaaaa aaaaattatc
    13921 gattcttcca agttttttcc cgaaaaaatc gacaaaaaaa cgagaatttc cgattttcta
    13981 tttttttttt caaaaaaatg tgaaaaaaaa aattaaaaaa ttccaatttt gcattttttt
    14041 ttcaaaaaaa atttaaaaac accgtataat tcccgatttt tccatgaaaa aatacgaaaa
    14101 attccaataa aaatcaacta ttttaaaaat ttgccgtttt ttcagAGGTC AAGGTCATCA
    14161 CCCTCAAGTC CAAGCTCGTC TCCGACTTCC GTAAGGACTT CCAGTTCTAC AAGGTCCGTG
    14221 AGATCAACAA CTACCACCAC GCCCACGACG CCTACCTCAA CGCCGTCGTC GGAACCGCCC
    14281 TCATCAAGAA GTACCCAAAG CTCGAGTCCG AGTTCGTCTA CGGAGACTAC AAGGTCTACG
    14341 ACGTCCGTAA GATGATCGCC AAGTCCGAGC AGGAGATCGG AAAGGCCACC GCCAAGTACT
    14401 TCTTCTACTC CAACATCATG AACTTCTTCA AGACCGAGAT CACCCTCGCC AACGGAGAGA
    14461 TCCGTAAGCG TCCACTCATC GAGACCAACG GAGAGACCGG AGAGATCGTC TGGGACAAGG
    14521 GACGTGACTT CGCCACCGTC CGTAAGGTCC TCTCCATGCC ACAGGTCAAC ATCGTCAAGA
    14581 AGACCGAGGT CCAGACCGGA GGATTCTCCA AGGAGTCCAT CCTCCCAAAG CGTAACTCCG
    14641 ACAAGCTCAT CGCCCGTAAG AAGGACTGGG ACCCAAAGAA GTACGGAGGA TTCGACTCCC
    14701 CAACCGTCGC CTACTCCGTC CTCGTCGTCG CCAAGGTCGA GAAGGGAAAG TCCAAGAAGC
    14761 TCAAGTCCGT CAAGGAGCTC CTCGGAATCA CCATCATGGA GCGTTCCTCC TTCGAGAAGA
    14821 ACCCAATCGA CTTCCTCGAG GCCAAGGGAT ACAAGGAGGT CAAGAAGgtg cttacaattt
    14881 tctggagaaa aatattttaa aaaataacga aaatggaccg aatttttgga gaaaatttta
    14941 aaaaaaacga catttttccc aaaaaattga aaaatttccg aaaaaacgtt caaaattttc
    15001 aaaaaaggag catttttcga aaaaaaaaac gataatacgg aaattttttg attttccagt
    15061 ttttttctca aagaaaatcg gaaaaaggtt ttttttcttt aaaaacgtcc aaaatttttc
    15121 gaaaaaagag aaaattttcg attttccgat ttttttcaga aaaaaattga aaaaaaaaga
    15181 aattttccga ttttctcaga gaaagacgaa aagacgatat ttttcggaaa aaagttgaaa
    15241 aatcaaaaaa aaaaccgaaa aacggccgaa attttctaaa aattggaaat attgtcgatt
    15301 tttcgaaaaa aaagagtcaa aagttttcaa aaaaatatat tttttcgatt ttccgttttt
    15361 ttttttcagt aaacattgaa acaaacgaaa tttttccaaa aaaatccaat tattttccca
    15421 aatatcgaaa tatttttgat tttccgtttt tttcagaaaa aagttaaaaa aaaaagggaa
    15481 aattaagatt ttcctgattt tttttgagaa aaaatcgata aaaattgaat attctggaaa
    15541 aaacctttaa aaaattcgaa ttaaatcgaa aaacgtccaa aattttctaa aaaattgaaa
    15601 ttttttttga aaaaaaacgg aaaaatttag atttcccgac ttttttcaat gaaaaatcga
    15661 attttcgttg acttttcatt aaaaaatcca aacgcatttt tttccactaa aatctcgaaa
    15721 aagtgtcata ttgcaccata ttgtttccac attcatatta ttttgagcta aatcaggtga
    15781 ttttctgtat tttgatacta atttctattt ttagaaaaaa tgtgggaaca atatggtgca
    15841 atatgacatt ttttcgagat tttagtggag aaaaaatgcg tttggaaacg aattttataa
    15901 taaaaagtca acgaaaattc gatttttcat ggaaaaatag ggaaatcgaa aacaaatttg
    15961 cttttttttc aaaaaaaaaa acggaaattc gaaatttttc cgttctttca aaaaaaaaat
    16021 cgattttttt ggaaattttt tttttcaaat ttttaaaaat ttccagGACC TCATCATCAA
    16081 GCTCCCAAAG TACTCCCTCT TCGAGCTCGA GAACGGACGT AAGCGTATGC TCGCCTCCGC
    16141 CGGAGAGCTC CAGAAGGGAA ACGAGCTCGC CCTCCCATCC AAGTACGTCA ACTTCCTCTA
    16201 CCTCGCCTCC CACTACGAGA AGCTCAAGGG ATCCCCAGAG GACAACGAGC AGAAGCAGCT
    16261 CTTCGTCGAG CAGCACAAGC ACTACCTCGA CGAGATCATC GAGCAGATCT CCGAGTTCTC
    16321 CAAGCGTGTC ATCCTCGCCG ACGCCAACCT CGACAAGGTC CTCTCCGCCT ACAACAAGCA
    16381 CCGTGACAAG CCAATCCGTG AGCAGGCCGA GAACATCATC CACCTCTTCA CCCTCACCAA
    16441 CCTCGGAGCC CCAGCCGCCT TCAAGTACTT CGACACCACC ATCGACCGTA AGCGTTACAC
    16501 CTCCACCAAG GAGGTCCTCG ACGCCACCCT CATCCACCAG TCCATCACCG GACTCTACGA
    16561 GACCCGTATC GACCTCTCCC AGCTCGGAGG AGACTCTGGA GGATCTGGAG GAACTGGAGG
    16621 ATCTTCCGCC GGCGGGAGCT CTATGAGCCG TAGACGAAAA GCGAATCCGA CAAAACTGAG
    16681 TGAAAACGCG AAGAAGCTTG CCAAGGAAGT TGAAAATTAA cacccagctt tCTTGTACAA
    16741 AGTGGgataa atgcaaaatc ctttcaagca ttcccttctt ctctatcact cttctttctt
    16801 tttgtcaaaa aattctctcg ctaatttatt tgctttttta atgttattat tttatgactt
    16861 tttatagtca ctgaaaagtt tgcatctgag tgaagtgaat gctatcaaaa tgtgattctg
    16921 tctgatgtac tttcacaatc tctcttcaat tccattttga agtgctttaa acccgaaagg
    16981 ttgagaaaaa tgcgagcgct caaatatttg tattgtgttc gttgagtgac ccaacaaaaa
    17041 gaggaaactt tattgtgccg ccaagaaaaa agtctcaACG CGTGCTAGCG CCCGGGCGCA
    17101 TGCCAACTTT attatacata gttgataatt cactggccgt cgttttacaC TCGAGACGTA
    17161 CGGTGCGCGC GATGCATTCG AAGATCTGCC CACTAGTGAG TCGTATTAta agtgcaagta
    17221 agatcagtgt ttgtttcgat atcagtctgt ttcgtaacgg tcttctgtat aactacaaaa
    17281 aagaataaaa aaccgtatca caactgagaa aaaagacaaa acttattgaa cagtgttcct
    17341 ttcaaaaaat tattttgtaa aaaatcgagt ttttctccaa aataacgcac gcaatcaaaa
    17401 acaagaaaac taacgtgttc tcctgggcgt ggaactcctt atcaagatta ccattattgt
    17461 ctgtcagaat tgatatttca attatttcat atctagacaa acccgggtgt cttgcattta
    17521 ttagtactgt gagtttacat acaaacgagg cttactcaga taacatagag tcacctctaa
    17581 ttagcaaaaa cccatttcta attagctatt tcgaccagtt ctaaagtcac cgtaattaga
    17641 aatggttttt gtagcttttc taattagaaa tgaccccgag ataagtgaaa tatggcattt
    17701 tctgggtttt ctagtaagaa atgatcccgc acgtagtgat tccgcgttac aagccaaatt
    17761 caaattaaaa aagtatatta cacaattcaa gttacattat tttcaggaaa caatggcgaa
    17821 gagcaaagca gagattcaaa aggaggaaag agacaacaga tatgaacgaa gacttcttga
    17881 aaagagaaag agacatgagg tgagtaacca tgataataaa taatcaagta agggctatag
    17941 atttataaat tctggagtta acagtttcga aaaaaagtag ttttcatatg tgcgaaggaa
    18001 tatcaaaaat aggggaatag cctaaacgag tgagaaaatt aaatgtttgt tattttttca
    18061 aaaatgtctg cagggccgtt atcctttcaa atgcactcta tcaaacatag atcatatcca
    18121 tcatatctta tccagaattt atatcatatc caagattgag agcgtttcaa ggaaaatctc
    18181 aaacaaccat acaattttgt agatcgacaa caaggcctcc acttcttcat cgatggcctc
    18241 tgcagcacct gcaccaccaa gtttgtattt ttcatattaa tataaagtga gccacgcata
    18301 gtcgttttta ggatttttgc cagatcgatg tcgcgcaaac agactgtttt tttttctttg
    18361 aaagccgtgc gtgacatggg ccacggattg taacgccgcg ctggatggat aaaaatttat
    18421 tcagtttttt agcctttaca aaatatggtt cgactacttt ctttattttt acatttttat
    18481 aggtgctcat tgagctgaga tattttgggt ataatcggaa aatcgctgat tttggtcatt
    18541 tttctgcact aaagattaca caaaaagttc agtatttaga ttcattgttg aaaattgggg
    18601 atgatctaca gatacatatc gccgtgttca aaaaca  
//

LOCUS       pMLS621                 9275 bp    DNA        circular     18-OCT-2021
DEFINITION  
ACCESSION   
VERSION     
SOURCE      
  ORGANISM  
COMMENT     
COMMENT     ApEinfo:methylated:0
FEATURES             Location/Qualifiers
     misc_recomb     6060..6184
                     /locus_tag="attR4 recomb"
                     /label="attR4 recomb"
                     /ApEinfo_label="attR4 recomb"
                     /ApEinfo_fwdcolor="#ff80ff"
                     /ApEinfo_revcolor="#ff80ff"
                     /ApEinfo_graphicformat="arrow_data {{0 1 2 0 0 -1} {} 0}
                     width 5 offset 0"
     misc_feature    3700..3719
                     /locus_tag="GFP w/ syntrons"
                     /label="GFP w/ syntrons"
                     /ApEinfo_label="GFP w/ syntrons"
                     /ApEinfo_fwdcolor="#00ff00"
                     /ApEinfo_revcolor="#00ff00"
                     /ApEinfo_graphicformat="arrow_data {{0 1 2 0 0 -1} {} 0}
                     width 5 offset 0"
     misc_feature    3694..3699
                     /locus_tag="GFP w/ syntrons(1)"
                     /label="GFP w/ syntrons(1)"
                     /ApEinfo_label="GFP w/ syntrons"
                     /ApEinfo_fwdcolor="#00ff00"
                     /ApEinfo_revcolor="#00ff00"
                     /ApEinfo_graphicformat="arrow_data {{0 1 2 0 0 -1} {} 0}
                     width 5 offset 0"
     misc_recomb     complement(7639..7763)
                     /locus_tag="attR3"
                     /label="attR3"
                     /ApEinfo_label="attR3"
                     /ApEinfo_fwdcolor="#ff80ff"
                     /ApEinfo_revcolor="#ff80ff"
                     /ApEinfo_graphicformat="arrow_data {{0 1 2 0 0 -1} {} 0}
                     width 5 offset 0"
     misc_recomb     2355..3339
                     /locus_tag="ttTi5605 left recomb"
                     /label="ttTi5605 left recomb"
                     /ApEinfo_label="ttTi5605 left recomb"
                     /ApEinfo_fwdcolor="#8080c0"
                     /ApEinfo_revcolor="#8080c0"
                     /ApEinfo_graphicformat="arrow_data {{0 1 2 0 0 -1} {} 0}
                     width 5 offset 0"
     misc_feature    3700..3719
                     /locus_tag="syntron3"
                     /label="syntron3"
                     /ApEinfo_label="syntron3"
                     /ApEinfo_fwdcolor="#a9e4ff"
                     /ApEinfo_revcolor="#a9e4ff"
                     /ApEinfo_graphicformat="arrow_data {{0 1 2 0 0 -1} {} 0}
                     width 5 offset 0"
     CDS             6224..6529
                     /locus_tag="ccdB"
                     /label="ccdB"
                     /ApEinfo_label="ccdB"
                     /ApEinfo_fwdcolor="#0080ff"
                     /ApEinfo_revcolor="#0080ff"
                     /ApEinfo_graphicformat="arrow_data {{0 1 2 0 0 -1} {} 0}
                     width 5 offset 0"
     misc_feature    5906..5924
                     /locus_tag="GFP w/ syntrons(2)"
                     /label="GFP w/ syntrons(2)"
                     /ApEinfo_label="GFP w/ syntrons"
                     /ApEinfo_fwdcolor="#00ff00"
                     /ApEinfo_revcolor="#00ff00"
                     /ApEinfo_graphicformat="arrow_data {{0 1 2 0 0 -1} {} 0}
                     width 5 offset 0"
     primer_bind     complement(7771..7788)
                     /locus_tag="M13-fwd"
                     /label="M13-fwd"
                     /ApEinfo_label="M13-fwd"
                     /ApEinfo_fwdcolor="cyan"
                     /ApEinfo_revcolor="green"
                     /ApEinfo_graphicformat="arrow_data {{0 1 2 0 0 -1} {} 0}
                     width 5 offset 0"
     misc_feature    5906..5924
                     /locus_tag="syntron3(1)"
                     /label="syntron3(1)"
                     /ApEinfo_label="syntron3"
                     /ApEinfo_fwdcolor="#a9e4ff"
                     /ApEinfo_revcolor="#a9e4ff"
                     /ApEinfo_graphicformat="arrow_data {{0 1 2 0 0 -1} {} 0}
                     width 5 offset 0"
     primer_bind     6024..6044
                     /locus_tag="M13-rev"
                     /label="M13-rev"
                     /ApEinfo_label="M13-rev"
                     /ApEinfo_fwdcolor="cyan"
                     /ApEinfo_revcolor="green"
                     /ApEinfo_graphicformat="arrow_data {{0 1 2 0 0 -1} {} 0}
                     width 5 offset 0"
     rep_origin      1539..2221
                     /locus_tag="ColE1 origin"
                     /label="ColE1 origin"
                     /ApEinfo_label="ColE1 origin"
                     /ApEinfo_fwdcolor="gray50"
                     /ApEinfo_revcolor="gray50"
                     /ApEinfo_graphicformat="arrow_data {{0 1 2 0 0 -1} {} 0}
                     width 5 offset 0"
     misc_feature    3720..3753
                     /locus_tag="Lox2272"
                     /label="Lox2272"
                     /ApEinfo_label="Lox2272"
                     /ApEinfo_fwdcolor="#bc27cf"
                     /ApEinfo_revcolor="#bc27cf"
                     /ApEinfo_graphicformat="arrow_data {{0 1 2 0 0 -1} {} 0}
                     width 5 offset 0"
     CDS             77..145
                     /locus_tag="LacZ alpha"
                     /label="LacZ alpha"
                     /ApEinfo_label="LacZ alpha"
                     /ApEinfo_fwdcolor="cornflower blue"
                     /ApEinfo_revcolor="cornflower blue"
                     /ApEinfo_graphicformat="arrow_data {{0 1 2 0 0 -1} {} 0}
                     width 5 offset 0"
     CDS             782..1441
                     /locus_tag="AmpR"
                     /label="AmpR"
                     /ApEinfo_label="AmpR"
                     /ApEinfo_fwdcolor="yellow"
                     /ApEinfo_revcolor="yellow"
                     /ApEinfo_graphicformat="arrow_data {{0 1 2 0 0 -1} {} 0}
                     width 5 offset 0"
     CDS             complement(6874..7530)
                     /locus_tag="CmR"
                     /label="CmR"
                     /ApEinfo_label="CmR"
                     /ApEinfo_fwdcolor="yellow"
                     /ApEinfo_revcolor="yellow"
                     /ApEinfo_graphicformat="arrow_data {{0 1 2 0 0 -1} {} 0}
                     width 5 offset 0"
     misc_recomb     7848..9275
                     /locus_tag="ttTi5605 right recomb"
                     /label="ttTi5605 right recomb"
                     /ApEinfo_label="ttTi5605 right recomb"
                     /ApEinfo_fwdcolor="#8080c0"
                     /ApEinfo_revcolor="#8080c0"
                     /ApEinfo_graphicformat="arrow_data {{0 1 2 0 0 -1} {} 0}
                     width 5 offset 0"
     misc_feature    5925..5930
                     /locus_tag="GFP w/ syntrons(3)"
                     /label="GFP w/ syntrons(3)"
                     /ApEinfo_label="GFP w/ syntrons"
                     /ApEinfo_fwdcolor="#00ff00"
                     /ApEinfo_revcolor="#00ff00"
                     /ApEinfo_graphicformat="arrow_data {{0 1 2 0 0 -1} {} 0}
                     width 5 offset 0"
     misc_feature    3222..3241
                     /locus_tag="oCF176"
                     /label="oCF176"
                     /ApEinfo_label="oCF176"
                     /ApEinfo_fwdcolor="#adff9d"
                     /ApEinfo_revcolor="#ffc3c9"
                     /ApEinfo_graphicformat="arrow_data {{0 1 2 0 0 -1} {} 0}
                     width 5 offset 0"
     misc_feature    5944..5951
                     /locus_tag="PmeI"
                     /label="PmeI"
                     /ApEinfo_label="PmeI"
                     /ApEinfo_fwdcolor="#ff5375"
                     /ApEinfo_revcolor="#ff5375"
                     /ApEinfo_graphicformat="arrow_data {{0 1 2 0 0 -1} {} 0}
                     width 5 offset 0"
     misc_feature    3691..3693
                     /locus_tag="AfeI"
                     /label="AfeI"
                     /ApEinfo_label="AfeI"
                     /ApEinfo_fwdcolor="#ff5375"
                     /ApEinfo_revcolor="#ff5375"
                     /ApEinfo_graphicformat="arrow_data {{0 1 2 0 0 -1} {} 0}
                     width 5 offset 0"
     misc_feature    5931..5933
                     /locus_tag="AfeI(1)"
                     /label="AfeI(1)"
                     /ApEinfo_label="AfeI"
                     /ApEinfo_fwdcolor="#ff5375"
                     /ApEinfo_revcolor="#ff5375"
                     /ApEinfo_graphicformat="arrow_data {{0 1 2 0 0 -1} {} 0}
                     width 5 offset 0"
     misc_feature    5872..5905
                     /locus_tag="Lox2272(1)"
                     /label="Lox2272(1)"
                     /ApEinfo_label="Lox2272"
                     /ApEinfo_fwdcolor="#bc27cf"
                     /ApEinfo_revcolor="#bc27cf"
                     /ApEinfo_graphicformat="arrow_data {{0 1 2 0 0 -1} {} 0}
                     width 5 offset 0"
     gene            complement(3754..5871)
                     /locus_tag="C.Briggsae unc-119(+)"
                     /label="C.Briggsae unc-119(+)"
                     /ApEinfo_label="C.Briggsae unc-119(+)"
                     /ApEinfo_fwdcolor="#b8b5ff"
                     /ApEinfo_revcolor="#b8b5ff"
                     /ApEinfo_graphicformat="arrow_data {{0 1 2 0 0 -1} {} 0}
                     width 5 offset 0"
     CDS             complement(4038..4883)
                     /locus_tag="CB-unc-119(+)"
                     /label="CB-unc-119(+)"
                     /ApEinfo_label="CB-unc-119(+)"
                     /ApEinfo_fwdcolor="#ffff00"
                     /ApEinfo_revcolor="#ff8000"
                     /ApEinfo_graphicformat="arrow_data {{0 1 2 0 0 -1} {} 0}
                     width 5 offset 0"
     misc_feature    complement(4145..4195)
                     /locus_tag="Intron"
                     /label="Intron"
                     /ApEinfo_label="Intron"
                     /ApEinfo_fwdcolor="#a9e4ff"
                     /ApEinfo_revcolor="#a9e4ff"
                     /ApEinfo_graphicformat="arrow_data {{0 1 2 0 0 -1} {} 0}
                     width 5 offset 0"
     misc_feature    5925..5930
                     /locus_tag="syntron3(2)"
                     /label="syntron3(2)"
                     /ApEinfo_label="syntron3"
                     /ApEinfo_fwdcolor="#a9e4ff"
                     /ApEinfo_revcolor="#a9e4ff"
                     /ApEinfo_graphicformat="arrow_data {{0 1 2 0 0 -1} {} 0}
                     width 5 offset 0"
     misc_feature    complement(4573..4615)
                     /locus_tag="Intron(1)"
                     /label="Intron(1)"
                     /ApEinfo_label="Intron"
                     /ApEinfo_fwdcolor="#a9e4ff"
                     /ApEinfo_revcolor="#a9e4ff"
                     /ApEinfo_graphicformat="arrow_data {{0 1 2 0 0 -1} {} 0}
                     width 5 offset 0"
     misc_feature    complement(4732..4826)
                     /locus_tag="Intron(2)"
                     /label="Intron(2)"
                     /ApEinfo_label="Intron"
                     /ApEinfo_fwdcolor="#a9e4ff"
                     /ApEinfo_revcolor="#a9e4ff"
                     /ApEinfo_graphicformat="arrow_data {{0 1 2 0 0 -1} {} 0}
                     width 5 offset 0"
     misc_feature    3694..3699
                     /locus_tag="syntron3(3)"
                     /label="syntron3(3)"
                     /ApEinfo_label="syntron3"
                     /ApEinfo_fwdcolor="#a9e4ff"
                     /ApEinfo_revcolor="#a9e4ff"
                     /ApEinfo_graphicformat="arrow_data {{0 1 2 0 0 -1} {} 0}
                     width 5 offset 0"
ORIGIN
        1 CACGTGacgt cgtgactggg aaaaccctgg cgttacccaa cttaatcgcc ttgcagcaca
       61 tccccctttc gccagctggc gtaatagcga agaggcccgc accgatcgcc cttcccaaca
      121 gttgcgcagc ctgaatggcg aatggcgcct gatgcggtat tttctcctta cgcatctgtg
      181 cggtatttca caccgcatat ggtgcactct cagtacaatc tgctctgatg ccgcatagtt
      241 aagccagccc cgacacccgc caacacccgc tgacgcgccc tgacgggctt gtctgctccc
      301 ggcatccgct tacagacaag ctgtgaccgt ctccgggagc tgcatgtgtc agaggttttc
      361 accgtcatca ccgaaacgcg cgagacgaaa gggcctcgtg atacgcctat ttttataggt
      421 taatgtcatg ataataatgg tttcttagac gtcaggtggc acttttcggg gaaatgtgcg
      481 cggaacccct atttgtttat ttttctaaat acattcaaat atgtatccgc tcatgagaca
      541 ataaccctga taaatgcttc aataatattg aaaaaggaag agtatgagta ttcaacattt
      601 ccgtgtcgcc cttattccct tttttgcggc attttgcctt cctgtttttg ctcacccaga
      661 aacgctggtg aaagtaaaag atgctgaaga tcagttgggt gcacgagtgg gttacatcga
      721 actggatctc aacagcggta agatccttga gagttttcgc cccgaagaac gttttccaat
      781 gatgagcact tttaaagttc tgctatgtgg cgcggtatta tcccgtattg acgccgggca
      841 agagcaactc ggtcgccgca tacactattc tcagaatgac ttggttgagt actcaccagt
      901 cacagaaaag catcttacgg atggcatgac agtaagagaa ttatgcagtg ctgccataac
      961 catgagtgat aacactgcgg ccaacttact tctgacaacg atcggaggac cgaaggagct
     1021 aaccgctttt ttgcacaaca tgggggatca tgtaactcgc cttgatcgtt gggaaccgga
     1081 gctgaatgaa gccataccaa acgacgagcg tgacaccacg atgcctgtag caatggcaac
     1141 aacgttgcgc aaactattaa ctggcgaact acttactcta gcttcccggc aacaattaat
     1201 agactggatg gaggcggata aagttgcagg accacttctg cgctcggccc ttccggctgg
     1261 ctggtttatt gctgataaat ctggagccgg tgagcgtggg tctcgcggta tcattgcagc
     1321 actggggcca gatggtaagc cctcccgtat cgtagttatc tacacgacgg ggagtcaggc
     1381 aactatggat gaacgaaata gacagatcgc tgagataggt gcctcactga ttaagcattg
     1441 gtaactgtca gaccaagttt actcatatat actttagatt gatttaaaac ttcattttta
     1501 atttaaaagg atctaggtga agatcctttt tgataatctc atgaccaaaa tcccttaacg
     1561 tgagttttcg ttccactgag cgtcagaccc cgtagaaaag atcaaaggat cttcttgaga
     1621 tccttttttt ctgcgcgtaa tctgctgctt gcaaacaaaa aaaccaccgc taccagcggt
     1681 ggtttgtttg ccggatcaag agctaccaac tctttttccg aaggtaactg gcttcagcag
     1741 agcgcagata ccaaatactg tccttctagt gtagccgtag ttaggccacc acttcaagaa
     1801 ctctgtagca ccgcctacat acctcgctct gctaatcctg ttaccagtgg ctgctgccag
     1861 tggcgataag tcgtgtctta ccgggttgga ctcaagacga tagttaccgg ataaggcgca
     1921 gcggtcgggc tgaacggggg gttcgtgcac acagcccagc ttggagcgaa cgacctacac
     1981 cgaactgaga tacctacagc gtgagctatg agaaagcgcc acgcttcccg aagggagaaa
     2041 ggcggacagg tatccggtaa gcggcagggt cggaacagga gagcgcacga gggagcttcc
     2101 agggggaaac gcctggtatc tttatagtcc tgtcgggttt cgccacctct gacttgagcg
     2161 tcgatttttg tgatgctcgt caggggggcg gagcctatgg aaaaacgcca gcaacgcggc
     2221 ctttttacgg ttcctggtct tttgctggcc ttttgctcac atgttctttc ctgcgttatc
     2281 ccctgattct gtggataacc gtattaccgc ctttgagtga gctgatacca gcggataaca
     2341 atttcacaGG GCCCtgtcgg attatgggct cttcttttat cctctacttt ctttctagaa
     2401 aatgcaaatg ttgagtcaga aattgctgaa tggagtacaa ctgcaatggg tttagcttat
     2461 gtttctggaa caattactgg tggaattgtg attgaaaagt aaggttatat ttcatttcaa
     2521 taaatgttac cacagtataa caaaaacaag ttacattgtt cagagtatgt ctgaatgtat
     2581 tattattatt gtatttgtgc atcagtactg tagttgtact gaagaagggt ttaaaataat
     2641 ctcaacgttt ttaagacgag ttagtgagaa tacggtcgca gttaggatgt ttggacatag
     2701 ttttattaga taatcgtgaa ctaactcact ataaaaaccc gctaactcat tgaataagat
     2761 agttttaaac gttcaaaatt tgaagacaaa attgtatgaa taagtttaca gagttggtcg
     2821 acgcaagctt ctccttctct tcacatttct caataattta gctctaattg cattcgtatt
     2881 cttcgcaaaa atacgtattc tgattgaccc gatgaaatac ggatgcctag ttgcattgat
     2941 catctacggt tatacttatg ggtgaggttt ttcaaatata ttttgattta atcgaataat
     3001 gaaatttcag aactggagtt ggtccaattt cgtggtttat atcctctgaa ctggtacctc
     3061 aaaaacatcg tagtattgct caatctgtgg catattcaat gaatactgta atggtggtta
     3121 tcagtacatt tacagtatta cctctatatt ccgttattgg tagttatgct ttccttattc
     3181 tatattcaat tccttcattt ataagtatgc ttatattatt tcgctactta ccggaaacca
     3241 aaggacgaga gattcatgat attgtgaatg aacttaaaaa aaaatgaaaa cctttgaaaa
     3301 cgttcatacg gccgaaattt tacttgatcg agccaattga acttttgtta agacttacag
     3361 aaaagtgaga gattttgtta caaaaaagtg agaaaaaagc gaaaatgaac aggaaaaaga
     3421 agaaaaatac acccgaagta tcatataaaa attaaaaaga ttgtttgacc tggcggaact
     3481 tttttgcaaa aactctgaat atccatggca catgcttcgt gcaaaacagg atccaaatga
     3541 atatcaacaa gagattcttg aagacgacga gccacttgct cagagcattg cttatctcga
     3601 atgagaccct tgttaaaatc atttttcaaa cattatatga cattgtcgaa atgtcctcct
     3661 gattccatga tggtagcaaa ctcacttcgt AGCgtaagtt taaacatgat tttactaacA
     3721 TAACTTCGTA TAaagtatcc TATACGAAGT TATgacattc tctaatgaaa aaatctttca
     3781 gttgaaattg aaaatgagtt aaagttggag tttttattga aaacagattt ccgtgtgatt
     3841 agtgttttta gcgagtgtga caggacagcg aaaaaatata gaaacaaggg gggaactgaa
     3901 aagcttagga atgcattgaa catgagaagg ggaaggggaa ggaacaaact agacaggaat
     3961 tattggaatt taatcacatt tggagttttt tttctattcg acagaataat tatccagaac
     4021 atttttgtat taaatatTTA TGCATCATAT GAGTAGTCGG CTTTGTTGTG CATGACGAGT
     4081 TTGTTATCGA CGAAATAGAA GCTGTCAGAA CGAGTCTCGT TTGGATTGTT GATCATGTCG
     4141 TCCActgaaa aagagattag tcttttgaat tgtacttttt agaataatga ctcacTGAGT
     4201 TGTTGAGAGA GTTGAGGGAA CTCATAGATA TGTTCACAGT TGTTTCGTGA ATTCGGAATA
     4261 CAGAATCCGA ATTCAAAGTC AAAACACTTC AGAAGGCGAT CTTTGAAGAA GTGACGTTCG
     4321 ATCATTCGGA AATGATGGAT TGGGATGTCT CCTACTTTGA ATTCCACAGT TGCTCCGACC
     4381 GTTTTGAGTT TCAAAAAGTT TGGAGCAAAT CTATAACGCA CGTATCTTGC CGACTCCTGT
     4441 GGCGACTCAT CATTCTCCTG ATCGTTCTCC GGTTTGGCGA TCTCGAAAAG CACTTGCTCA
     4501 GTGTCCAGAT CACGGATTTG GAACTTGGTG AACTCGATGT TATAGATGTT CGCAGATGGG
     4561 GAGCATAAGA ATcctaaatt tatgttttaa actgaaatcc aaagggagca agataCCTTG
     4621 AGTGATTCCC GGAAGTGCTA AAACGTCGTT CGGAGTGATT TGAGCTTTCT TCGCAAGCTC
     4681 CGATTCCGTT GTGATTCCTT GTTCGGTGCT TGGTGGTGGC CGTGGCATCT Ggaaatatgg
     4741 aaaagttcaa caaaaagaaa agagaaaaga atgaaatcgg atatcaagag ttagttgagc
     4801 ggtttctcta gttttctgag tctcacCTGC GACGGGAAGG TCGCCGAGCC GGGTGGAATC
     4861 GATTGTTGTT GCTCGGCTTT CATatcggtt tggttggaag cggctgaaaa cggaaagaag
     4921 tggaagaagg aaaagagtgt ggtgtgacag gaaaatggta attagagggt gccaaataac
     4981 cagctatatt ttgttttttt ttgaaaacat ttttaaaaag aaaaatacga taatgatatc
     5041 agatggattt ccggaaaact ggtatgaaaa atttcaacct ttttgagtac atgtaatcaa
     5101 aatacacttt gtaaattatc atttttattg aaactccacc atttttctat ttataacgct
     5161 aataatttga aaaagaaacc tgttgcgaac cgcggggtga atcccaaaaa cgaatgcgtt
     5221 ttggtggagt gattgattcg aatcgaagaa gaaaaagaag aagacgtgga atagagagct
     5281 cactcttaac cgagcagcac acaccgacag aaaaaaaaat gaaatgaatg agggtcttct
     5341 tcttcttctt cttcgaatga ttgacagaaa tgggaaaaag aggaagattg agaagggaaa
     5401 aaggaaggag aaaagaagca gaagaagacg tcagagagga gaggaacgag cggaaaagca
     5461 gcgggcgcaa gtcatagaag tagcagagct ggggagaaga agacactatc caagaaagga
     5521 atgacgagag agtatgcaaa ggggtatagg gtgcagacag aataggaaca gaataacaga
     5581 tgatgagcca agaagagttg aaaagggcga tgaatttgtc atgtaactta atttgggtca
     5641 atttgagcat gatgaattga aatcatccct tgttgggagt taataaccgg tttgttatca
     5701 gaaaccctgt aatagaaggg cgccctaact ttgagccaat tcatcccggt ttctgtcaaa
     5761 tatatcaaaa agtggtcaac tgacaaattg tttttgatat tataataaac attttatccg
     5821 ttaacaattt tcgaatactt tttacaagga cttggataaa ttggctcaaa gATAACTTCG
     5881 TATAaagtat ccTATACGAA GTTATtaact aatctgattt aaattttcag GCTcacgcac
     5941 gtgGTTTAAA Ctagaactag GCCCGGGCTA CGTAATACGA CTCACTTAAG GCCTTGACTA
     6001 GAGGGTACCA GAGCTCACCT AGGcaggaaa cagctatgac catgattacg ccaagctatc
     6061 aactttgtat agaaaagttg aacgagaaac gtaaaatgat ataaatatca atatattaaa
     6121 ttagattttg cataaaaaac agactacata atactgtaaa acacaacata tccagtcact
     6181 atggtcgacc tgcagactgg ctgtgtataa gggagcctga catttatatt ccccagaaca
     6241 tcaggttaat ggcgtttttg atgtcatttt cgcggtggct gagatcagcc acttcttccc
     6301 cgataacgga gaccggcaca ctggccatat cggtggtcat catgcgccag ctttcatccc
     6361 cgatatgcac caccgggtaa agttcacggg ggactttatc tgacagcaga cgtgcactgg
     6421 ccagggggat caccatccgt cgcccgggcg tgtcaataat atcactctgt acatccacaa
     6481 acagacgata acggctctct cttttatagg tgtaaacctt aaactgcatt tcaccagccc
     6541 ctgttctcgt cggcaaaaga gccgttcatt tcaataaacc gggcgacctc agccatccct
     6601 tcctgatttt ccgctttcca gcgttcggca cgcagacgac gggcttcatt ctgcatggtt
     6661 gtgcttaccg aaccggagat attgacatca tatatgcctt gagcaactga tagctgtcgc
     6721 tgtcaactgt cactgtaata cgctgcttca tagcatacct ctttttgaca tacttcgggt
     6781 atacatatca gtatatattc ttataccgca aaaatcagcg cgcaaatacg catactgtta
     6841 tctggctttt agtaagccgg atcctctaga ttacgccccg ccctgccact catcgcagta
     6901 ctgttgtaat tcattaagca ttctgccgac atggaagcca tcacaaacgg catgatgaac
     6961 ctgaatcgcc agcggcatca gcaccttgtc gccttgcgta taatatttgc ccatggtgaa
     7021 aacgggggcg aagaagttgt ccatattggc cacgtttaaa tcaaaactgg tgaaactcac
     7081 ccagggattg gctgagacga aaaacatatt ctcaataaac cctttaggga aataggccag
     7141 gttttcaccg taacacgcca catcttgcga atatatgtgt agaaactgcc ggaaatcgtc
     7201 gtggtattca ctccagagcg atgaaaacgt ttcagtttgc tcatggaaaa cggtgtaaca
     7261 agggtgaaca ctatcccata tcaccagctc accgtctttc attgccatac ggaattccgg
     7321 atgagcattc atcaggcggg caagaatgtg aataaaggcc ggataaaact tgtgcttatt
     7381 tttctttacg gtctttaaaa aggccgtaat atccagctga acggtctggt tataggtaca
     7441 ttgagcaact gactgaaatg cctcaaaatg ttctttacga tgccattggg atatatcaac
     7501 ggtggtatat ccagtgattt ttttctccat tttagcttcc ttagctcctg aaaatctcga
     7561 cggatcctaa ctcaaaatcc acacattata cgagccggaa gcataaagtg taaagcctgg
     7621 gggtgcctaa tgcggccgcc atagtgactg gatatgttgt gttttacagt attatgtagt
     7681 ctgtttttta tgcaaaatct aatttaatat attgatattt atatcatttt acgtttctcg
     7741 ttcaacttta ttatacatag ttgataattc actggccgtc gttttacaCT CGAGACGTAC
     7801 GGTGCGCGCG ATGCATTCGA AGATCTGCCC ACTAGTGAGT CGTATTAtaa gtgcaagtaa
     7861 gatcagtgtt tgtttcgata tcagtctgtt tcgtaacggt cttctgtata actacaaaaa
     7921 agaataaaaa accgtatcac aactgagaaa aaagacaaaa cttattgaac agtgttcctt
     7981 tcaaaaaatt attttgtaaa aaatcgagtt tttctccaaa ataacgcacg caatcaaaaa
     8041 caagaaaact aacgtgttct cctgggcgtg gaactcctta tcaagattac cattattgtc
     8101 tgtcagaatt gatatttcaa ttatttcata tctagacaaa cccgggtgtc ttgcatttat
     8161 tagtactgtg agtttacata caaacgaggc ttactcagat aacatagagt cacctctaat
     8221 tagcaaaaac ccatttctaa ttagctattt cgaccagttc taaagtcacc gtaattagaa
     8281 atggtttttg tagcttttct aattagaaat gaccccgaga taagtgaaat atggcatttt
     8341 ctgggttttc tagtaagaaa tgatcccgca cgtagtgatt ccgcgttaca agccaaattc
     8401 aaattaaaaa agtatattac acaattcaag ttacattatt ttcaggaaac aatggcgaag
     8461 agcaaagcag agattcaaaa ggaggaaaga gacaacagat atgaacgaag acttcttgaa
     8521 aagagaaaga gacatgaggt gagtaaccat gataataaat aatcaagtaa gggctataga
     8581 tttataaatt ctggagttaa cagtttcgaa aaaaagtagt tttcatatgt gcgaaggaat
     8641 atcaaaaata ggggaatagc ctaaacgagt gagaaaatta aatgtttgtt attttttcaa
     8701 aaatgtctgc agggccgtta tcctttcaaa tgcactctat caaacataga tcatatccat
     8761 catatcttat ccagaattta tatcatatcc aagattgaga gcgtttcaag gaaaatctca
     8821 aacaaccata caattttgta gatcgacaac aaggcctcca cttcttcatc gatggcctct
     8881 gcagcacctg caccaccaag tttgtatttt tcatattaat ataaagtgag ccacgcatag
     8941 tcgtttttag gatttttgcc agatcgatgt cgcgcaaaca gactgttttt ttttctttga
     9001 aagccgtgcg tgacatgggc cacggattgt aacgccgcgc tggatggata aaaatttatt
     9061 cagtttttta gcctttacaa aatatggttc gactactttc tttattttta catttttata
     9121 ggtgctcatt gagctgagat attttgggta taatcggaaa atcgctgatt ttggtcattt
     9181 ttctgcacta aagattacac aaaaagttca gtatttagat tcattgttga aaattgggga
     9241 tgatctacag atacatatcg ccgtgttcaa aaaca  
//

LOCUS       pMLS713                 6953 bp    DNA        circular     18-OCT-2021
DEFINITION  .
ACCESSION   
VERSION     
SOURCE      .
  ORGANISM  .
COMMENT     Froekjaer-Jensen et al., (2013). Generated by restriction digest
            and Mung Bean nuclease. 
COMMENT     ApEinfo:methylated:0
FEATURES             Location/Qualifiers
     misc_feature    2551..2553
                     /locus_tag="Sap Trap gg Overlap"
                     /label="Sap Trap gg Overlap"
                     /ApEinfo_label="Sap Trap gg Overlap"
                     /ApEinfo_fwdcolor="cyan"
                     /ApEinfo_revcolor="cyan"
                     /ApEinfo_graphicformat="arrow_data {{0 1 2 0 0 -1} {} 0}
                     width 5 offset 0"
     misc_feature    complement(323..325)
                     /locus_tag="Sap Trap gg Overlap(1)"
                     /label="Sap Trap gg Overlap(1)"
                     /ApEinfo_label="Sap Trap gg Overlap"
                     /ApEinfo_fwdcolor="cyan"
                     /ApEinfo_revcolor="cyan"
                     /ApEinfo_graphicformat="arrow_data {{0 1 2 0 0 -1} {} 0}
                     width 5 offset 0"
     misc_feature    2498..2531
                     /locus_tag="Lox2272"
                     /label="Lox2272"
                     /ApEinfo_label="Lox2272"
                     /ApEinfo_fwdcolor="#bc27cf"
                     /ApEinfo_revcolor="#bc27cf"
                     /ApEinfo_graphicformat="arrow_data {{0 1 2 0 0 -1} {} 0}
                     width 5 offset 0"
     primer_bind     complement(2568..2587)
                     /locus_tag="oMLS790"
                     /label="oMLS790"
                     /ApEinfo_label="oMLS790"
                     /ApEinfo_fwdcolor="cyan"
                     /ApEinfo_revcolor="green"
                     /ApEinfo_graphicformat="arrow_data {{0 1 2 0 0 -1} {} 0}
                     width 5 offset 0"
     primer_bind     complement(2554..2573)
                     /locus_tag="oMLS633"
                     /label="oMLS633"
                     /ApEinfo_label="oMLS633"
                     /ApEinfo_fwdcolor="cyan"
                     /ApEinfo_revcolor="green"
                     /ApEinfo_graphicformat="arrow_data {{0 1 2 0 0 -1} {} 0}
                     width 5 offset 0"
     primer_bind     4300..4317
                     /locus_tag="oMLS632"
                     /label="oMLS632"
                     /ApEinfo_label="oMLS632"
                     /ApEinfo_fwdcolor="cyan"
                     /ApEinfo_revcolor="green"
                     /ApEinfo_graphicformat="arrow_data {{0 1 2 0 0 -1} {} 0}
                     width 5 offset 0"
     primer_bind     complement(2720..2739)
                     /locus_tag="oMLS417"
                     /label="oMLS417"
                     /ApEinfo_label="oMLS417"
                     /ApEinfo_fwdcolor="cyan"
                     /ApEinfo_revcolor="green"
                     /ApEinfo_graphicformat="arrow_data {{0 1 2 0 0 -1} {} 0}
                     width 5 offset 0"
     primer_bind     2591..2610
                     /locus_tag="oMLS142"
                     /label="oMLS142"
                     /ApEinfo_label="oMLS142"
                     /ApEinfo_fwdcolor="cyan"
                     /ApEinfo_revcolor="green"
                     /ApEinfo_graphicformat="arrow_data {{0 1 2 0 0 -1} {} 0}
                     width 5 offset 0"
     primer_bind     2555..2574
                     /locus_tag="oMLS028"
                     /label="oMLS028"
                     /ApEinfo_label="oMLS028"
                     /ApEinfo_fwdcolor="cyan"
                     /ApEinfo_revcolor="green"
                     /ApEinfo_graphicformat="arrow_data {{0 1 2 0 0 -1} {} 0}
                     width 5 offset 0"
     primer_bind     complement(4300..4317)
                     /locus_tag="oMLS027"
                     /label="oMLS027"
                     /ApEinfo_label="oMLS027"
                     /ApEinfo_fwdcolor="cyan"
                     /ApEinfo_revcolor="green"
                     /ApEinfo_graphicformat="arrow_data {{0 1 2 0 0 -1} {} 0}
                     width 5 offset 0"
     CDS             complement(3404..4060)
                     /locus_tag="CmR"
                     /label="CmR"
                     /ApEinfo_label="CmR"
                     /ApEinfo_fwdcolor="yellow"
                     /ApEinfo_revcolor="yellow"
                     /ApEinfo_graphicformat="arrow_data {{0 1 2 0 0 -1} {} 0}
                     width 5 offset 0"
     primer_bind     2554..2574
                     /locus_tag="M13-rev"
                     /label="M13-rev"
                     /ApEinfo_label="M13-rev"
                     /ApEinfo_fwdcolor="cyan"
                     /ApEinfo_revcolor="green"
                     /ApEinfo_graphicformat="arrow_data {{0 1 2 0 0 -1} {} 0}
                     width 5 offset 0"
     primer_bind     complement(4300..4317)
                     /locus_tag="M13-fwd"
                     /label="M13-fwd"
                     /ApEinfo_label="M13-fwd"
                     /ApEinfo_fwdcolor="cyan"
                     /ApEinfo_revcolor="green"
                     /ApEinfo_graphicformat="arrow_data {{0 1 2 0 0 -1} {} 0}
                     width 5 offset 0"
     CDS             complement(2757..2966)
                     /locus_tag="ccdB"
                     /label="ccdB"
                     /ApEinfo_label="ccdB"
                     /ApEinfo_fwdcolor="yellow"
                     /ApEinfo_revcolor="yellow"
                     /ApEinfo_graphicformat="arrow_data {{0 1 2 0 0 -1} {} 0}
                     width 5 offset 0"
     misc_feature    4367..4663
                     /locus_tag="Mos1 drosophila"
                     /label="Mos1 drosophila"
                     /ApEinfo_label="Mos1 drosophila"
                     /ApEinfo_fwdcolor="#7b1bff"
                     /ApEinfo_revcolor="#7b1bff"
                     /ApEinfo_graphicformat="arrow_data {{0 1 2 0 0 -1} {} 0}
                     width 5 offset 0"
     misc_recomb     complement(4169..4292)
                     /locus_tag="attR3"
                     /label="attR3"
                     /ApEinfo_label="attR3"
                     /ApEinfo_fwdcolor="#dda0dd"
                     /ApEinfo_revcolor="#dda0dd"
                     /ApEinfo_graphicformat="arrow_data {{0 1 2 0 0 -1} {} 0}
                     width 5 offset 0"
     misc_recomb     2590..2713
                     /locus_tag="attR4"
                     /label="attR4"
                     /ApEinfo_label="attR4"
                     /ApEinfo_fwdcolor="#dda0dd"
                     /ApEinfo_revcolor="#dda0dd"
                     /ApEinfo_graphicformat="arrow_data {{0 1 2 0 0 -1} {} 0}
                     width 5 offset 0"
     misc_feature    72..99
                     /locus_tag="Artificial 3'ITR"
                     /label="Artificial 3'ITR"
                     /ApEinfo_label="Artificial 3'ITR"
                     /ApEinfo_fwdcolor="cyan"
                     /ApEinfo_revcolor="green"
                     /ApEinfo_graphicformat="arrow_data {{0 1 2 0 0 -1} {} 0}
                     width 5 offset 0"
     misc_feature    100..321
                     /locus_tag="Mos1 drosophila(1)"
                     /label="Mos1 drosophila(1)"
                     /ApEinfo_label="Mos1 drosophila"
                     /ApEinfo_fwdcolor="#7b1bff"
                     /ApEinfo_revcolor="#7b1bff"
                     /ApEinfo_graphicformat="arrow_data {{0 1 2 0 0 -1} {} 0}
                     width 5 offset 0"
     primer_bind     6177..6196
                     /locus_tag="oMLS1009"
                     /label="oMLS1009"
                     /ApEinfo_label="oMLS1009"
                     /ApEinfo_fwdcolor="cyan"
                     /ApEinfo_revcolor="green"
                     /ApEinfo_graphicformat="arrow_data {{0 1 2 0 0 -1} {} 0}
                     width 5 offset 0"
     primer_bind     complement(6123..6142)
                     /locus_tag="oMLS1008"
                     /label="oMLS1008"
                     /ApEinfo_label="oMLS1008"
                     /ApEinfo_fwdcolor="cyan"
                     /ApEinfo_revcolor="green"
                     /ApEinfo_graphicformat="arrow_data {{0 1 2 0 0 -1} {} 0}
                     width 5 offset 0"
     CDS             5452..6111
                     /locus_tag="AmpR"
                     /label="AmpR"
                     /ApEinfo_label="AmpR"
                     /ApEinfo_fwdcolor="yellow"
                     /ApEinfo_revcolor="yellow"
                     /ApEinfo_graphicformat="arrow_data {{0 1 2 0 0 -1} {} 0}
                     width 5 offset 0"
     CDS             4747..4815
                     /locus_tag="LacZ alpha"
                     /label="LacZ alpha"
                     /ApEinfo_label="LacZ alpha"
                     /ApEinfo_fwdcolor="#6495ed"
                     /ApEinfo_revcolor="#6495ed"
                     /ApEinfo_graphicformat="arrow_data {{0 1 2 0 0 -1} {} 0}
                     width 5 offset 0"
     rep_origin      6209..6891
                     /locus_tag="ColE1 origin"
                     /label="ColE1 origin"
                     /ApEinfo_label="ColE1 origin"
                     /ApEinfo_fwdcolor="gray50"
                     /ApEinfo_revcolor="gray50"
                     /ApEinfo_graphicformat="arrow_data {{0 1 2 0 0 -1} {} 0}
                     width 5 offset 0"
     misc_feature    complement(300..322)
                     /locus_tag="oCF1210"
                     /label="oCF1210"
                     /ApEinfo_label="oCF1210"
                     /ApEinfo_fwdcolor="cyan"
                     /ApEinfo_revcolor="green"
                     /ApEinfo_graphicformat="arrow_data {{0 1 2 0 0 -1} {} 0}
                     width 5 offset 0"
     misc_feature    323..345
                     /locus_tag="GFP w/ syntrons"
                     /label="GFP w/ syntrons"
                     /ApEinfo_label="GFP w/ syntrons"
                     /ApEinfo_fwdcolor="#00ff00"
                     /ApEinfo_revcolor="#00ff00"
                     /ApEinfo_graphicformat="arrow_data {{0 1 2 0 0 -1} {} 0}
                     width 5 offset 0"
     misc_feature    323..345
                     /locus_tag="syntron3"
                     /label="syntron3"
                     /ApEinfo_label="syntron3"
                     /ApEinfo_fwdcolor="#a9e4ff"
                     /ApEinfo_revcolor="#a9e4ff"
                     /ApEinfo_graphicformat="arrow_data {{0 1 2 0 0 -1} {} 0}
                     width 5 offset 0"
     misc_feature    2532..2553
                     /locus_tag="GFP w/ syntrons(1)"
                     /label="GFP w/ syntrons(1)"
                     /ApEinfo_label="GFP w/ syntrons"
                     /ApEinfo_fwdcolor="#00ff00"
                     /ApEinfo_revcolor="#00ff00"
                     /ApEinfo_graphicformat="arrow_data {{0 1 2 0 0 -1} {} 0}
                     width 5 offset 0"
     misc_feature    2532..2553
                     /locus_tag="syntron3(1)"
                     /label="syntron3(1)"
                     /ApEinfo_label="syntron3"
                     /ApEinfo_fwdcolor="#a9e4ff"
                     /ApEinfo_revcolor="#a9e4ff"
                     /ApEinfo_graphicformat="arrow_data {{0 1 2 0 0 -1} {} 0}
                     width 5 offset 0"
     misc_feature    346..379
                     /locus_tag="Lox2272(1)"
                     /label="Lox2272(1)"
                     /ApEinfo_label="Lox2272"
                     /ApEinfo_fwdcolor="#bc27cf"
                     /ApEinfo_revcolor="#bc27cf"
                     /ApEinfo_graphicformat="arrow_data {{0 1 2 0 0 -1} {} 0}
                     width 5 offset 0"
     gene            complement(380..2497)
                     /locus_tag="C.Briggsae unc-119(+)"
                     /label="C.Briggsae unc-119(+)"
                     /ApEinfo_label="C.Briggsae unc-119(+)"
                     /ApEinfo_fwdcolor="#b8b5ff"
                     /ApEinfo_revcolor="#b8b5ff"
                     /ApEinfo_graphicformat="arrow_data {{0 1 2 0 0 -1} {} 0}
                     width 5 offset 0"
     CDS             complement(664..1509)
                     /locus_tag="CB-unc-119(+)"
                     /label="CB-unc-119(+)"
                     /ApEinfo_label="CB-unc-119(+)"
                     /ApEinfo_fwdcolor="#ffff00"
                     /ApEinfo_revcolor="#ff8000"
                     /ApEinfo_graphicformat="arrow_data {{0 1 2 0 0 -1} {} 0}
                     width 5 offset 0"
     misc_feature    complement(1199..1241)
                     /locus_tag="Intron"
                     /label="Intron"
                     /ApEinfo_label="Intron"
                     /ApEinfo_fwdcolor="#a9e4ff"
                     /ApEinfo_revcolor="#a9e4ff"
                     /ApEinfo_graphicformat="arrow_data {{0 1 2 0 0 -1} {} 0}
                     width 5 offset 0"
     misc_feature    complement(771..821)
                     /locus_tag="Intron(1)"
                     /label="Intron(1)"
                     /ApEinfo_label="Intron"
                     /ApEinfo_fwdcolor="#a9e4ff"
                     /ApEinfo_revcolor="#a9e4ff"
                     /ApEinfo_graphicformat="arrow_data {{0 1 2 0 0 -1} {} 0}
                     width 5 offset 0"
     misc_feature    complement(1358..1452)
                     /locus_tag="Intron(2)"
                     /label="Intron(2)"
                     /ApEinfo_label="Intron"
                     /ApEinfo_fwdcolor="#a9e4ff"
                     /ApEinfo_revcolor="#a9e4ff"
                     /ApEinfo_graphicformat="arrow_data {{0 1 2 0 0 -1} {} 0}
                     width 5 offset 0"
ORIGIN
        1 tgattctgtg gataaccgta ttaccgcctt tgagtgagct gataccGCAC CGTACGTCTC
       61 GAGGAATTCT ATCAGGTGTA CAAGTATGAA ATGTCGTTTC GAACATATAG ATGTCTCGCA
      121 AACGTAAATA TTTATCGATT GTCATAAAAC TTTGACCTTG TGAAGTGTCA ACCTTGACTG
      181 TCGAACCACC ATAGTTTGGC GCGAATTGAG CGTCATAATT GTTTACTCTC AGTGCAGTCA
      241 ACATGTCGAG TTTCGTGCCG AATAAAGAGC AAACGCGGAC AGTATTAATT TTCTGTTTTC
      301 ATTTGAAGAA AACAGCTGCG Gcagtttaaa catgatttta ctaacATAAC TTCGTATAaa
      361 gtatccTATA CGAAGTTATg acattctcta atgaaaaaat ctttcagttg aaattgaaaa
      421 tgagttaaag ttggagtttt tattgaaaac agatttccgt gtgattagtg tttttagcga
      481 gtgtgacagg acagcgaaaa aatatagaaa caagggggga actgaaaagc ttaggaatgc
      541 attgaacatg agaaggggaa ggggaaggaa caaactagac aggaattatt ggaatttaat
      601 cacatttgga gttttttttc tattcgacag aataattatc cagaacattt ttgtattaaa
      661 tatTTATGCA TCATATGAGT AGTCGGCTTT GTTGTGCATG ACGAGTTTGT TATCGACGAA
      721 ATAGAAGCTG TCAGAACGAG TCTCGTTTGG ATTGTTGATC ATGTCGTCCA ctgaaaaaga
      781 gattagtctt ttgaattgta ctttttagaa taatgactca cTGAGTTGTT GAGAGAGTTG
      841 AGGGAACTCA TAGATATGTT CACAGTTGTT TCGTGAATTC GGAATACAGA ATCCGAATTC
      901 AAAGTCAAAA CACTTCAGAA GGCGATCTTT GAAGAAGTGA CGTTCGATCA TTCGGAAATG
      961 ATGGATTGGG ATGTCTCCTA CTTTGAATTC CACAGTTGCT CCGACCGTTT TGAGTTTCAA
     1021 AAAGTTTGGA GCAAATCTAT AACGCACGTA TCTTGCCGAC TCCTGTGGCG ACTCATCATT
     1081 CTCCTGATCG TTCTCCGGTT TGGCGATCTC GAAAAGCACT TGCTCAGTGT CCAGATCACG
     1141 GATTTGGAAC TTGGTGAACT CGATGTTATA GATGTTCGCA GATGGGGAGC ATAAGAATcc
     1201 taaatttatg ttttaaactg aaatccaaag ggagcaagat aCCTTGAGTG ATTCCCGGAA
     1261 GTGCTAAAAC GTCGTTCGGA GTGATTTGAG CTTTCTTCGC AAGCTCCGAT TCCGTTGTGA
     1321 TTCCTTGTTC GGTGCTTGGT GGTGGCCGTG GCATCTGgaa atatggaaaa gttcaacaaa
     1381 aagaaaagag aaaagaatga aatcggatat caagagttag ttgagcggtt tctctagttt
     1441 tctgagtctc acCTGCGACG GGAAGGTCGC CGAGCCGGGT GGAATCGATT GTTGTTGCTC
     1501 GGCTTTCATa tcggtttggt tggaagcggc tgaaaacgga aagaagtgga agaaggaaaa
     1561 gagtgtggtg tgacaggaaa atggtaatta gagggtgcca aataaccagc tatattttgt
     1621 ttttttttga aaacattttt aaaaagaaaa atacgataat gatatcagat ggatttccgg
     1681 aaaactggta tgaaaaattt caaccttttt gagtacatgt aatcaaaata cactttgtaa
     1741 attatcattt ttattgaaac tccaccattt ttctatttat aacgctaata atttgaaaaa
     1801 gaaacctgtt gcgaaccgcg gggtgaatcc caaaaacgaa tgcgttttgg tggagtgatt
     1861 gattcgaatc gaagaagaaa aagaagaaga cgtggaatag agagctcact cttaaccgag
     1921 cagcacacac cgacagaaaa aaaaatgaaa tgaatgaggg tcttcttctt cttcttcttc
     1981 gaatgattga cagaaatggg aaaaagagga agattgagaa gggaaaaagg aaggagaaaa
     2041 gaagcagaag aagacgtcag agaggagagg aacgagcgga aaagcagcgg gcgcaagtca
     2101 tagaagtagc agagctgggg agaagaagac actatccaag aaaggaatga cgagagagta
     2161 tgcaaagggg tatagggtgc agacagaata ggaacagaat aacagatgat gagccaagaa
     2221 gagttgaaaa gggcgatgaa tttgtcatgt aacttaattt gggtcaattt gagcatgatg
     2281 aattgaaatc atcccttgtt gggagttaat aaccggtttg ttatcagaaa ccctgtaata
     2341 gaagggcgcc ctaactttga gccaattcat cccggtttct gtcaaatata tcaaaaagtg
     2401 gtcaactgac aaattgtttt tgatattata ataaacattt tatccgttaa caattttcga
     2461 atacttttta caaggacttg gataaattgg ctcaaagATA ACTTCGTATA aagtatccTA
     2521 TACGAAGTTA Ttaactaatc tgatttaaat tttcaggaaa cagctatgac catgattacg
     2581 ccaagctatc aactttgtat agaaaagttg aacgagaaac gtaaaatgat ataaatatca
     2641 atatattaaa ttagattttg cataaaaaac agactacata atactgtaaa acacaacata
     2701 tccagtcact atggtcgacc tgcagactgg ctgtgtataa gggagcctga catttatatt
     2761 ccccagaaca tcaggttaat ggcgtttttg atgtcatttt cgcggtggct gagatcagcc
     2821 acttcttccc cgataacgga gaccggcaca ctggccatat cggtggtcat catgcgccag
     2881 ctttcatccc cgatatgcac caccgggtaa agttcacggg ggactttatc tgacagcaga
     2941 cgtgcactgg ccagggggat caccatccgt cgcccgggcg tgtcaataat atcactctgt
     3001 acatccacaa acagacgata acggctctct cttttatagg tgtaaacctt aaactgcatt
     3061 tcaccagccc ctgttctcgt cggcaaaaga gccgttcatt tcaataaacc gggcgacctc
     3121 agccatccct tcctgatttt ccgctttcca gcgttcggca cgcagacgac gggcttcatt
     3181 ctgcatggtt gtgcttaccg aaccggagat attgacatca tatatgcctt gagcaactga
     3241 tagctgtcgc tgtcaactgt cactgtaata cgctgcttca tagcatacct ctttttgaca
     3301 tacttcgggt atacatatca gtatatattc ttataccgca aaaatcagcg cgcaaatacg
     3361 catactgtta tctggctttt agtaagccgg atcctctaga ttacgccccg ccctgccact
     3421 catcgcagta ctgttgtaat tcattaagca ttctgccgac atggaagcca tcacaaacgg
     3481 catgatgaac ctgaatcgcc agcggcatca gcaccttgtc gccttgcgta taatatttgc
     3541 ccatggtgaa aacgggggcg aagaagttgt ccatattggc cacgtttaaa tcaaaactgg
     3601 tgaaactcac ccagggattg gctgagacga aaaacatatt ctcaataaac cctttaggga
     3661 aataggccag gttttcaccg taacacgcca catcttgcga atatatgtgt agaaactgcc
     3721 ggaaatcgtc gtggtattca ctccagagcg atgaaaacgt ttcagtttgc tcatggaaaa
     3781 cggtgtaaca agggtgaaca ctatcccata tcaccagctc accgtctttc attgccatac
     3841 ggaattccgg atgagcattc atcaggcggg caagaatgtg aataaaggcc ggataaaact
     3901 tgtgcttatt tttctttacg gtctttaaaa aggccgtaat atccagctga acggtctggt
     3961 tataggtaca ttgagcaact gactgaaatg cctcaaaatg ttctttacga tgccattggg
     4021 atatatcaac ggtggtatat ccagtgattt ttttctccat tttagcttcc ttagctcctg
     4081 aaaatctcga cggatcctaa ctcaaaatcc acacattata cgagccggaa gcataaagtg
     4141 taaagcctgg ggtgcctaat gcggccgcca tagtgactgg atatgttgtg ttttacagta
     4201 ttatgtagtc tgttttttat gcaaaatcta atttaatata ttgatattta tatcatttta
     4261 cgtttctcgt tcaactttat tatacatagt tgataattca ctggccgtcg ttttacaTGG
     4321 CACGCCCTTC TATTACAGgg tttctgataa caaaGGGTGc cggatcTGCG GCTTACTCAC
     4381 CAGACCTGGC CCCATCCGAT TACCACCTAT TCGCTTCGAT GGGACACGCA CTCGCTGAGC
     4441 AGCGCTTCGA TTCTTACGAA AGTGTGAAAA AATGGCTCGA TGAATGGTTC GCCGCAAAAG
     4501 ACGATGAGTT CTACTGGCGT GGAATCCACA AATTGCCCGA GAGATGGGAA AAATGTGTAG
     4561 CTAGCGACGG CAAATACTTT GAATAAATGA TTTTTTCTTT TTCCACAAAA TTTAACGTGT
     4621 TTTTTGATTT AAAAAAAACG ACATTTCATA CTTGTACACC TGATATCTAG ATACCTAGGT
     4681 GAGCTCTGGT ACCCccctgg cgttacccaa cttaatcgcc ttgcagcaca tccccctttc
     4741 gccagctggc gtaatagcga agaggcccgc accgatcgcc cttcccaaca gttgcgcagc
     4801 ctgaatggcg aatggcgcct gatgcggtat tttctcctta cgcatctgtg cggtatttca
     4861 caccgcatat ggtgcactct cagtacaatc tgctctgatg ccgcatagtt aagccagccc
     4921 cgacacccgc caacacccgc tgacgcgccc tgacgggctt gtctgctccc ggcatccgct
     4981 tacagacaag ctgtgaccgt ctccgggagc tgcatgtgtc agaggttttc accgtcatca
     5041 ccgaaacgcg cgagacgaaa gggcctcgtg atacgcctat ttttataggt taatgtcatg
     5101 ataataatgg tttcttagac gtcaggtggc acttttcggg gaaatgtgcg cggaacccct
     5161 atttgtttat ttttctaaat acattcaaat atgtatccgc tcatgagaca ataaccctga
     5221 taaatgcttc aataatattg aaaaaggaag agtatgagta ttcaacattt ccgtgtcgcc
     5281 cttattccct tttttgcggc attttgcctt cctgtttttg ctcacccaga aacgctggtg
     5341 aaagtaaaag atgctgaaga tcagttgggt gcacgagtgg gttacatcga actggatctc
     5401 aacagcggta agatccttga gagttttcgc cccgaagaac gttttccaat gatgagcact
     5461 tttaaagttc tgctatgtgg cgcggtatta tcccgtattg acgccgggca agagcaactc
     5521 ggtcgccgca tacactattc tcagaatgac ttggttgagt actcaccagt cacagaaaag
     5581 catcttacgg atggcatgac agtaagagaa ttatgcagtg ctgccataac catgagtgat
     5641 aacactgcgg ccaacttact tctgacaacg atcggaggac cgaaggagct aaccgctttt
     5701 ttgcacaaca tgggggatca tgtaactcgc cttgatcgtt gggaaccgga gctgaatgaa
     5761 gccataccaa acgacgagcg tgacaccacg atgcctgtag caatggcaac aacgttgcgc
     5821 aaactattaa ctggcgaact acttactcta gcttcccggc aacaattaat agactggatg
     5881 gaggcggata aagttgcagg accacttctg cgctcggccc ttccggctgg ctggtttatt
     5941 gctgataaat ctggagccgg tgagcgtggg tctcgcggta tcattgcagc actggggcca
     6001 gatggtaagc cctcccgtat cgtagttatc tacacgacgg ggagtcaggc aactatggat
     6061 gaacgaaata gacagatcgc tgagataggt gcctcactga ttaagcattg gtaactgtca
     6121 gaccaagttt actcatatat actttagatt gatttaaaac ttcattttta atttaaaagg
     6181 atctaggtga agatcctttt tgataatctc atgaccaaaa tcccttaacg tgagttttcg
     6241 ttccactgag cgtcagaccc cgtagaaaag atcaaaggat cttcttgaga tccttttttt
     6301 ctgcgcgtaa tctgctgctt gcaaacaaaa aaaccaccgc taccagcggt ggtttgtttg
     6361 ccggatcaag agctaccaac tctttttccg aaggtaactg gcttcagcag agcgcagata
     6421 ccaaatactg tccttctagt gtagccgtag ttaggccacc acttcaagaa ctctgtagca
     6481 ccgcctacat acctcgctct gctaatcctg ttaccagtgg ctgctgccag tggcgataag
     6541 tcgtgtctta ccgggttgga ctcaagacga tagttaccgg ataaggcgca gcggtcgggc
     6601 tgaacggggg gttcgtgcac acagcccagc ttggagcgaa cgacctacac cgaactgaga
     6661 tacctacagc gtgagctatg agaaagcgcc acgcttcccg aagggagaaa ggcggacagg
     6721 tatccggtaa gcggcagggt cggaacagga gagcgcacga gggagcttcc agggggaaac
     6781 gcctggtatc tttatagtcc tgtcgggttt cgccacctct gacttgagcg tcgatttttg
     6841 tgatgctcgt caggggggcg gagcctatgg aaaaacgcca gcaacgcggc ctttttacgg
     6901 ttcctggtct tttgctggcc ttttgctcac atgttctttc ctgcgttatc ccc
//

LOCUS       pMLS714                16289 bp    DNA        circular     18-OCT-2021
DEFINITION  .
ACCESSION   
VERSION     
SOURCE      .
  ORGANISM  .
COMMENT     Promoter from pCFJ183 1 to 525
COMMENT     Gene from pMLS538 652 to 10791
COMMENT     UTR from pCM1.36 734 to 1086
COMMENT     Backbone from pMLS713 4279 to 2596
COMMENT     
COMMENT     ApEinfo:methylated:1
FEATURES             Location/Qualifiers
     promoter        2611..3114
                     /locus_tag="Pmex-5"
                     /label="Pmex-5"
                     /ApEinfo_label="Pmex-5"
                     /ApEinfo_fwdcolor="#3920ff"
                     /ApEinfo_revcolor="#f611ff"
                     /ApEinfo_graphicformat="arrow_data {{0 1 2 0 0 -1} {} 0}
                     width 5 offset 0"
     misc_feature    2551..2553
                     /locus_tag="Sap Trap gg Overlap"
                     /label="Sap Trap gg Overlap"
                     /ApEinfo_label="Sap Trap gg Overlap"
                     /ApEinfo_fwdcolor="cyan"
                     /ApEinfo_revcolor="cyan"
                     /ApEinfo_graphicformat="arrow_data {{0 1 2 0 0 -1} {} 0}
                     width 5 offset 0"
     CDS             complement(664..1509)
                     /locus_tag="CB-unc-119(+)"
                     /label="CB-unc-119(+)"
                     /ApEinfo_label="CB-unc-119(+)"
                     /ApEinfo_fwdcolor="#ffff00"
                     /ApEinfo_revcolor="#ff8000"
                     /ApEinfo_graphicformat="arrow_data {{0 1 2 0 0 -1} {} 0}
                     width 5 offset 0"
     CDS             3141..3143
                     /locus_tag="Cas9 open reading frame with intervening
                     intron and"
                     /label="Cas9 open reading frame with intervening intron
                     and"
                     /ApEinfo_label="Cas9 open reading frame with intervening
                     intron and"
                     /ApEinfo_fwdcolor="cyan"
                     /ApEinfo_revcolor="green"
                     /ApEinfo_graphicformat="arrow_data {{0 1 2 0 0 -1} {} 0}
                     width 5 offset 0"
     primer_bind     complement(2568..2587)
                     /locus_tag="oMLS790"
                     /label="oMLS790"
                     /ApEinfo_label="oMLS790"
                     /ApEinfo_fwdcolor="cyan"
                     /ApEinfo_revcolor="green"
                     /ApEinfo_graphicformat="arrow_data {{0 1 2 0 0 -1} {} 0}
                     width 5 offset 0"
     misc_feature    complement(1358..1452)
                     /locus_tag="Intron"
                     /label="Intron"
                     /ApEinfo_label="Intron"
                     /ApEinfo_fwdcolor="#a9e4ff"
                     /ApEinfo_revcolor="#a9e4ff"
                     /ApEinfo_graphicformat="arrow_data {{0 1 2 0 0 -1} {} 0}
                     width 5 offset 0"
     misc_feature    13125..13157
                     /locus_tag="Flexible Linker"
                     /label="Flexible Linker"
                     /ApEinfo_label="Flexible Linker"
                     /ApEinfo_fwdcolor="#a0a295"
                     /ApEinfo_revcolor="#a0a295"
                     /ApEinfo_graphicformat="arrow_data {{0 1 2 0 0 -1} {} 0}
                     width 5 offset 0"
     misc_recomb     complement(13262..13275)
                     /locus_tag="AttR2"
                     /label="AttR2"
                     /ApEinfo_label="AttR2"
                     /ApEinfo_fwdcolor="plum"
                     /ApEinfo_revcolor="plum"
                     /ApEinfo_graphicformat="arrow_data {{0 1 2 0 0 -1} {} 0}
                     width 5 offset 0"
     misc_feature    100..321
                     /locus_tag="Mos1 drosophila"
                     /label="Mos1 drosophila"
                     /ApEinfo_label="Mos1 drosophila"
                     /ApEinfo_fwdcolor="#7b1bff"
                     /ApEinfo_revcolor="#7b1bff"
                     /ApEinfo_graphicformat="arrow_data {{0 1 2 0 0 -1} {} 0}
                     width 5 offset 0"
     misc_feature    13248..13250
                     /locus_tag="Stop"
                     /label="Stop"
                     /ApEinfo_label="Stop"
                     /ApEinfo_fwdcolor="#ff2029"
                     /ApEinfo_revcolor="#ff2029"
                     /ApEinfo_graphicformat="arrow_data {{0 1 2 0 0 -1} {} 0}
                     width 5 offset 0"
     primer_bind     2555..2574
                     /locus_tag="oMLS028"
                     /label="oMLS028"
                     /ApEinfo_label="oMLS028"
                     /ApEinfo_fwdcolor="cyan"
                     /ApEinfo_revcolor="green"
                     /ApEinfo_graphicformat="arrow_data {{0 1 2 0 0 -1} {} 0}
                     width 5 offset 0"
     misc_feature    13278..13280
                     /locus_tag="Stop(1)"
                     /label="Stop(1)"
                     /ApEinfo_label="Stop"
                     /ApEinfo_fwdcolor="#ff2029"
                     /ApEinfo_revcolor="#ff2029"
                     /ApEinfo_graphicformat="arrow_data {{0 1 2 0 0 -1} {} 0}
                     width 5 offset 0"
     primer_bind     complement(15459..15478)
                     /locus_tag="oMLS1008"
                     /label="oMLS1008"
                     /ApEinfo_label="oMLS1008"
                     /ApEinfo_fwdcolor="cyan"
                     /ApEinfo_revcolor="green"
                     /ApEinfo_graphicformat="arrow_data {{0 1 2 0 0 -1} {} 0}
                     width 5 offset 0"
     misc_feature    2532..2553
                     /locus_tag="GFP w/ syntrons"
                     /label="GFP w/ syntrons"
                     /ApEinfo_label="GFP w/ syntrons"
                     /ApEinfo_fwdcolor="#00ff00"
                     /ApEinfo_revcolor="#00ff00"
                     /ApEinfo_graphicformat="arrow_data {{0 1 2 0 0 -1} {} 0}
                     width 5 offset 0"
     CDS             5407..6384
                     /locus_tag="Cas9 open reading frame with intervening
                     intron and(1)"
                     /label="Cas9 open reading frame with intervening intron
                     and(1)"
                     /ApEinfo_label="Cas9 open reading frame with intervening
                     intron and"
                     /ApEinfo_fwdcolor="cyan"
                     /ApEinfo_revcolor="green"
                     /ApEinfo_graphicformat="arrow_data {{0 1 2 0 0 -1} {} 0}
                     width 5 offset 0"
     primer_bind     2611..2630
                     /locus_tag="Forward primer"
                     /label="Forward primer"
                     /ApEinfo_label="Forward primer"
                     /ApEinfo_fwdcolor="cyan"
                     /ApEinfo_revcolor="green"
                     /ApEinfo_graphicformat="arrow_data {{0 1 2 0 0 -1} {} 0}
                     width 5 offset 0"
     misc_feature    complement(323..325)
                     /locus_tag="Sap Trap gg Overlap(1)"
                     /label="Sap Trap gg Overlap(1)"
                     /ApEinfo_label="Sap Trap gg Overlap"
                     /ApEinfo_fwdcolor="cyan"
                     /ApEinfo_revcolor="cyan"
                     /ApEinfo_graphicformat="arrow_data {{0 1 2 0 0 -1} {} 0}
                     width 5 offset 0"
     misc_feature    complement(1199..1241)
                     /locus_tag="Intron(1)"
                     /label="Intron(1)"
                     /ApEinfo_label="Intron"
                     /ApEinfo_fwdcolor="#a9e4ff"
                     /ApEinfo_revcolor="#a9e4ff"
                     /ApEinfo_graphicformat="arrow_data {{0 1 2 0 0 -1} {} 0}
                     width 5 offset 0"
     intron          8460..8510
                     /locus_tag="intron sequence"
                     /label="intron sequence"
                     /ApEinfo_label="intron sequence"
                     /ApEinfo_fwdcolor="#ff121b"
                     /ApEinfo_revcolor="green"
                     /ApEinfo_graphicformat="arrow_data {{0 1 2 0 0 -1} {} 0}
                     width 5 offset 0"
     primer_bind     complement(2554..2573)
                     /locus_tag="oMLS633"
                     /label="oMLS633"
                     /ApEinfo_label="oMLS633"
                     /ApEinfo_fwdcolor="cyan"
                     /ApEinfo_revcolor="green"
                     /ApEinfo_graphicformat="arrow_data {{0 1 2 0 0 -1} {} 0}
                     width 5 offset 0"
     primer_bind     complement(3094..3114)
                     /locus_tag="reverse primer"
                     /label="reverse primer"
                     /ApEinfo_label="reverse primer"
                     /ApEinfo_fwdcolor="cyan"
                     /ApEinfo_revcolor="green"
                     /ApEinfo_graphicformat="arrow_data {{0 1 2 0 0 -1} {} 0}
                     width 5 offset 0"
     misc_feature    2498..2531
                     /locus_tag="Lox2272"
                     /label="Lox2272"
                     /ApEinfo_label="Lox2272"
                     /ApEinfo_fwdcolor="#bc27cf"
                     /ApEinfo_revcolor="#bc27cf"
                     /ApEinfo_graphicformat="arrow_data {{0 1 2 0 0 -1} {} 0}
                     width 5 offset 0"
     misc_feature    complement(771..821)
                     /locus_tag="Intron(2)"
                     /label="Intron(2)"
                     /ApEinfo_label="Intron"
                     /ApEinfo_fwdcolor="#a9e4ff"
                     /ApEinfo_revcolor="#a9e4ff"
                     /ApEinfo_graphicformat="arrow_data {{0 1 2 0 0 -1} {} 0}
                     width 5 offset 0"
     misc_feature    13158..13160
                     /locus_tag="NaeI"
                     /label="NaeI"
                     /ApEinfo_label="NaeI"
                     /ApEinfo_fwdcolor="#ea17ff"
                     /ApEinfo_revcolor="#ea17ff"
                     /ApEinfo_graphicformat="arrow_data {{0 1 2 0 0 -1} {} 0}
                     width 5 offset 0"
     primer_bind     13636..13653
                     /locus_tag="oMLS632"
                     /label="oMLS632"
                     /ApEinfo_label="oMLS632"
                     /ApEinfo_fwdcolor="cyan"
                     /ApEinfo_revcolor="green"
                     /ApEinfo_graphicformat="arrow_data {{0 1 2 0 0 -1} {} 0}
                     width 5 offset 0"
     CDS             14788..15447
                     /locus_tag="AmpR"
                     /label="AmpR"
                     /ApEinfo_label="AmpR"
                     /ApEinfo_fwdcolor="yellow"
                     /ApEinfo_revcolor="yellow"
                     /ApEinfo_graphicformat="arrow_data {{0 1 2 0 0 -1} {} 0}
                     width 5 offset 0"
     misc_feature    2532..2553
                     /locus_tag="syntron3"
                     /label="syntron3"
                     /ApEinfo_label="syntron3"
                     /ApEinfo_fwdcolor="#a9e4ff"
                     /ApEinfo_revcolor="#a9e4ff"
                     /ApEinfo_graphicformat="arrow_data {{0 1 2 0 0 -1} {} 0}
                     width 5 offset 0"
     misc_recomb     complement(13608..13614)
                     /locus_tag="attL3"
                     /label="attL3"
                     /ApEinfo_label="attL3"
                     /ApEinfo_fwdcolor="#dda0dd"
                     /ApEinfo_revcolor="#dda0dd"
                     /ApEinfo_graphicformat="arrow_data {{0 1 2 0 0 -1} {} 0}
                     width 5 offset 0"
     misc_feature    72..99
                     /locus_tag="Artificial 3'ITR"
                     /label="Artificial 3'ITR"
                     /ApEinfo_label="Artificial 3'ITR"
                     /ApEinfo_fwdcolor="cyan"
                     /ApEinfo_revcolor="green"
                     /ApEinfo_graphicformat="arrow_data {{0 1 2 0 0 -1} {} 0}
                     width 5 offset 0"
     misc_feature    13164..13247
                     /locus_tag="egl-13 NLS"
                     /label="egl-13 NLS"
                     /ApEinfo_label="egl-13 NLS"
                     /ApEinfo_fwdcolor="#1137ff"
                     /ApEinfo_revcolor="#1137ff"
                     /ApEinfo_graphicformat="arrow_data {{0 1 2 0 0 -1} {} 0}
                     width 5 offset 0"
     primer_bind     2591..2596
                     /locus_tag="oMLS142"
                     /label="oMLS142"
                     /ApEinfo_label="oMLS142"
                     /ApEinfo_fwdcolor="cyan"
                     /ApEinfo_revcolor="green"
                     /ApEinfo_graphicformat="arrow_data {{0 1 2 0 0 -1} {} 0}
                     width 5 offset 0"
     3'UTR           13276..13607
                     /locus_tag="tbb-2 utr"
                     /label="tbb-2 utr"
                     /ApEinfo_label="tbb-2 utr"
                     /ApEinfo_fwdcolor="#ffabb4"
                     /ApEinfo_revcolor="#ffabb4"
                     /ApEinfo_graphicformat="arrow_data {{0 1 2 0 0 -1} {} 0}
                     width 5 offset 0"
     primer_bind     15513..15532
                     /locus_tag="oMLS1009"
                     /label="oMLS1009"
                     /ApEinfo_label="oMLS1009"
                     /ApEinfo_fwdcolor="cyan"
                     /ApEinfo_revcolor="green"
                     /ApEinfo_graphicformat="arrow_data {{0 1 2 0 0 -1} {} 0}
                     width 5 offset 0"
     misc_feature    323..345
                     /locus_tag="syntron3(1)"
                     /label="syntron3(1)"
                     /ApEinfo_label="syntron3"
                     /ApEinfo_fwdcolor="#a9e4ff"
                     /ApEinfo_revcolor="#a9e4ff"
                     /ApEinfo_graphicformat="arrow_data {{0 1 2 0 0 -1} {} 0}
                     width 5 offset 0"
     misc_feature    13161..13163
                     /locus_tag="NaeI(1)"
                     /label="NaeI(1)"
                     /ApEinfo_label="NaeI"
                     /ApEinfo_fwdcolor="#ea17ff"
                     /ApEinfo_revcolor="#ea17ff"
                     /ApEinfo_graphicformat="arrow_data {{0 1 2 0 0 -1} {} 0}
                     width 5 offset 0"
     primer_bind     complement(13636..13653)
                     /locus_tag="oMLS027"
                     /label="oMLS027"
                     /ApEinfo_label="oMLS027"
                     /ApEinfo_fwdcolor="cyan"
                     /ApEinfo_revcolor="green"
                     /ApEinfo_graphicformat="arrow_data {{0 1 2 0 0 -1} {} 0}
                     width 5 offset 0"
     CDS             14083..14151
                     /locus_tag="LacZ alpha"
                     /label="LacZ alpha"
                     /ApEinfo_label="LacZ alpha"
                     /ApEinfo_fwdcolor="#6495ed"
                     /ApEinfo_revcolor="#6495ed"
                     /ApEinfo_graphicformat="arrow_data {{0 1 2 0 0 -1} {} 0}
                     width 5 offset 0"
     misc_feature    346..379
                     /locus_tag="Lox2272(1)"
                     /label="Lox2272(1)"
                     /ApEinfo_label="Lox2272"
                     /ApEinfo_fwdcolor="#bc27cf"
                     /ApEinfo_revcolor="#bc27cf"
                     /ApEinfo_graphicformat="arrow_data {{0 1 2 0 0 -1} {} 0}
                     width 5 offset 0"
     CDS             8283..9288
                     /locus_tag="Cas9 open reading frame with intervening
                     intron and(2)"
                     /label="Cas9 open reading frame with intervening intron
                     and(2)"
                     /ApEinfo_label="Cas9 open reading frame with intervening
                     intron and"
                     /ApEinfo_fwdcolor="cyan"
                     /ApEinfo_revcolor="green"
                     /ApEinfo_graphicformat="arrow_data {{0 1 2 0 0 -1} {} 0}
                     width 5 offset 0"
     primer_bind     2554..2574
                     /locus_tag="M13-rev"
                     /label="M13-rev"
                     /ApEinfo_label="M13-rev"
                     /ApEinfo_fwdcolor="cyan"
                     /ApEinfo_revcolor="green"
                     /ApEinfo_graphicformat="arrow_data {{0 1 2 0 0 -1} {} 0}
                     width 5 offset 0"
     misc_feature    3144..3182
                     /locus_tag="SV40 NLS"
                     /label="SV40 NLS"
                     /ApEinfo_label="SV40 NLS"
                     /ApEinfo_fwdcolor="#1137ff"
                     /ApEinfo_revcolor="#1137ff"
                     /ApEinfo_graphicformat="arrow_data {{0 1 2 0 0 -1} {} 0}
                     width 5 offset 0"
     primer_bind     complement(13636..13653)
                     /locus_tag="M13-fwd"
                     /label="M13-fwd"
                     /ApEinfo_label="M13-fwd"
                     /ApEinfo_fwdcolor="cyan"
                     /ApEinfo_revcolor="green"
                     /ApEinfo_graphicformat="arrow_data {{0 1 2 0 0 -1} {} 0}
                     width 5 offset 0"
     rep_origin      15545..16227
                     /locus_tag="ColE1 origin"
                     /label="ColE1 origin"
                     /ApEinfo_label="ColE1 origin"
                     /ApEinfo_fwdcolor="gray50"
                     /ApEinfo_revcolor="gray50"
                     /ApEinfo_graphicformat="arrow_data {{0 1 2 0 0 -1} {} 0}
                     width 5 offset 0"
     gene            complement(380..2497)
                     /locus_tag="C.Briggsae unc-119(+)"
                     /label="C.Briggsae unc-119(+)"
                     /ApEinfo_label="C.Briggsae unc-119(+)"
                     /ApEinfo_fwdcolor="#b8b5ff"
                     /ApEinfo_revcolor="#b8b5ff"
                     /ApEinfo_graphicformat="arrow_data {{0 1 2 0 0 -1} {} 0}
                     width 5 offset 0"
     CDS             10676..11397
                     /locus_tag="Cas9 open reading frame with intervening
                     intron and(3)"
                     /label="Cas9 open reading frame with intervening intron
                     and(3)"
                     /ApEinfo_label="Cas9 open reading frame with intervening
                     intron and"
                     /ApEinfo_fwdcolor="cyan"
                     /ApEinfo_revcolor="green"
                     /ApEinfo_graphicformat="arrow_data {{0 1 2 0 0 -1} {} 0}
                     width 5 offset 0"
     CDS             12597..13124
                     /locus_tag="Cas9 open reading frame with intervening
                     intron and(4)"
                     /label="Cas9 open reading frame with intervening intron
                     and(4)"
                     /ApEinfo_label="Cas9 open reading frame with intervening
                     intron and"
                     /ApEinfo_fwdcolor="cyan"
                     /ApEinfo_revcolor="green"
                     /ApEinfo_graphicformat="arrow_data {{0 1 2 0 0 -1} {} 0}
                     width 5 offset 0"
     misc_feature    13703..13999
                     /locus_tag="Mos1 drosophila(1)"
                     /label="Mos1 drosophila(1)"
                     /ApEinfo_label="Mos1 drosophila"
                     /ApEinfo_fwdcolor="#7b1bff"
                     /ApEinfo_revcolor="#7b1bff"
                     /ApEinfo_graphicformat="arrow_data {{0 1 2 0 0 -1} {} 0}
                     width 5 offset 0"
     misc_feature    complement(300..322)
                     /locus_tag="oCF1210"
                     /label="oCF1210"
                     /ApEinfo_label="oCF1210"
                     /ApEinfo_fwdcolor="cyan"
                     /ApEinfo_revcolor="green"
                     /ApEinfo_graphicformat="arrow_data {{0 1 2 0 0 -1} {} 0}
                     width 5 offset 0"
     misc_feature    11109..11114
                     /locus_tag="BbsI"
                     /label="BbsI"
                     /ApEinfo_label="BbsI"
                     /ApEinfo_fwdcolor="#ff5375"
                     /ApEinfo_revcolor="#ff5375"
                     /ApEinfo_graphicformat="arrow_data {{0 1 2 0 0 -1} {} 0}
                     width 5 offset 0"
     misc_recomb     complement(13615..13628)
                     /locus_tag="attR3"
                     /label="attR3"
                     /ApEinfo_label="attR3"
                     /ApEinfo_fwdcolor="#dda0dd"
                     /ApEinfo_revcolor="#dda0dd"
                     /ApEinfo_graphicformat="arrow_data {{0 1 2 0 0 -1} {} 0}
                     width 5 offset 0"
     misc_feature    323..345
                     /locus_tag="GFP w/ syntrons(1)"
                     /label="GFP w/ syntrons(1)"
                     /ApEinfo_label="GFP w/ syntrons"
                     /ApEinfo_fwdcolor="#00ff00"
                     /ApEinfo_revcolor="#00ff00"
                     /ApEinfo_graphicformat="arrow_data {{0 1 2 0 0 -1} {} 0}
                     width 5 offset 0"
     CDS             3183..4103
                     /locus_tag="Cas9 open reading frame with intervening
                     intron and(5)"
                     /label="Cas9 open reading frame with intervening intron
                     and(5)"
                     /ApEinfo_label="Cas9 open reading frame with intervening
                     intron and"
                     /ApEinfo_fwdcolor="cyan"
                     /ApEinfo_revcolor="green"
                     /ApEinfo_graphicformat="arrow_data {{0 1 2 0 0 -1} {} 0}
                     width 5 offset 0"
     misc_recomb     2590..2596
                     /locus_tag="attR4"
                     /label="attR4"
                     /ApEinfo_label="attR4"
                     /ApEinfo_fwdcolor="#dda0dd"
                     /ApEinfo_revcolor="#dda0dd"
                     /ApEinfo_graphicformat="arrow_data {{0 1 2 0 0 -1} {} 0}
                     width 5 offset 0"
ORIGIN
        1 tgattctgtg gataaccgta ttaccgcctt tgagtgagct gataccGCAC CGTACGTCTC
       61 GAGGAATTCT ATCAGGTGTA CAAGTATGAA ATGTCGTTTC GAACATATAG ATGTCTCGCA
      121 AACGTAAATA TTTATCGATT GTCATAAAAC TTTGACCTTG TGAAGTGTCA ACCTTGACTG
      181 TCGAACCACC ATAGTTTGGC GCGAATTGAG CGTCATAATT GTTTACTCTC AGTGCAGTCA
      241 ACATGTCGAG TTTCGTGCCG AATAAAGAGC AAACGCGGAC AGTATTAATT TTCTGTTTTC
      301 ATTTGAAGAA AACAGCTGCG Gcagtttaaa catgatttta ctaacATAAC TTCGTATAaa
      361 gtatccTATA CGAAGTTATg acattctcta atgaaaaaat ctttcagttg aaattgaaaa
      421 tgagttaaag ttggagtttt tattgaaaac agatttccgt gtgattagtg tttttagcga
      481 gtgtgacagg acagcgaaaa aatatagaaa caagggggga actgaaaagc ttaggaatgc
      541 attgaacatg agaaggggaa ggggaaggaa caaactagac aggaattatt ggaatttaat
      601 cacatttgga gttttttttc tattcgacag aataattatc cagaacattt ttgtattaaa
      661 tatTTATGCA TCATATGAGT AGTCGGCTTT GTTGTGCATG ACGAGTTTGT TATCGACGAA
      721 ATAGAAGCTG TCAGAACGAG TCTCGTTTGG ATTGTTGATC ATGTCGTCCA ctgaaaaaga
      781 gattagtctt ttgaattgta ctttttagaa taatgactca cTGAGTTGTT GAGAGAGTTG
      841 AGGGAACTCA TAGATATGTT CACAGTTGTT TCGTGAATTC GGAATACAGA ATCCGAATTC
      901 AAAGTCAAAA CACTTCAGAA GGCGATCTTT GAAGAAGTGA CGTTCGATCA TTCGGAAATG
      961 ATGGATTGGG ATGTCTCCTA CTTTGAATTC CACAGTTGCT CCGACCGTTT TGAGTTTCAA
     1021 AAAGTTTGGA GCAAATCTAT AACGCACGTA TCTTGCCGAC TCCTGTGGCG ACTCATCATT
     1081 CTCCTGATCG TTCTCCGGTT TGGCGATCTC GAAAAGCACT TGCTCAGTGT CCAGATCACG
     1141 GATTTGGAAC TTGGTGAACT CGATGTTATA GATGTTCGCA GATGGGGAGC ATAAGAATcc
     1201 taaatttatg ttttaaactg aaatccaaag ggagcaagat aCCTTGAGTG ATTCCCGGAA
     1261 GTGCTAAAAC GTCGTTCGGA GTGATTTGAG CTTTCTTCGC AAGCTCCGAT TCCGTTGTGA
     1321 TTCCTTGTTC GGTGCTTGGT GGTGGCCGTG GCATCTGgaa atatggaaaa gttcaacaaa
     1381 aagaaaagag aaaagaatga aatcggatat caagagttag ttgagcggtt tctctagttt
     1441 tctgagtctc acCTGCGACG GGAAGGTCGC CGAGCCGGGT GGAATCGATT GTTGTTGCTC
     1501 GGCTTTCATa tcggtttggt tggaagcggc tgaaaacgga aagaagtgga agaaggaaaa
     1561 gagtgtggtg tgacaggaaa atggtaatta gagggtgcca aataaccagc tatattttgt
     1621 ttttttttga aaacattttt aaaaagaaaa atacgataat gatatcagat ggatttccgg
     1681 aaaactggta tgaaaaattt caaccttttt gagtacatgt aatcaaaata cactttgtaa
     1741 attatcattt ttattgaaac tccaccattt ttctatttat aacgctaata atttgaaaaa
     1801 gaaacctgtt gcgaaccgcg gggtgaatcc caaaaacgaa tgcgttttgg tggagtgatt
     1861 gattcgaatc gaagaagaaa aagaagaaga cgtggaatag agagctcact cttaaccgag
     1921 cagcacacac cgacagaaaa aaaaatgaaa tgaatgaggg tcttcttctt cttcttcttc
     1981 gaatgattga cagaaatggg aaaaagagga agattgagaa gggaaaaagg aaggagaaaa
     2041 gaagcagaag aagacgtcag agaggagagg aacgagcgga aaagcagcgg gcgcaagtca
     2101 tagaagtagc agagctgggg agaagaagac actatccaag aaaggaatga cgagagagta
     2161 tgcaaagggg tatagggtgc agacagaata ggaacagaat aacagatgat gagccaagaa
     2221 gagttgaaaa gggcgatgaa tttgtcatgt aacttaattt gggtcaattt gagcatgatg
     2281 aattgaaatc atcccttgtt gggagttaat aaccggtttg ttatcagaaa ccctgtaata
     2341 gaagggcgcc ctaactttga gccaattcat cccggtttct gtcaaatata tcaaaaagtg
     2401 gtcaactgac aaattgtttt tgatattata ataaacattt tatccgttaa caattttcga
     2461 atacttttta caaggacttg gataaattgg ctcaaagATA ACTTCGTATA aagtatccTA
     2521 TACGAAGTTA Ttaactaatc tgatttaaat tttcaggaaa cagctatgac catgattacg
     2581 ccaagctatc aactttGTAT AGAAAAGTTG ggttttcaca acggcaaaat atcagttttt
     2641 aaaaaattaa accataaaac aaataatata acccaatttt tacatcaaac cacaagaaaa
     2701 aaatacattt gggcccacgg ataaagaaat taaaaaaata cattttttaa aggcgcaccg
     2761 aattaaaatt catttgggtc ttaccgcgta taccgtactc cgtttgtttg atcatttttg
     2821 tcagcgctgg cggttgtttt ttcatttcat ttctgcttca aagacgtttt ctcgaataat
     2881 ttttcgttta ttctcttttt taaaattaat ttctagccgt aaatgttata aattcaccca
     2941 tttaacgcaa atttcatggt aatctcatgg aaaaatgcag tttctttgtt aaagaaagct
     3001 taaatagcaa aaattccccg actttcccca aaatcctgct cgattttccg ttttctcatt
     3061 gtattctctc ttaattaatt ttatcgataa tcaattgaat gtttcagaca gagaCAAGTT
     3121 Tgtacaaaaa agcaggctcg ATGACTGCTC CAAAGAAGAA GCGTAAGGTA CCGGTAGAAA
     3181 AAATGGACAA GAAGTACTCC ATCGGACTCG ACATCGGAAC CAACTCCGTC GGATGGGCCG
     3241 TCATCACCGA CGAGTACAAG GTCCCATCCA AGAAGTTCAA GGTCCTCGGA AACACCGACC
     3301 GTCACTCCAT CAAGAAGAAC CTCATCGGAG CCCTCCTCTT CGACTCCGGA GAGACCGCCG
     3361 AGGCCACCCG TCTCAAGCGT ACCGCCCGTC GTCGTTACAC CCGTCGTAAG AACCGTATCT
     3421 GCTACCTCCA GGAGATCTTC TCCAACGAGA TGGCCAAGGT CGACGACTCC TTCTTCCACC
     3481 GTCTCGAGGA GTCCTTCCTC GTCGAGGAGG ACAAGAAGCA CGAGCGTCAC CCAATCTTCG
     3541 GAAACATCGT CGACGAGGTC GCCTACCACG AGAAGTACCC AACCATCTAC CACCTCCGTA
     3601 AGAAGCTCGT CGACTCCACC GACAAGGCCG ACCTCCGTCT CATCTACCTC GCCCTCGCCC
     3661 ACATGATCAA GTTCCGTGGA CACTTCCTCA TCGAGGGAGA CCTCAACCCA GACAACTCCG
     3721 ACGTCGACAA GCTCTTCATC CAGCTCGTCC AGACCTACAA CCAGCTCTTC GAGGAGAACC
     3781 CAATCAACGC CTCCGGAGTC GACGCCAAGG CCATCCTCTC CGCCCGTCTC TCCAAGTCCC
     3841 GTCGTCTCGA GAACCTCATC GCCCAGCTCC CAGGAGAGAA GAAGAACGGA CTCTTCGGAA
     3901 ACCTCATCGC CCTCTCCCTC GGACTCACCC CAAACTTCAA GTCCAACTTC GACCTCGCCG
     3961 AGGACGCCAA GCTCCAGCTC TCCAAGGACA CCTACGACGA CGACCTCGAC AACCTCCTCG
     4021 CCCAGATCGG AGACCAGTAC GCCGACCTCT TCCTCGCCGC CAAGAACCTC TCCGACGCCA
     4081 TCCTCCTCTC CGACATCCTC CGTgtaagga gttgaacggc tgaaaaatcg atattttgag
     4141 cgaaaaaagc cggaaaaatg gattttatcg gataaaattt gattttttga gctgagaaat
     4201 gcctttatag acgaatttcc ttgtcaaatt gttaaaaact gcaaaatttg ccaaaaaaaa
     4261 agcatttttt atattttttt ttacaaaaaa ttccacaaaa atggcaaaat ttgactaaaa
     4321 atgccaattt tgtcgttttc tccgtgccac agcggccgaa aatcgatttt taagcgattt
     4381 tcgggtgaaa aagtgtaaaa accgactgaa aatccagctg aaaacgacaa aaacggtaag
     4441 ttttagctaa ttttcacctt tttttcgata tttttttact aaaaaaaaac cgaaaaattg
     4501 agtttttttc aaatttctgc aaaaattctg caattttagc aatttccata ctattttgac
     4561 gccgaaaaag cttaaaaata tgatttttag aggtttttaa tggaaaattc atggattttt
     4621 caaatttttc cacgaaaatc attgaaaaat ttgaaaaaat tgatttccta ttcaaagttc
     4681 tagctaaaaa ctgcaatttt agcaatttcc atactatttt agtactgaaa aagcctaaaa
     4741 atgtgatttt cagaggattt caatggaaaa ttcatggatt tttccaattt ttcaatgaaa
     4801 accattgaaa aaccctggaa aattgagttt ttcttcaaag tttaggaaat ttatgagaat
     4861 ttttgaataa aaaattttta aatttgaaaa aaattgaaat tttaattcta aattttaaag
     4921 aaagttgatt ttttaataat tttttttttt gaataaaaaa aaatcaactt tctttaaaat
     4981 ttagaattaa aatttcaatt tttttattca aaaattctca taaatttcgt aaacttttaa
     5041 taaaaactca atttttccga tttttttcga tgattttcac taaaaaattg gaaaaattca
     5101 tcaatttcct attgaaaacc tctaaaaatt atattttttt tgcttttccg acgtcaaaat
     5161 agtatggaaa atgctaaaat tgcagaattt ttccagaaat ttgaagaaaa aactcaattt
     5221 tttccgtttt ttcaatgatt ttcatgaaaa aattggaaaa ttttgtaaat tttccattga
     5281 aaacctctga aaatttggaa attttcgaat ttaaatgttt aaaaaaaatt gaatattttg
     5341 cgagtttttg aatttttttt gagaattttt gaattttttt cacccaaaat tttttcaatt
     5401 tttcagGTCA ACACCGAGAT CACCAAGGCC CCACTCTCCG CCTCCATGAT CAAGCGTTAC
     5461 GACGAGCACC ACCAGGACCT CACCCTCCTC AAGGCCCTCG TCCGTCAGCA GCTCCCAGAG
     5521 AAGTACAAGG AGATCTTCTT CGACCAGTCC AAGAACGGAT ACGCCGGATA CATCGACGGA
     5581 GGAGCCTCCC AGGAGGAGTT CTACAAGTTC ATCAAGCCAA TCCTCGAGAA GATGGACGGA
     5641 ACCGAGGAGC TCCTCGTCAA GCTCAACCGT GAGGACCTCC TCCGTAAGCA GCGTACCTTC
     5701 GACAACGGAT CCATCCCACA CCAGATCCAC CTCGGAGAGC TCCACGCCAT CCTCCGTCGT
     5761 CAGGAGGACT TCTACCCATT CCTCAAGGAC AACCGTGAGA AGATCGAGAA GATCCTCACC
     5821 TTCCGTATCC CATACTACGT CGGACCACTC GCCCGTGGAA ACTCCCGTTT CGCCTGGATG
     5881 ACCCGTAAGT CCGAGGAGAC CATCACCCCA TGGAACTTCG AGGAGGTCGT CGACAAGGGA
     5941 GCCTCCGCCC AGTCCTTCAT CGAGCGTATG ACCAACTTCG ACAAGAACCT CCCAAACGAG
     6001 AAGGTCCTCC CAAAGCACTC CCTCCTCTAC GAGTACTTCA CCGTCTACAA CGAGCTCACC
     6061 AAGGTCAAGT ACGTCACCGA GGGAATGCGT AAGCCAGCCT TCCTCTCCGG AGAGCAGAAG
     6121 AAGGCCATCG TCGACCTCCT CTTCAAGACC AACCGTAAGG TCACCGTCAA GCAGCTCAAG
     6181 GAGGACTACT TCAAGAAGAT CGAGTGCTTC GACTCCGTCG AGATCTCCGG AGTCGAGGAC
     6241 CGTTTCAACG CCTCCCTCGG AACCTACCAC GACCTCCTCA AGATCATCAA GGACAAGGAC
     6301 TTCCTCGACA ACGAGGAGAA CGAGGACATC CTCGAGGACA TCGTCCTCAC CCTCACCCTC
     6361 TTCGAGGACC GTGAGATGAT CGAGgtgctg aagctcgaaa atttggagct tttacacgag
     6421 atttttgaag aaaaagcctg aaaatcgaga gattttgagc tgtggaattc gttgaaatta
     6481 cataattcgc gcccgtaatt ctttaaaaaa acgctgaaat ttgcagattt tgccagaaag
     6541 ttgaagaaaa atctactttt ccggcattct ctattatttt catggaaaat tagaaaaatc
     6601 catgaataaa cagtgaaaat tgctgatttt acctgaaatt ttgaaaaaaa aaaaaatcta
     6661 aaatcaaggt tttaagccta aaaactgcag atttcagcca aaattgtgaa aaaagctgat
     6721 tttttgctat tttgagcttt tccatggggt ggaaattgcc aaaaattacg gaacattcac
     6781 acaaatttgc tgaataatcc aattttccag tgttttctag agtttccgta gaaattttga
     6841 aaaaacccag taaattttca atcggaaaac ctctaaaaac atcgtttcag gcctataaat
     6901 agtaaaaatt accgatttta ttcgaaaatt taaggaaaag tcgtgaaaaa cgagatttta
     6961 agcctcaaaa ctgcagattc tatctaaaat taaaaaaaaa aaacataaat atccgaattt
     7021 ttggaggaaa agcctgaaaa tcgatatttt aagcctcaaa actgaagatt tcagccaaaa
     7081 aaaaaaacag atttttcgct attttatgtg ccaaaaaacc acattccgag cttttccaga
     7141 gtggaaattg ccaaaaatta cagaattttc ccagaaatta gcaaaaaaaa aacccatttt
     7201 tcaggcgttt tcaacgattt tcatagcaaa tttgaaaaat ccatgaattt tttaattata
     7261 gaaaaccctc tgaaaattgc agttttaagc tattccagca ttcaaatagt atggaaattg
     7321 ctaaaaattg aagaattttc ccaaaaattt gatgaaaact tatttttctg gcgttttcga
     7381 tgattttcat ggaatttcga gaaaattaat gaattttcaa ttaaaaaacg tctgcaaaat
     7441 cacatttttt aaagcttttt cagcaacaaa atagtatgga aattgctttt taaaaaagcg
     7501 gaatttttgg aaaaaaggtt aaattttcag tcagtttttg cactttttga ctgaaaattc
     7561 actgaaatta gggaaaaatt ccggaaaaat gattttttcg aattgtaggg caaattttgc
     7621 aatttcaagc aatttccata atattttaat gctggaaaag ctcaaattta cgttttaatg
     7681 ggattttagt gaaaaattca tggattttcc gaaaaatttg caggaaaatc atagtaaaga
     7741 cctcaaaaaa tcaataaaaa atttaaaaaa ttggacaatc acatttctgc gtaaaatctg
     7801 cactttttca gtaaaaaata ccgattttcc gtgaaaattc tcgattttta atcgaaaatc
     7861 tcgaaatttt tacaaatttc agcaccaaaa tcgttgaaaa ttctgaaaat ttgaattttt
     7921 tttccttgtt ttttgagtaa aatttgcact ttttcagtaa agaataccga ttttccgtga
     7981 aaattctcgg tttttaatcg aaaatctcga aatttttaca aatttcagct ccgaaatagc
     8041 tgaaaattgg acaaaaattt caatttttgc cctgtttttt gagtaaaatc tgcacttttt
     8101 agttgaaaaa aaacacggat tttgtaggaa aatttgggaa aaatctccaa attttcacaa
     8161 ttttccagta aaaacagcaa tttttaaaac ggtttttaat caaaaatctt tagaattttc
     8221 caaatttcag caccaaaaaa gctaaaaatc gctgaaattt tcgacaaatt ccaaatttcc
     8281 agGAGCGTCT CAAGACCTAC GCCCACCTCT TCGACGACAA GGTCATGAAG CAGCTCAAGC
     8341 GTCGTCGTTA CACCGGATGG GGACGTCTCT CCCGTAAGCT CATCAACGGA ATCCGTGACA
     8401 AGCAGTCCGG AAAGACCATC CTCGACTTCC TCAAGTCCGA CGGATTCGCC AACCGTAACg
     8461 taagtttaaa catgatttta ctaactaact aatctgattt aaattttcag TTCATGCAGC
     8521 TCATCCACGA CGACTCCCTC ACCTTCAAGG AGGACATCCA GAAGGCCCAG GTCTCCGGAC
     8581 AGGGAGACTC CCTCCACGAG CACATCGCCA ACCTCGCCGG ATCCCCAGCC ATCAAGAAGG
     8641 GAATCCTCCA GACCGTCAAG GTCGTCGACG AGCTCGTCAA GGTCATGGGA CGTCACAAGC
     8701 CAGAGAACAT CGTCATCGAG ATGGCCCGTG AGAACCAGAC CACCCAGAAG GGACAGAAGA
     8761 ACTCCCGTGA GCGTATGAAG CGTATCGAGG AGGGAATCAA GGAGCTCGGA TCCCAGATCC
     8821 TCAAGGAGCA CCCAGTCGAG AACACCCAGC TCCAGAACGA GAAGCTCTAC CTCTACTACC
     8881 TCCAGAACGG ACGTGACATG TACGTCGACC AGGAGCTCGA CATCAACCGT CTCTCCGACT
     8941 ACGACGTCGA CCACATCGTC CCACAGTCCT TCCTCAAGGA CGACTCCATC GACAACAAGG
     9001 TCCTCACCCG TTCCGACAAG AACCGTGGAA AGTCCGACAA CGTCCCATCC GAGGAGGTCG
     9061 TCAAGAAGAT GAAGAACTAC TGGCGTCAGC TCCTCAACGC CAAGCTCATC ACCCAGCGTA
     9121 AGTTCGACAA CCTCACCAAG GCCGAGCGTG GAGGACTCTC CGAGCTCGAC AAGGCCGGAT
     9181 TCATCAAGCG TCAGCTCGTC GAGACCCGTC AGATCACCAA GCACGTCGCC CAGATCCTCG
     9241 ACTCCCGTAT GAACACCAAG TACGACGAGA ACGACAAGCT CATCCGTGgt tggtttttcc
     9301 gagagaaaaa cgctgaaaaa tgccgaaaat tttgaatttg caggcttttt aggtgcaaaa
     9361 gtacggaaaa atcggaaaaa aatcaggaaa acatggggaa aatccaattt tccagaaaaa
     9421 atgtttgaaa aaattgaaaa cttttgtttt tttagtaata aagttttaaa aaatggcaaa
     9481 aatagctgaa aacagcgaaa aaaaaaaatg tttttttcag gaaaaaattt gcaaaaaaat
     9541 gaagagcaac aataattccc ttttttttct gtgttttttt cggaaaaatt gagatcgaaa
     9601 acgaaaaaca gcgaaaattc ccaattttcc cagtttttaa aacatttttt tgtaaaaatt
     9661 tggaaaaaac gagttttttc agaaaaaaat gtgaaaaaaa aggtaaatta ccaatttatg
     9721 cttttttttc gatcgagtaa aaaatcgatt tttccaagat ttttcgcgaa aaattcaaaa
     9781 aaaaagaacg aaaattctcg attttctact ttttttcgaa aaaaaaagga aattatagat
     9841 ttttccaaga tttttcgcga aaaaattcga aaaaaatgtt tttttcgaaa atttcagatt
     9901 ttctaatttt ttcagaagaa ttcgaaaaaa aaaatcaaaa aattcgcaat ttttagattt
     9961 ttttaaaatc tcaattttct ataattattt tcctaaaaaa atgtaattaa aaaaccgcta
    10021 aaaacggtaa attccaaatt tttgcatttt ttcaaaaaaa atttgaaaaa aaaaatcaga
    10081 aaattctcaa atctattccc tttttttaaa atttttccca aaccaaaaaa aaaaacggta
    10141 aattttcaaa tttagcattt ttccaaaatt aaacataaaa aaaaacgcaa atttccaaat
    10201 ttcgtttttt tttcaaaaaa gttgaaaaat ccagaaaata ccctcttgtc catgaaaaaa
    10261 tacgaaaatt ttcaataaaa aatcaatttc ttcttaaaaa attaattctc gatttttcca
    10321 tgaaaaaaaa tcaaatatta attaaatttg aaaaaaaaaa gaatttatct aatagtttcg
    10381 ttttttttca gaggaaaaat ttgaaaaaaa aaacagtaaa ttctctttct ttttgaaaaa
    10441 aaaaattatc gattcttcca agttttttcc cgaaaaaatc gacaaaaaaa cgagaatttc
    10501 cgattttcta tttttttttt caaaaaaatg tgaaaaaaaa aattaaaaaa ttccaatttt
    10561 gcattttttt ttcaaaaaaa atttaaaaac accgtataat tcccgatttt tccatgaaaa
    10621 aatacgaaaa attccaataa aaatcaacta ttttaaaaat ttgccgtttt ttcagAGGTC
    10681 AAGGTCATCA CCCTCAAGTC CAAGCTCGTC TCCGACTTCC GTAAGGACTT CCAGTTCTAC
    10741 AAGGTCCGTG AGATCAACAA CTACCACCAC GCCCACGACG CCTACCTCAA CGCCGTCGTC
    10801 GGAACCGCCC TCATCAAGAA GTACCCAAAG CTCGAGTCCG AGTTCGTCTA CGGAGACTAC
    10861 AAGGTCTACG ACGTCCGTAA GATGATCGCC AAGTCCGAGC AGGAGATCGG AAAGGCCACC
    10921 GCCAAGTACT TCTTCTACTC CAACATCATG AACTTCTTCA AGACCGAGAT CACCCTCGCC
    10981 AACGGAGAGA TCCGTAAGCG TCCACTCATC GAGACCAACG GAGAGACCGG AGAGATCGTC
    11041 TGGGACAAGG GACGTGACTT CGCCACCGTC CGTAAGGTCC TCTCCATGCC ACAGGTCAAC
    11101 ATCGTCAAGA AGACCGAGGT CCAGACCGGA GGATTCTCCA AGGAGTCCAT CCTCCCAAAG
    11161 CGTAACTCCG ACAAGCTCAT CGCCCGTAAG AAGGACTGGG ACCCAAAGAA GTACGGAGGA
    11221 TTCGACTCCC CAACCGTCGC CTACTCCGTC CTCGTCGTCG CCAAGGTCGA GAAGGGAAAG
    11281 TCCAAGAAGC TCAAGTCCGT CAAGGAGCTC CTCGGAATCA CCATCATGGA GCGTTCCTCC
    11341 TTCGAGAAGA ACCCAATCGA CTTCCTCGAG GCCAAGGGAT ACAAGGAGGT CAAGAAGgtg
    11401 cttacaattt tctggagaaa aatattttaa aaaataacga aaatggaccg aatttttgga
    11461 gaaaatttta aaaaaaacga catttttccc aaaaaattga aaaatttccg aaaaaacgtt
    11521 caaaattttc aaaaaaggag catttttcga aaaaaaaaac gataatacgg aaattttttg
    11581 attttccagt ttttttctca aagaaaatcg gaaaaaggtt ttttttcttt aaaaacgtcc
    11641 aaaatttttc gaaaaaagag aaaattttcg attttccgat ttttttcaga aaaaaattga
    11701 aaaaaaaaga aattttccga ttttctcaga gaaagacgaa aagacgatat ttttcggaaa
    11761 aaagttgaaa aatcaaaaaa aaaaccgaaa aacggccgaa attttctaaa aattggaaat
    11821 attgtcgatt tttcgaaaaa aaagagtcaa aagttttcaa aaaaatatat tttttcgatt
    11881 ttccgttttt ttttttcagt aaacattgaa acaaacgaaa tttttccaaa aaaatccaat
    11941 tattttccca aatatcgaaa tatttttgat tttccgtttt tttcagaaaa aagttaaaaa
    12001 aaaaagggaa aattaagatt ttcctgattt tttttgagaa aaaatcgata aaaattgaat
    12061 attctggaaa aaacctttaa aaaattcgaa ttaaatcgaa aaacgtccaa aattttctaa
    12121 aaaattgaaa ttttttttga aaaaaaacgg aaaaatttag atttcccgac ttttttcaat
    12181 gaaaaatcga attttcgttg acttttcatt aaaaaatcca aacgcatttt tttccactaa
    12241 aatctcgaaa aagtgtcata ttgcaccata ttgtttccac attcatatta ttttgagcta
    12301 aatcaggtga ttttctgtat tttgatacta atttctattt ttagaaaaaa tgtgggaaca
    12361 atatggtgca atatgacatt ttttcgagat tttagtggag aaaaaatgcg tttggaaacg
    12421 aattttataa taaaaagtca acgaaaattc gatttttcat ggaaaaatag ggaaatcgaa
    12481 aacaaatttg cttttttttc aaaaaaaaaa acggaaattc gaaatttttc cgttctttca
    12541 aaaaaaaaat cgattttttt ggaaattttt tttttcaaat ttttaaaaat ttccagGACC
    12601 TCATCATCAA GCTCCCAAAG TACTCCCTCT TCGAGCTCGA GAACGGACGT AAGCGTATGC
    12661 TCGCCTCCGC CGGAGAGCTC CAGAAGGGAA ACGAGCTCGC CCTCCCATCC AAGTACGTCA
    12721 ACTTCCTCTA CCTCGCCTCC CACTACGAGA AGCTCAAGGG ATCCCCAGAG GACAACGAGC
    12781 AGAAGCAGCT CTTCGTCGAG CAGCACAAGC ACTACCTCGA CGAGATCATC GAGCAGATCT
    12841 CCGAGTTCTC CAAGCGTGTC ATCCTCGCCG ACGCCAACCT CGACAAGGTC CTCTCCGCCT
    12901 ACAACAAGCA CCGTGACAAG CCAATCCGTG AGCAGGCCGA GAACATCATC CACCTCTTCA
    12961 CCCTCACCAA CCTCGGAGCC CCAGCCGCCT TCAAGTACTT CGACACCACC ATCGACCGTA
    13021 AGCGTTACAC CTCCACCAAG GAGGTCCTCG ACGCCACCCT CATCCACCAG TCCATCACCG
    13081 GACTCTACGA GACCCGTATC GACCTCTCCC AGCTCGGAGG AGACTCTGGA GGATCTGGAG
    13141 GAACTGGAGG ATCTTCCGCC GGCGGGAGCT CTATGAGCCG TAGACGAAAA GCGAATCCGA
    13201 CAAAACTGAG TGAAAACGCG AAGAAGCTTG CCAAGGAAGT TGAAAATTAA cacccagctt
    13261 tCTTGTACAA AGTGGgaTAA atgcaaaatc ctttcaagca ttcccttctt ctctatcact
    13321 cttctttctt tttgtcaaaa aattctctcg ctaatttatt tgctttttta atgttattat
    13381 tttatgactt tttatagtca ctgaaaagtt tgcatctgag tgaagtgaat gctatcaaaa
    13441 tgtgattctg tctgatgtac tttcacaatc tctcttcaat tccattttga agtgctttaa
    13501 acccgaaagg ttgagaaaaa tgcgagcgct caaatatttg tattgtgttc gttgagtgac
    13561 ccaacaaaaa gaggaaactt tattgtgccg ccaagaaaaa agtctcaCAA CTTTattata
    13621 catagttgat aattcactgg ccgtcgtttt acaTGGCACG CCCTTCTATT ACAGggtttc
    13681 tgataacaaa GGGTGccgga tcTGCGGCTT ACTCACCAGA CCTGGCCCCA TCCGATTACC
    13741 ACCTATTCGC TTCGATGGGA CACGCACTCG CTGAGCAGCG CTTCGATTCT TACGAAAGTG
    13801 TGAAAAAATG GCTCGATGAA TGGTTCGCCG CAAAAGACGA TGAGTTCTAC TGGCGTGGAA
    13861 TCCACAAATT GCCCGAGAGA TGGGAAAAAT GTGTAGCTAG CGACGGCAAA TACTTTGAAT
    13921 AAATGATTTT TTCTTTTTCC ACAAAATTTA ACGTGTTTTT TGATTTAAAA AAAACGACAT
    13981 TTCATACTTG TACACCTGAT ATCTAGATAC CTAGGTGAGC TCTGGTACCC ccctggcgtt
    14041 acccaactta atcgccttgc agcacatccc cctttcgcca gctggcgtaa tagcgaagag
    14101 gcccgcaccg atcgcccttc ccaacagttg cgcagcctga atggcgaatg gcgcctgatg
    14161 cggtattttc tccttacgca tctgtgcggt atttcacacc gcatatggtg cactctcagt
    14221 acaatctgct ctgatgccgc atagttaagc cagccccgac acccgccaac acccgctgac
    14281 gcgccctgac gggcttgtct gctcccggca tccgcttaca gacaagctgt gaccgtctcc
    14341 gggagctgca tgtgtcagag gttttcaccg tcatcaccga aacgcgcgag acgaaagggc
    14401 ctcgtgatac gcctattttt ataggttaat gtcatgataa taatggtttc ttagacgtca
    14461 ggtggcactt ttcggggaaa tgtgcgcgga acccctattt gtttattttt ctaaatacat
    14521 tcaaatatgt atccgctcat gagacaataa ccctgataaa tgcttcaata atattgaaaa
    14581 aggaagagta tgagtattca acatttccgt gtcgccctta ttcccttttt tgcggcattt
    14641 tgccttcctg tttttgctca cccagaaacg ctggtgaaag taaaagatgc tgaagatcag
    14701 ttgggtgcac gagtgggtta catcgaactg gatctcaaca gcggtaagat ccttgagagt
    14761 tttcgccccg aagaacgttt tccaatgatg agcactttta aagttctgct atgtggcgcg
    14821 gtattatccc gtattgacgc cgggcaagag caactcggtc gccgcataca ctattctcag
    14881 aatgacttgg ttgagtactc accagtcaca gaaaagcatc ttacggatgg catgacagta
    14941 agagaattat gcagtgctgc cataaccatg agtgataaca ctgcggccaa cttacttctg
    15001 acaacgatcg gaggaccgaa ggagctaacc gcttttttgc acaacatggg ggatcatgta
    15061 actcgccttg atcgttggga accggagctg aatgaagcca taccaaacga cgagcgtgac
    15121 accacgatgc ctgtagcaat ggcaacaacg ttgcgcaaac tattaactgg cgaactactt
    15181 actctagctt cccggcaaca attaatagac tggatggagg cggataaagt tgcaggacca
    15241 cttctgcgct cggcccttcc ggctggctgg tttattgctg ataaatctgg agccggtgag
    15301 cgtgggtctc gcggtatcat tgcagcactg gggccagatg gtaagccctc ccgtatcgta
    15361 gttatctaca cgacggggag tcaggcaact atggatgaac gaaatagaca gatcgctgag
    15421 ataggtgcct cactgattaa gcattggtaa ctgtcagacc aagtttactc atatatactt
    15481 tagattgatt taaaacttca tttttaattt aaaaggatct aggtgaagat cctttttgat
    15541 aatctcatga ccaaaatccc ttaacgtgag ttttcgttcc actgagcgtc agaccccgta
    15601 gaaaagatca aaggatcttc ttgagatcct ttttttctgc gcgtaatctg ctgcttgcaa
    15661 acaaaaaaac caccgctacc agcggtggtt tgtttgccgg atcaagagct accaactctt
    15721 tttccgaagg taactggctt cagcagagcg cagataccaa atactgtcct tctagtgtag
    15781 ccgtagttag gccaccactt caagaactct gtagcaccgc ctacatacct cgctctgcta
    15841 atcctgttac cagtggctgc tgccagtggc gataagtcgt gtcttaccgg gttggactca
    15901 agacgatagt taccggataa ggcgcagcgg tcgggctgaa cggggggttc gtgcacacag
    15961 cccagcttgg agcgaacgac ctacaccgaa ctgagatacc tacagcgtga gctatgagaa
    16021 agcgccacgc ttcccgaagg gagaaaggcg gacaggtatc cggtaagcgg cagggtcgga
    16081 acaggagagc gcacgaggga gcttccaggg ggaaacgcct ggtatcttta tagtcctgtc
    16141 gggtttcgcc acctctgact tgagcgtcga tttttgtgat gctcgtcagg ggggcggagc
    16201 ctatggaaaa acgccagcaa cgcggccttt ttacggttcc tggtcttttg ctggcctttt
    16261 gctcacatgt tctttcctgc gttatcccc   
//

LOCUS       pMLS715                 6670 bp    DNA        circular     18-OCT-2021
ACCESSION   
VERSION     
SOURCE      
  ORGANISM  
COMMENT     
COMMENT     ApEinfo:methylated:1
FEATURES             Location/Qualifiers
     CDS             4485..4553
                     /locus_tag="LacZ alpha"
                     /label="LacZ alpha"
                     /ApEinfo_label="LacZ alpha"
                     /ApEinfo_fwdcolor="cornflower blue"
                     /ApEinfo_revcolor="cornflower blue"
                     /ApEinfo_graphicformat="arrow_data {{0 1 2 0 0 -1} {} 0}
                     width 5 offset 0"
     misc_feature    complement(4393..4414)
                     /locus_tag="oCF1210"
                     /label="oCF1210"
                     /ApEinfo_label="oCF1210"
                     /ApEinfo_fwdcolor="cyan"
                     /ApEinfo_revcolor="green"
                     /ApEinfo_graphicformat="arrow_data {{0 1 2 0 0 -1} {} 0}
                     width 5 offset 0"
     CDS             5190..5849
                     /locus_tag="AmpR"
                     /label="AmpR"
                     /ApEinfo_label="AmpR"
                     /ApEinfo_fwdcolor="yellow"
                     /ApEinfo_revcolor="yellow"
                     /ApEinfo_graphicformat="arrow_data {{0 1 2 0 0 -1} {} 0}
                     width 5 offset 0"
     rep_origin      5997..6670
                     /locus_tag="pUC ori"
                     /label="pUC ori"
                     /ApEinfo_label="pUC ori"
                     /ApEinfo_fwdcolor="#e6e6e6"
                     /ApEinfo_revcolor="#cccccc"
                     /ApEinfo_graphicformat="arrow_data {{0 1 2 0 0 -1} {} 0}
                     width 5 offset 0"
     promoter        4873..4991
                     /locus_tag="bla promoter"
                     /label="bla promoter"
                     /ApEinfo_label="bla promoter"
                     /ApEinfo_fwdcolor="#a9faec"
                     /ApEinfo_revcolor="#b3f4c4"
                     /ApEinfo_graphicformat="arrow_data {{0 1 2 0 0 -1} {} 0}
                     width 5 offset 0"
     misc_feature    115..200
                     /locus_tag="Mos1 drosophila"
                     /label="Mos1 drosophila"
                     /ApEinfo_label="Mos1 drosophila"
                     /ApEinfo_fwdcolor="#7b1bff"
                     /ApEinfo_revcolor="#7b1bff"
                     /ApEinfo_graphicformat="arrow_data {{0 1 2 0 0 -1} {} 0}
                     width 5 offset 0"
     misc_recomb     complement(1805..1929)
                     /locus_tag="attR4 recomb"
                     /label="attR4 recomb"
                     /ApEinfo_label="attR4 recomb"
                     /ApEinfo_fwdcolor="#ff80ff"
                     /ApEinfo_revcolor="#ff80ff"
                     /ApEinfo_graphicformat="arrow_data {{0 1 2 0 0 -1} {} 0}
                     width 5 offset 0"
     misc_feature    4290..4292
                     /locus_tag="syntron3"
                     /label="syntron3"
                     /ApEinfo_label="syntron3"
                     /ApEinfo_fwdcolor="#a9e4ff"
                     /ApEinfo_revcolor="#a9e4ff"
                     /ApEinfo_graphicformat="arrow_data {{0 1 2 0 0 -1} {} 0}
                     width 5 offset 0"
     CDS             complement(2403..3248)
                     /locus_tag="CB-unc-119(+)"
                     /label="CB-unc-119(+)"
                     /ApEinfo_label="CB-unc-119(+)"
                     /ApEinfo_fwdcolor="#ffff00"
                     /ApEinfo_revcolor="#ff8000"
                     /ApEinfo_graphicformat="arrow_data {{0 1 2 0 0 -1} {} 0}
                     width 5 offset 0"
     misc_feature    87..114
                     /locus_tag="Artificial 3'ITR"
                     /label="Artificial 3'ITR"
                     /ApEinfo_label="Artificial 3'ITR"
                     /ApEinfo_fwdcolor="cyan"
                     /ApEinfo_revcolor="green"
                     /ApEinfo_graphicformat="arrow_data {{0 1 2 0 0 -1} {} 0}
                     width 5 offset 0"
     misc_recomb     226..350
                     /locus_tag="attR3"
                     /label="attR3"
                     /ApEinfo_label="attR3"
                     /ApEinfo_fwdcolor="#ff80ff"
                     /ApEinfo_revcolor="#ff80ff"
                     /ApEinfo_graphicformat="arrow_data {{0 1 2 0 0 -1} {} 0}
                     width 5 offset 0"
     misc_feature    complement(2938..2980)
                     /locus_tag="Intron"
                     /label="Intron"
                     /ApEinfo_label="Intron"
                     /ApEinfo_fwdcolor="#a9e4ff"
                     /ApEinfo_revcolor="#a9e4ff"
                     /ApEinfo_graphicformat="arrow_data {{0 1 2 0 0 -1} {} 0}
                     width 5 offset 0"
     misc_feature    complement(2038..2045)
                     /locus_tag="PmeI"
                     /label="PmeI"
                     /ApEinfo_label="PmeI"
                     /ApEinfo_fwdcolor="#ff5375"
                     /ApEinfo_revcolor="#ff5375"
                     /ApEinfo_graphicformat="arrow_data {{0 1 2 0 0 -1} {} 0}
                     width 5 offset 0"
     misc_feature    2065..2084
                     /locus_tag="GFP w/ syntrons"
                     /label="GFP w/ syntrons"
                     /ApEinfo_label="GFP w/ syntrons"
                     /ApEinfo_fwdcolor="#00ff00"
                     /ApEinfo_revcolor="#00ff00"
                     /ApEinfo_graphicformat="arrow_data {{0 1 2 0 0 -1} {} 0}
                     width 5 offset 0"
     misc_feature    complement(2056..2058)
                     /locus_tag="AfeI"
                     /label="AfeI"
                     /ApEinfo_label="AfeI"
                     /ApEinfo_fwdcolor="#ff5375"
                     /ApEinfo_revcolor="#ff5375"
                     /ApEinfo_graphicformat="arrow_data {{0 1 2 0 0 -1} {} 0}
                     width 5 offset 0"
     misc_feature    2059..2064
                     /locus_tag="GFP w/ syntrons(1)"
                     /label="GFP w/ syntrons(1)"
                     /ApEinfo_label="GFP w/ syntrons"
                     /ApEinfo_fwdcolor="#00ff00"
                     /ApEinfo_revcolor="#00ff00"
                     /ApEinfo_graphicformat="arrow_data {{0 1 2 0 0 -1} {} 0}
                     width 5 offset 0"
     CDS             complement(1460..1765)
                     /locus_tag="ccdB"
                     /label="ccdB"
                     /ApEinfo_label="ccdB"
                     /ApEinfo_fwdcolor="#0080ff"
                     /ApEinfo_revcolor="#0080ff"
                     /ApEinfo_graphicformat="arrow_data {{0 1 2 0 0 -1} {} 0}
                     width 5 offset 0"
     misc_feature    complement(3097..3191)
                     /locus_tag="Intron(1)"
                     /label="Intron(1)"
                     /ApEinfo_label="Intron"
                     /ApEinfo_fwdcolor="#a9e4ff"
                     /ApEinfo_revcolor="#a9e4ff"
                     /ApEinfo_graphicformat="arrow_data {{0 1 2 0 0 -1} {} 0}
                     width 5 offset 0"
     misc_feature    2065..2084
                     /locus_tag="syntron3(1)"
                     /label="syntron3(1)"
                     /ApEinfo_label="syntron3"
                     /ApEinfo_fwdcolor="#a9e4ff"
                     /ApEinfo_revcolor="#a9e4ff"
                     /ApEinfo_graphicformat="arrow_data {{0 1 2 0 0 -1} {} 0}
                     width 5 offset 0"
     misc_feature    4271..4289
                     /locus_tag="GFP w/ syntrons(2)"
                     /label="GFP w/ syntrons(2)"
                     /ApEinfo_label="GFP w/ syntrons"
                     /ApEinfo_fwdcolor="#00ff00"
                     /ApEinfo_revcolor="#00ff00"
                     /ApEinfo_graphicformat="arrow_data {{0 1 2 0 0 -1} {} 0}
                     width 5 offset 0"
     primer_bind     201..218
                     /locus_tag="M13-fwd"
                     /label="M13-fwd"
                     /ApEinfo_label="M13-fwd"
                     /ApEinfo_fwdcolor="cyan"
                     /ApEinfo_revcolor="green"
                     /ApEinfo_graphicformat="arrow_data {{0 1 2 0 0 -1} {} 0}
                     width 5 offset 0"
     misc_feature    2059..2064
                     /locus_tag="syntron3(2)"
                     /label="syntron3(2)"
                     /ApEinfo_label="syntron3"
                     /ApEinfo_fwdcolor="#a9e4ff"
                     /ApEinfo_revcolor="#a9e4ff"
                     /ApEinfo_graphicformat="arrow_data {{0 1 2 0 0 -1} {} 0}
                     width 5 offset 0"
     misc_feature    4271..4289
                     /locus_tag="syntron3(3)"
                     /label="syntron3(3)"
                     /ApEinfo_label="syntron3"
                     /ApEinfo_fwdcolor="#a9e4ff"
                     /ApEinfo_revcolor="#a9e4ff"
                     /ApEinfo_graphicformat="arrow_data {{0 1 2 0 0 -1} {} 0}
                     width 5 offset 0"
     misc_feature    2085..2118
                     /locus_tag="Lox2272"
                     /label="Lox2272"
                     /ApEinfo_label="Lox2272"
                     /ApEinfo_fwdcolor="#bc27cf"
                     /ApEinfo_revcolor="#bc27cf"
                     /ApEinfo_graphicformat="arrow_data {{0 1 2 0 0 -1} {} 0}
                     width 5 offset 0"
     primer_bind     complement(1945..1965)
                     /locus_tag="M13-rev"
                     /label="M13-rev"
                     /ApEinfo_label="M13-rev"
                     /ApEinfo_fwdcolor="cyan"
                     /ApEinfo_revcolor="green"
                     /ApEinfo_graphicformat="arrow_data {{0 1 2 0 0 -1} {} 0}
                     width 5 offset 0"
     misc_feature    4290..4292
                     /locus_tag="GFP w/ syntrons(3)"
                     /label="GFP w/ syntrons(3)"
                     /ApEinfo_label="GFP w/ syntrons"
                     /ApEinfo_fwdcolor="#00ff00"
                     /ApEinfo_revcolor="#00ff00"
                     /ApEinfo_graphicformat="arrow_data {{0 1 2 0 0 -1} {} 0}
                     width 5 offset 0"
     misc_feature    4237..4270
                     /locus_tag="Lox2272(1)"
                     /label="Lox2272(1)"
                     /ApEinfo_label="Lox2272"
                     /ApEinfo_fwdcolor="#bc27cf"
                     /ApEinfo_revcolor="#bc27cf"
                     /ApEinfo_graphicformat="arrow_data {{0 1 2 0 0 -1} {} 0}
                     width 5 offset 0"
     gene            complement(2119..4236)
                     /locus_tag="C.Briggsae unc-119(+)"
                     /label="C.Briggsae unc-119(+)"
                     /ApEinfo_label="C.Briggsae unc-119(+)"
                     /ApEinfo_fwdcolor="#b8b5ff"
                     /ApEinfo_revcolor="#b8b5ff"
                     /ApEinfo_graphicformat="arrow_data {{0 1 2 0 0 -1} {} 0}
                     width 5 offset 0"
     misc_feature    4293..4414
                     /locus_tag="Mos1 drosophila(1)"
                     /label="Mos1 drosophila(1)"
                     /ApEinfo_label="Mos1 drosophila"
                     /ApEinfo_fwdcolor="#7b1bff"
                     /ApEinfo_revcolor="#7b1bff"
                     /ApEinfo_graphicformat="arrow_data {{0 1 2 0 0 -1} {} 0}
                     width 5 offset 0"
     misc_feature    complement(2510..2560)
                     /locus_tag="Intron(2)"
                     /label="Intron(2)"
                     /ApEinfo_label="Intron"
                     /ApEinfo_fwdcolor="#a9e4ff"
                     /ApEinfo_revcolor="#a9e4ff"
                     /ApEinfo_graphicformat="arrow_data {{0 1 2 0 0 -1} {} 0}
                     width 5 offset 0"
     CDS             459..1115
                     /locus_tag="CmR"
                     /label="CmR"
                     /ApEinfo_label="CmR"
                     /ApEinfo_fwdcolor="yellow"
                     /ApEinfo_revcolor="yellow"
                     /ApEinfo_graphicformat="arrow_data {{0 1 2 0 0 -1} {} 0}
                     width 5 offset 0"
     primer_bind     3551..3556
                     /locus_tag="oMLS1457"
                     /label="oMLS1457"
                     /ApEinfo_label="oMLS1457"
                     /ApEinfo_fwdcolor="cyan"
                     /ApEinfo_revcolor="green"
                     /ApEinfo_graphicformat="arrow_data {{0 1 2 0 0 -1} {} 0}
                     width 5 offset 0"
     primer_bind     complement(1315..1325)
                     /locus_tag="oMLS1457(1)"
                     /label="oMLS1457(1)"
                     /ApEinfo_label="oMLS1457"
                     /ApEinfo_fwdcolor="cyan"
                     /ApEinfo_revcolor="green"
                     /ApEinfo_graphicformat="arrow_data {{0 1 2 0 0 -1} {} 0}
                     width 5 offset 0"
     primer_bind     complement(6348..6353)
                     /locus_tag="oMLS1457(2)"
                     /label="oMLS1457(2)"
                     /ApEinfo_label="oMLS1457"
                     /ApEinfo_fwdcolor="cyan"
                     /ApEinfo_revcolor="green"
                     /ApEinfo_graphicformat="arrow_data {{0 1 2 0 0 -1} {} 0}
                     width 5 offset 0"
     primer_bind     66..112
                     /locus_tag="oMLS1462"
                     /label="oMLS1462"
                     /ApEinfo_label="oMLS1462"
                     /ApEinfo_fwdcolor="cyan"
                     /ApEinfo_revcolor="green"
                     /ApEinfo_graphicformat="arrow_data {{0 1 2 0 0 -1} {} 0}
                     width 5 offset 0"
     primer_bind     complement(180..218)
                     /locus_tag="oMLS1463"
                     /label="oMLS1463"
                     /ApEinfo_label="oMLS1463"
                     /ApEinfo_fwdcolor="cyan"
                     /ApEinfo_revcolor="green"
                     /ApEinfo_graphicformat="arrow_data {{0 1 2 0 0 -1} {} 0}
                     width 5 offset 0"
     primer_bind     4271..4314
                     /locus_tag="oMLS1464"
                     /label="oMLS1464"
                     /ApEinfo_label="oMLS1464"
                     /ApEinfo_fwdcolor="cyan"
                     /ApEinfo_revcolor="green"
                     /ApEinfo_graphicformat="arrow_data {{0 1 2 0 0 -1} {} 0}
                     width 5 offset 0"
     primer_bind     complement(4393..4435)
                     /locus_tag="oMLS1465"
                     /label="oMLS1465"
                     /ApEinfo_label="oMLS1465"
                     /ApEinfo_fwdcolor="cyan"
                     /ApEinfo_revcolor="green"
                     /ApEinfo_graphicformat="arrow_data {{0 1 2 0 0 -1} {} 0}
                     width 5 offset 0"
     primer_bind     complement(4393..4414)
                     /locus_tag="oMLS1529"
                     /label="oMLS1529"
                     /ApEinfo_label="oMLS1529"
                     /ApEinfo_fwdcolor="cyan"
                     /ApEinfo_revcolor="green"
                     /ApEinfo_graphicformat="arrow_data {{0 1 2 0 0 -1} {} 0}
                     width 5 offset 0"
ORIGIN
        1 GTTCTTTCCT GCGTTATCCC CTGATTCTGT GGATAACCGT ATTACCGCCT TTGAGTGAGC
       61 TGATACCAGC GGATAACAAT TTCACATCAG GTGTACAAGT ATGAAATGTC GTTTCGAACA
      121 TATAGATGTC TCGCAAACGT AAATATTTAT CGATTGTCAT AAAACTTTGA CCTTGTGAAG
      181 TGTCAACCTT GACTGTCGAA tgtaaaacga cggccagtga attatcaact atgtataata
      241 aagttgaacg agaaacgtaa aatgatataa atatcaatat attaaattag attttgcata
      301 aaaaacagac tacataatac tgtaaaacac aacatatcca gtcactatgg cggccgcatt
      361 aggcaccccc aggctttaca ctttatgctt ccggctcgta taatgtgtgg attttgagtt
      421 aggatccgtc gagattttca ggagctaagg aagctaaaat ggagaaaaaa atcactggat
      481 ataccaccgt tgatatatcc caatggcatc gtaaagaaca ttttgaggca tttcagtcag
      541 ttgctcaatg tacctataac cagaccgttc agctggatat tacggccttt ttaaagaccg
      601 taaagaaaaa taagcacaag ttttatccgg cctttattca cattcttgcc cgcctgatga
      661 atgctcatcc ggaattccgt atggcaatga aagacggtga gctggtgata tgggatagtg
      721 ttcacccttg ttacaccgtt ttccatgagc aaactgaaac gttttcatcg ctctggagtg
      781 aataccacga cgatttccgg cagtttctac acatatattc gcaagatgtg gcgtgttacg
      841 gtgaaaacct ggcctatttc cctaaagggt ttattgagaa tatgtttttc gtctcagcca
      901 atccctgggt gagtttcacc agttttgatt taaacgtggc caatatggac aacttcttcg
      961 cccccgtttt caccatgggc aaatattata cgcaaggcga caaggtgctg atgccgctgg
     1021 cgattcaggt tcatcatgcc gtttgtgatg gcttccatgt cggcagaatg cttaatgaat
     1081 tacaacagta ctgcgatgag tggcagggcg gggcgtaatc tagaggatcc ggcttactaa
     1141 aagccagata acagtatgcg tatttgcgcg ctgatttttg cggtataaga atatatactg
     1201 atatgtatac ccgaagtatg tcaaaaagag gtatgctatg aagcagcgta ttacagtgac
     1261 agttgacagc gacagctatc agttgctcaa ggcatatatg atgtcaatat ctccggttcg
     1321 gtaagcacaa ccatgcagaa tgaagcccgt cgtctgcgtg ccgaacgctg gaaagcggaa
     1381 aatcaggaag ggatggctga ggtcgcccgg tttattgaaa tgaacggctc ttttgccgac
     1441 gagaacaggg gctggtgaaa tgcagtttaa ggtttacacc tataaaagag agagccgtta
     1501 tcgtctgttt gtggatgtac agagtgatat tattgacacg cccgggcgac ggatggtgat
     1561 ccccctggcc agtgcacgtc tgctgtcaga taaagtcccc cgtgaacttt acccggtggt
     1621 gcatatcggg gatgaaagct ggcgcatgat gaccaccgat atggccagtg tgccggtctc
     1681 cgttatcggg gaagaagtgg ctgatctcag ccaccgcgaa aatgacatca aaaacgccat
     1741 taacctgatg ttctggggaa tataaatgtc aggctccctt atacacagcc agtctgcagg
     1801 tcgaccatag tgactggata tgttgtgttt tacagtatta tgtagtctgt tttttatgca
     1861 aaatctaatt taatatattg atatttatat cattttacgt ttctcgttca acttttctat
     1921 acaaagttga tagcttggcg taatcatggt catagctgtt tcctgCCTAG GTGAGCTCTG
     1981 GTACCCTCTA GTCAAGGCCT TAAGTGAGTC GTATTACGTA GCCCGGGCct agttctaGTT
     2041 TAAACcacgt gcgtgAGCgt aagtttaaac atgattttac taacATAACT TCGTATAaag
     2101 tatccTATAC GAAGTTATga cattctctaa tgaaaaaatc tttcagttga aattgaaaat
     2161 gagttaaagt tggagttttt attgaaaaca gatttccgtg tgattagtgt ttttagcgag
     2221 tgtgacagga cagcgaaaaa atatagaaac aaggggggaa ctgaaaagct taggaatgca
     2281 ttgaacatga gaaggggaag gggaaggaac aaactagaca ggaattattg gaatttaatc
     2341 acatttggag ttttttttct attcgacaga ataattatcc agaacatttt tgtattaaat
     2401 atTTATGCAT CATATGAGTA GTCGGCTTTG TTGTGCATGA CGAGTTTGTT ATCGACGAAA
     2461 TAGAAGCTGT CAGAACGAGT CTCGTTTGGA TTGTTGATCA TGTCGTCCAc tgaaaaagag
     2521 attagtcttt tgaattgtac tttttagaat aatgactcac TGAGTTGTTG AGAGAGTTGA
     2581 GGGAACTCAT AGATATGTTC ACAGTTGTTT CGTGAATTCG GAATACAGAA TCCGAATTCA
     2641 AAGTCAAAAC ACTTCAGAAG GCGATCTTTG AAGAAGTGAC GTTCGATCAT TCGGAAATGA
     2701 TGGATTGGGA TGTCTCCTAC TTTGAATTCC ACAGTTGCTC CGACCGTTTT GAGTTTCAAA
     2761 AAGTTTGGAG CAAATCTATA ACGCACGTAT CTTGCCGACT CCTGTGGCGA CTCATCATTC
     2821 TCCTGATCGT TCTCCGGTTT GGCGATCTCG AAAAGCACTT GCTCAGTGTC CAGATCACGG
     2881 ATTTGGAACT TGGTGAACTC GATGTTATAG ATGTTCGCAG ATGGGGAGCA TAAGAATcct
     2941 aaatttatgt tttaaactga aatccaaagg gagcaagata CCTTGAGTGA TTCCCGGAAG
     3001 TGCTAAAACG TCGTTCGGAG TGATTTGAGC TTTCTTCGCA AGCTCCGATT CCGTTGTGAT
     3061 TCCTTGTTCG GTGCTTGGTG GTGGCCGTGG CATCTGgaaa tatggaaaag ttcaacaaaa
     3121 agaaaagaga aaagaatgaa atcggatatc aagagttagt tgagcggttt ctctagtttt
     3181 ctgagtctca cCTGCGACGG GAAGGTCGCC GAGCCGGGTG GAATCGATTG TTGTTGCTCG
     3241 GCTTTCATat cggtttggtt ggaagcggct gaaaacggaa agaagtggaa gaaggaaaag
     3301 agtgtggtgt gacaggaaaa tggtaattag agggtgccaa ataaccagct atattttgtt
     3361 tttttttgaa aacattttta aaaagaaaaa tacgataatg atatcagatg gatttccgga
     3421 aaactggtat gaaaaatttc aacctttttg agtacatgta atcaaaatac actttgtaaa
     3481 ttatcatttt tattgaaact ccaccatttt tctatttata acgctaataa tttgaaaaag
     3541 aaacctgttg cgaaccgcgg ggtgaatccc aaaaacgaat gcgttttggt ggagtgattg
     3601 attcgaatcg aagaagaaaa agaagaagac gtggaataga gagctcactc ttaaccgagc
     3661 agcacacacc gacagaaaaa aaaatgaaat gaatgagggt cttcttcttc ttcttcttcg
     3721 aatgattgac agaaatggga aaaagaggaa gattgagaag ggaaaaagga aggagaaaag
     3781 aagcagaaga agacgtcaga gaggagagga acgagcggaa aagcagcggg cgcaagtcat
     3841 agaagtagca gagctgggga gaagaagaca ctatccaaga aaggaatgac gagagagtat
     3901 gcaaaggggt atagggtgca gacagaatag gaacagaata acagatgatg agccaagaag
     3961 agttgaaaag ggcgatgaat ttgtcatgta acttaatttg ggtcaatttg agcatgatga
     4021 attgaaatca tcccttgttg ggagttaata accggtttgt tatcagaaac cctgtaatag
     4081 aagggcgccc taactttgag ccaattcatc ccggtttctg tcaaatatat caaaaagtgg
     4141 tcaactgaca aattgttttt gatattataa taaacatttt atccgttaac aattttcgaa
     4201 tactttttac aaggacttgg ataaattggc tcaaagATAA CTTCGTATAa agtatccTAT
     4261 ACGAAGTTAT taactaatct gatttaaatt ttCGCGAATT GAGCGTCATA ATTGTTTACT
     4321 CTCAGTGCAG TCAACATGTC GAGTTTCGTG CCGAATAAAG AGCAAACGCG GACAGTATTA
     4381 ATTTTCTGTT TTCATTTGAA GAAAACAGCT GCGGACGTCG TGACTGGGAA AACCCTGGCG
     4441 TTACCCAACT TAATCGCCTT GCAGCACATC CCCCTTTCGC CAGCTGGCGT AATAGCGAAG
     4501 AGGCCCGCAC CGATCGCCCT TCCCAACAGT TGCGCAGCCT GAATGGCGAA TGGCGCCTGA
     4561 TGCGGTATTT TCTCCTTACG CATCTGTGCG GTATTTCACA CCGCATATGG TGCACTCTCA
     4621 GTACAATCTG CTCTGATGCC GCATAGTTAA GCCAGCCCCG ACACCCGCCA ACACCCGCTG
     4681 ACGCGCCCTG ACGGGCTTGT CTGCTCCCGG CATCCGCTTA CAGACAAGCT GTGACCGTCT
     4741 CCGGGAGCTG CATGTGTCAG AGGTTTTCAC CGTCATCACC GAAACGCGCG AGACGAAAGG
     4801 GCCTCGTGAT ACGCCTATTT TTATAGGTTA ATGTCATGAT AATAATGGTT TCTTAGACGT
     4861 CAGGTGGCAC TTTTCGGGGA AATGTGCGCG GAACCCCTAT TTGTTTATTT TTCTAAATAC
     4921 ATTCAAATAT GTATCCGCTC ATGAGACAAT AACCCTGATA AATGCTTCAA TAATATTGAA
     4981 AAAGGAAGAG TATGAGTATT CAACATTTCC GTGTCGCCCT TATTCCCTTT TTTGCGGCAT
     5041 TTTGCCTTCC TGTTTTTGCT CACCCAGAAA CGCTGGTGAA AGTAAAAGAT GCTGAAGATC
     5101 AGTTGGGTGC ACGAGTGGGT TACATCGAAC TGGATCTCAA CAGCGGTAAG ATCCTTGAGA
     5161 GTTTTCGCCC CGAAGAACGT TTTCCAATGA TGAGCACTTT TAAAGTTCTG CTATGTGGCG
     5221 CGGTATTATC CCGTATTGAC GCCGGGCAAG AGCAACTCGG TCGCCGCATA CACTATTCTC
     5281 AGAATGACTT GGTTGAGTAC TCACCAGTCA CAGAAAAGCA TCTTACGGAT GGCATGACAG
     5341 TAAGAGAATT ATGCAGTGCT GCCATAACCA TGAGTGATAA CACTGCGGCC AACTTACTTC
     5401 TGACAACGAT CGGAGGACCG AAGGAGCTAA CCGCTTTTTT GCACAACATG GGGGATCATG
     5461 TAACTCGCCT TGATCGTTGG GAACCGGAGC TGAATGAAGC CATACCAAAC GACGAGCGTG
     5521 ACACCACGAT GCCTGTAGCA ATGGCAACAA CGTTGCGCAA ACTATTAACT GGCGAACTAC
     5581 TTACTCTAGC TTCCCGGCAA CAATTAATAG ACTGGATGGA GGCGGATAAA GTTGCAGGAC
     5641 CACTTCTGCG CTCGGCCCTT CCGGCTGGCT GGTTTATTGC TGATAAATCT GGAGCCGGTG
     5701 AGCGTGGGTC TCGCGGTATC ATTGCAGCAC TGGGGCCAGA TGGTAAGCCC TCCCGTATCG
     5761 TAGTTATCTA CACGACGGGG AGTCAGGCAA CTATGGATGA ACGAAATAGA CAGATCGCTG
     5821 AGATAGGTGC CTCACTGATT AAGCATTGGT AACTGTCAGA CCAAGTTTAC TCATATATAC
     5881 TTTAGATTGA TTTAAAACTT CATTTTTAAT TTAAAAGGAT CTAGGTGAAG ATCCTTTTTG
     5941 ATAATCTCAT GACCAAAATC CCTTAACGTG AGTTTTCGTT CCACTGAGCG TCAGACCCCG
     6001 TAGAAAAGAT CAAAGGATCT TCTTGAGATC CTTTTTTTCT GCGCGTAATC TGCTGCTTGC
     6061 AAACAAAAAA ACCACCGCTA CCAGCGGTGG TTTGTTTGCC GGATCAAGAG CTACCAACTC
     6121 TTTTTCCGAA GGTAACTGGC TTCAGCAGAG CGCAGATACC AAATACTGTC CTTCTAGTGT
     6181 AGCCGTAGTT AGGCCACCAC TTCAAGAACT CTGTAGCACC GCCTACATAC CTCGCTCTGC
     6241 TAATCCTGTT ACCAGTGGCT GCTGCCAGTG GCGATAAGTC GTGTCTTACC GGGTTGGACT
     6301 CAAGACGATA GTTACCGGAT AAGGCGCAGC GGTCGGGCTG AACGGGGGGT TCGTGCACAC
     6361 AGCCCAGCTT GGAGCGAACG ACCTACACCG AACTGAGATA CCTACAGCGT GAGCTATGAG
     6421 AAAGCGCCAC GCTTCCCGAA GGGAGAAAGG CGGACAGGTA TCCGGTAAGC GGCAGGGTCG
     6481 GAACAGGAGA GCGCACGAGG GAGCTTCCAG GGGGAAACGC CTGGTATCTT TATAGTCCTG
     6541 TCGGGTTTCG CCACCTCTGA CTTGAGCGTC GATTTTTGTG ATGCTCGTCA GGGGGGCGGA
     6601 GCCTATGGAA AAACGCCAGC AACGCGGCCT TTTTACGGTT CCTGGTCTTT TGCTGGCCTT
     6661 TTGCTCACAT     
//

LOCUS       pMLS716                 7094 bp    DNA        circular     18-OCT-2021
ACCESSION   
VERSION     
SOURCE      
  ORGANISM  
COMMENT     
COMMENT     ApEinfo:methylated:1
FEATURES             Location/Qualifiers
     CDS             4909..4977
                     /locus_tag="LacZ alpha"
                     /label="LacZ alpha"
                     /ApEinfo_label="LacZ alpha"
                     /ApEinfo_fwdcolor="cornflower blue"
                     /ApEinfo_revcolor="cornflower blue"
                     /ApEinfo_graphicformat="arrow_data {{0 1 2 0 0 -1} {} 0}
                     width 5 offset 0"
     misc_feature    complement(763..1893)
                     /locus_tag="Cre"
                     /label="Cre"
                     /ApEinfo_label="Cre"
                     /ApEinfo_fwdcolor="#fffb08"
                     /ApEinfo_revcolor="#ff9e42"
                     /ApEinfo_graphicformat="arrow_data {{0 1 2 0 0 -1} {} 0}
                     width 5 offset 0"
     misc_feature    complement(4817..4838)
                     /locus_tag="oCF1210"
                     /label="oCF1210"
                     /ApEinfo_label="oCF1210"
                     /ApEinfo_fwdcolor="cyan"
                     /ApEinfo_revcolor="green"
                     /ApEinfo_graphicformat="arrow_data {{0 1 2 0 0 -1} {} 0}
                     width 5 offset 0"
     CDS             5614..6273
                     /locus_tag="AmpR"
                     /label="AmpR"
                     /ApEinfo_label="AmpR"
                     /ApEinfo_fwdcolor="yellow"
                     /ApEinfo_revcolor="yellow"
                     /ApEinfo_graphicformat="arrow_data {{0 1 2 0 0 -1} {} 0}
                     width 5 offset 0"
     rep_origin      6421..7094
                     /locus_tag="pUC ori"
                     /label="pUC ori"
                     /ApEinfo_label="pUC ori"
                     /ApEinfo_fwdcolor="#e6e6e6"
                     /ApEinfo_revcolor="#cccccc"
                     /ApEinfo_graphicformat="arrow_data {{0 1 2 0 0 -1} {} 0}
                     width 5 offset 0"
     misc_feature    complement(1179..1229)
                     /locus_tag="intron"
                     /label="intron"
                     /ApEinfo_label="intron"
                     /ApEinfo_fwdcolor="#9bfff8"
                     /ApEinfo_revcolor="#9bfff8"
                     /ApEinfo_graphicformat="arrow_data {{0 1 2 0 0 -1} {} 0}
                     width 5 offset 0"
     promoter        5297..5415
                     /locus_tag="bla promoter"
                     /label="bla promoter"
                     /ApEinfo_label="bla promoter"
                     /ApEinfo_fwdcolor="#a9faec"
                     /ApEinfo_revcolor="#b3f4c4"
                     /ApEinfo_graphicformat="arrow_data {{0 1 2 0 0 -1} {} 0}
                     width 5 offset 0"
     misc_feature    115..200
                     /locus_tag="Mos1 drosophila"
                     /label="Mos1 drosophila"
                     /ApEinfo_label="Mos1 drosophila"
                     /ApEinfo_fwdcolor="#7b1bff"
                     /ApEinfo_revcolor="#7b1bff"
                     /ApEinfo_graphicformat="arrow_data {{0 1 2 0 0 -1} {} 0}
                     width 5 offset 0"
     misc_feature    4714..4716
                     /locus_tag="syntron3"
                     /label="syntron3"
                     /ApEinfo_label="syntron3"
                     /ApEinfo_fwdcolor="#a9e4ff"
                     /ApEinfo_revcolor="#a9e4ff"
                     /ApEinfo_graphicformat="arrow_data {{0 1 2 0 0 -1} {} 0}
                     width 5 offset 0"
     misc_feature    complement(300..302)
                     /locus_tag="GG overlap site"
                     /label="GG overlap site"
                     /ApEinfo_label="GG overlap site"
                     /ApEinfo_fwdcolor="cyan"
                     /ApEinfo_revcolor="cyan"
                     /ApEinfo_graphicformat="arrow_data {{0 1 2 0 0 -1} {} 0}
                     width 5 offset 0"
     CDS             complement(2827..3672)
                     /locus_tag="CB-unc-119(+)"
                     /label="CB-unc-119(+)"
                     /ApEinfo_label="CB-unc-119(+)"
                     /ApEinfo_fwdcolor="#ffff00"
                     /ApEinfo_revcolor="#ff8000"
                     /ApEinfo_graphicformat="arrow_data {{0 1 2 0 0 -1} {} 0}
                     width 5 offset 0"
     misc_feature    87..114
                     /locus_tag="Artificial 3'ITR"
                     /label="Artificial 3'ITR"
                     /ApEinfo_label="Artificial 3'ITR"
                     /ApEinfo_fwdcolor="cyan"
                     /ApEinfo_revcolor="green"
                     /ApEinfo_graphicformat="arrow_data {{0 1 2 0 0 -1} {} 0}
                     width 5 offset 0"
     3'UTR           join(1897..2103,2105..2228)
                     /locus_tag="tbb-2 3'UTR"
                     /label="tbb-2 3'UTR"
                     /ApEinfo_label="tbb-2 3'UTR"
                     /ApEinfo_fwdcolor="#cc3333"
                     /ApEinfo_revcolor="#993333"
                     /ApEinfo_graphicformat="arrow_data {{0 1 2 0 0 -1} {} 0}
                     width 5 offset 0"
     misc_feature    complement(3362..3404)
                     /locus_tag="Intron"
                     /label="Intron"
                     /ApEinfo_label="Intron"
                     /ApEinfo_fwdcolor="#a9e4ff"
                     /ApEinfo_revcolor="#a9e4ff"
                     /ApEinfo_graphicformat="arrow_data {{0 1 2 0 0 -1} {} 0}
                     width 5 offset 0"
     misc_feature    complement(2462..2469)
                     /locus_tag="PmeI"
                     /label="PmeI"
                     /ApEinfo_label="PmeI"
                     /ApEinfo_fwdcolor="#ff5375"
                     /ApEinfo_revcolor="#ff5375"
                     /ApEinfo_graphicformat="arrow_data {{0 1 2 0 0 -1} {} 0}
                     width 5 offset 0"
     misc_feature    complement(303..359)
                     /locus_tag="Unc-119 hDS"
                     /label="Unc-119 hDS"
                     /ApEinfo_label="Unc-119 hDS"
                     /ApEinfo_fwdcolor="#68a368"
                     /ApEinfo_revcolor="#68a368"
                     /ApEinfo_graphicformat="arrow_data {{0 1 2 0 0 -1} {} 0}
                     width 5 offset 0"
     misc_feature    2489..2508
                     /locus_tag="GFP w/ syntrons"
                     /label="GFP w/ syntrons"
                     /ApEinfo_label="GFP w/ syntrons"
                     /ApEinfo_fwdcolor="#00ff00"
                     /ApEinfo_revcolor="#00ff00"
                     /ApEinfo_graphicformat="arrow_data {{0 1 2 0 0 -1} {} 0}
                     width 5 offset 0"
     misc_feature    complement(2480..2482)
                     /locus_tag="AfeI"
                     /label="AfeI"
                     /ApEinfo_label="AfeI"
                     /ApEinfo_fwdcolor="#ff5375"
                     /ApEinfo_revcolor="#ff5375"
                     /ApEinfo_graphicformat="arrow_data {{0 1 2 0 0 -1} {} 0}
                     width 5 offset 0"
     misc_feature    complement(1894..1896)
                     /locus_tag="STOP"
                     /label="STOP"
                     /ApEinfo_label="STOP"
                     /ApEinfo_fwdcolor="#ff2029"
                     /ApEinfo_revcolor="#ff2029"
                     /ApEinfo_graphicformat="arrow_data {{0 1 2 0 0 -1} {} 0}
                     width 5 offset 0"
     misc_feature    2483..2488
                     /locus_tag="GFP w/ syntrons(1)"
                     /label="GFP w/ syntrons(1)"
                     /ApEinfo_label="GFP w/ syntrons"
                     /ApEinfo_fwdcolor="#00ff00"
                     /ApEinfo_revcolor="#00ff00"
                     /ApEinfo_graphicformat="arrow_data {{0 1 2 0 0 -1} {} 0}
                     width 5 offset 0"
     misc_feature    complement(3521..3615)
                     /locus_tag="Intron(1)"
                     /label="Intron(1)"
                     /ApEinfo_label="Intron"
                     /ApEinfo_fwdcolor="#a9e4ff"
                     /ApEinfo_revcolor="#a9e4ff"
                     /ApEinfo_graphicformat="arrow_data {{0 1 2 0 0 -1} {} 0}
                     width 5 offset 0"
     misc_feature    complement(1601..1651)
                     /locus_tag="intron(1)"
                     /label="intron(1)"
                     /ApEinfo_label="intron"
                     /ApEinfo_fwdcolor="#9bfff8"
                     /ApEinfo_revcolor="#9bfff8"
                     /ApEinfo_graphicformat="arrow_data {{0 1 2 0 0 -1} {} 0}
                     width 5 offset 0"
     misc_feature    2489..2508
                     /locus_tag="syntron3(1)"
                     /label="syntron3(1)"
                     /ApEinfo_label="syntron3"
                     /ApEinfo_fwdcolor="#a9e4ff"
                     /ApEinfo_revcolor="#a9e4ff"
                     /ApEinfo_graphicformat="arrow_data {{0 1 2 0 0 -1} {} 0}
                     width 5 offset 0"
     misc_feature    4695..4713
                     /locus_tag="GFP w/ syntrons(2)"
                     /label="GFP w/ syntrons(2)"
                     /ApEinfo_label="GFP w/ syntrons"
                     /ApEinfo_fwdcolor="#00ff00"
                     /ApEinfo_revcolor="#00ff00"
                     /ApEinfo_graphicformat="arrow_data {{0 1 2 0 0 -1} {} 0}
                     width 5 offset 0"
     primer_bind     complement(2332..2351)
                     /locus_tag="T3"
                     /label="T3"
                     /ApEinfo_label="T3"
                     /ApEinfo_fwdcolor="cyan"
                     /ApEinfo_revcolor="green"
                     /ApEinfo_graphicformat="arrow_data {{0 1 2 0 0 -1} {} 0}
                     width 5 offset 0"
     primer_bind     201..218
                     /locus_tag="M13-fwd"
                     /label="M13-fwd"
                     /ApEinfo_label="M13-fwd"
                     /ApEinfo_fwdcolor="cyan"
                     /ApEinfo_revcolor="green"
                     /ApEinfo_graphicformat="arrow_data {{0 1 2 0 0 -1} {} 0}
                     width 5 offset 0"
     misc_feature    2483..2488
                     /locus_tag="syntron3(2)"
                     /label="syntron3(2)"
                     /ApEinfo_label="syntron3"
                     /ApEinfo_fwdcolor="#a9e4ff"
                     /ApEinfo_revcolor="#a9e4ff"
                     /ApEinfo_graphicformat="arrow_data {{0 1 2 0 0 -1} {} 0}
                     width 5 offset 0"
     misc_feature    4695..4713
                     /locus_tag="syntron3(3)"
                     /label="syntron3(3)"
                     /ApEinfo_label="syntron3"
                     /ApEinfo_fwdcolor="#a9e4ff"
                     /ApEinfo_revcolor="#a9e4ff"
                     /ApEinfo_graphicformat="arrow_data {{0 1 2 0 0 -1} {} 0}
                     width 5 offset 0"
     misc_feature    2509..2542
                     /locus_tag="Lox2272"
                     /label="Lox2272"
                     /ApEinfo_label="Lox2272"
                     /ApEinfo_fwdcolor="#bc27cf"
                     /ApEinfo_revcolor="#bc27cf"
                     /ApEinfo_graphicformat="arrow_data {{0 1 2 0 0 -1} {} 0}
                     width 5 offset 0"
     misc_feature    2289..2291
                     /locus_tag="Sap Trap gg Overlap"
                     /label="Sap Trap gg Overlap"
                     /ApEinfo_label="Sap Trap gg Overlap"
                     /ApEinfo_fwdcolor="cyan"
                     /ApEinfo_revcolor="cyan"
                     /ApEinfo_graphicformat="arrow_data {{0 1 2 0 0 -1} {} 0}
                     width 5 offset 0"
     primer_bind     complement(2369..2389)
                     /locus_tag="M13-rev"
                     /label="M13-rev"
                     /ApEinfo_label="M13-rev"
                     /ApEinfo_fwdcolor="cyan"
                     /ApEinfo_revcolor="green"
                     /ApEinfo_graphicformat="arrow_data {{0 1 2 0 0 -1} {} 0}
                     width 5 offset 0"
     primer_bind     227..247
                     /locus_tag="T7"
                     /label="T7"
                     /ApEinfo_label="T7"
                     /ApEinfo_fwdcolor="cyan"
                     /ApEinfo_revcolor="green"
                     /ApEinfo_graphicformat="arrow_data {{0 1 2 0 0 -1} {} 0}
                     width 5 offset 0"
     misc_feature    4714..4716
                     /locus_tag="GFP w/ syntrons(3)"
                     /label="GFP w/ syntrons(3)"
                     /ApEinfo_label="GFP w/ syntrons"
                     /ApEinfo_fwdcolor="#00ff00"
                     /ApEinfo_revcolor="#00ff00"
                     /ApEinfo_graphicformat="arrow_data {{0 1 2 0 0 -1} {} 0}
                     width 5 offset 0"
     misc_feature    2229..2231
                     /locus_tag="Sap Trap gg Overlap(1)"
                     /label="Sap Trap gg Overlap(1)"
                     /ApEinfo_label="Sap Trap gg Overlap"
                     /ApEinfo_fwdcolor="cyan"
                     /ApEinfo_revcolor="cyan"
                     /ApEinfo_graphicformat="arrow_data {{0 1 2 0 0 -1} {} 0}
                     width 5 offset 0"
     misc_feature    4661..4694
                     /locus_tag="Lox2272(1)"
                     /label="Lox2272(1)"
                     /ApEinfo_label="Lox2272"
                     /ApEinfo_fwdcolor="#bc27cf"
                     /ApEinfo_revcolor="#bc27cf"
                     /ApEinfo_graphicformat="arrow_data {{0 1 2 0 0 -1} {} 0}
                     width 5 offset 0"
     gene            complement(2543..4660)
                     /locus_tag="C.Briggsae unc-119(+)"
                     /label="C.Briggsae unc-119(+)"
                     /ApEinfo_label="C.Briggsae unc-119(+)"
                     /ApEinfo_fwdcolor="#b8b5ff"
                     /ApEinfo_revcolor="#b8b5ff"
                     /ApEinfo_graphicformat="arrow_data {{0 1 2 0 0 -1} {} 0}
                     width 5 offset 0"
     misc_feature    complement(2232..2288)
                     /locus_tag="Unc-119 hUS"
                     /label="Unc-119 hUS"
                     /ApEinfo_label="Unc-119 hUS"
                     /ApEinfo_fwdcolor="#68a368"
                     /ApEinfo_revcolor="#68a368"
                     /ApEinfo_graphicformat="arrow_data {{0 1 2 0 0 -1} {} 0}
                     width 5 offset 0"
     misc_feature    4717..4838
                     /locus_tag="Mos1 drosophila(1)"
                     /label="Mos1 drosophila(1)"
                     /ApEinfo_label="Mos1 drosophila"
                     /ApEinfo_fwdcolor="#7b1bff"
                     /ApEinfo_revcolor="#7b1bff"
                     /ApEinfo_graphicformat="arrow_data {{0 1 2 0 0 -1} {} 0}
                     width 5 offset 0"
     misc_feature    complement(2018..2040)
                     /locus_tag="oMLS903"
                     /label="oMLS903"
                     /ApEinfo_label="oMLS903"
                     /ApEinfo_fwdcolor="cyan"
                     /ApEinfo_revcolor="green"
                     /ApEinfo_graphicformat="arrow_data {{0 1 2 0 0 -1} {} 0}
                     width 5 offset 0"
     misc_feature    complement(2934..2984)
                     /locus_tag="Intron(2)"
                     /label="Intron(2)"
                     /ApEinfo_label="Intron"
                     /ApEinfo_fwdcolor="#a9e4ff"
                     /ApEinfo_revcolor="#a9e4ff"
                     /ApEinfo_graphicformat="arrow_data {{0 1 2 0 0 -1} {} 0}
                     width 5 offset 0"
     primer_bind     3975..3980
                     /locus_tag="oMLS1457"
                     /label="oMLS1457"
                     /ApEinfo_label="oMLS1457"
                     /ApEinfo_fwdcolor="cyan"
                     /ApEinfo_revcolor="green"
                     /ApEinfo_graphicformat="arrow_data {{0 1 2 0 0 -1} {} 0}
                     width 5 offset 0"
     primer_bind     complement(6772..6777)
                     /locus_tag="oMLS1457(1)"
                     /label="oMLS1457(1)"
                     /ApEinfo_label="oMLS1457"
                     /ApEinfo_fwdcolor="cyan"
                     /ApEinfo_revcolor="green"
                     /ApEinfo_graphicformat="arrow_data {{0 1 2 0 0 -1} {} 0}
                     width 5 offset 0"
     primer_bind     66..112
                     /locus_tag="oMLS1462"
                     /label="oMLS1462"
                     /ApEinfo_label="oMLS1462"
                     /ApEinfo_fwdcolor="cyan"
                     /ApEinfo_revcolor="green"
                     /ApEinfo_graphicformat="arrow_data {{0 1 2 0 0 -1} {} 0}
                     width 5 offset 0"
     primer_bind     complement(180..218)
                     /locus_tag="oMLS1463"
                     /label="oMLS1463"
                     /ApEinfo_label="oMLS1463"
                     /ApEinfo_fwdcolor="cyan"
                     /ApEinfo_revcolor="green"
                     /ApEinfo_graphicformat="arrow_data {{0 1 2 0 0 -1} {} 0}
                     width 5 offset 0"
     primer_bind     4695..4738
                     /locus_tag="oMLS1464"
                     /label="oMLS1464"
                     /ApEinfo_label="oMLS1464"
                     /ApEinfo_fwdcolor="cyan"
                     /ApEinfo_revcolor="green"
                     /ApEinfo_graphicformat="arrow_data {{0 1 2 0 0 -1} {} 0}
                     width 5 offset 0"
     primer_bind     complement(4817..4859)
                     /locus_tag="oMLS1465"
                     /label="oMLS1465"
                     /ApEinfo_label="oMLS1465"
                     /ApEinfo_fwdcolor="cyan"
                     /ApEinfo_revcolor="green"
                     /ApEinfo_graphicformat="arrow_data {{0 1 2 0 0 -1} {} 0}
                     width 5 offset 0"
     primer_bind     complement(4817..4838)
                     /locus_tag="oMLS1529"
                     /label="oMLS1529"
                     /ApEinfo_label="oMLS1529"
                     /ApEinfo_fwdcolor="cyan"
                     /ApEinfo_revcolor="green"
                     /ApEinfo_graphicformat="arrow_data {{0 1 2 0 0 -1} {} 0}
                     width 5 offset 0"
     promoter        363..762
                     /locus_tag="hsp16-41 promoter"
                     /label="hsp16-41 promoter"
                     /ApEinfo_label="hsp16-41 promoter"
                     /ApEinfo_fwdcolor="#0080c0"
                     /ApEinfo_revcolor="#0080c0"
                     /ApEinfo_graphicformat="arrow_data {{0 1 2 0 0 -1} {} 0}
                     width 5 offset 0"
     misc_feature    360..362
                     /locus_tag="Sap Trap gg Overlap(2)"
                     /label="Sap Trap gg Overlap(2)"
                     /ApEinfo_label="Sap Trap gg Overlap"
                     /ApEinfo_fwdcolor="cyan"
                     /ApEinfo_revcolor="cyan"
                     /ApEinfo_graphicformat="arrow_data {{0 1 2 0 0 -1} {} 0}
                     width 5 offset 0"
     misc_feature    complement(2727..2754)
                     /locus_tag="oMLS1276"
                     /label="oMLS1276"
                     /ApEinfo_label="oMLS1276"
                     /ApEinfo_fwdcolor="cyan"
                     /ApEinfo_revcolor="green"
                     /ApEinfo_graphicformat="arrow_data {{0 1 2 0 0 -1} {} 0}
                     width 5 offset 0"
     misc_feature    1899..1925
                     /locus_tag="oMLS1449"
                     /label="oMLS1449"
                     /ApEinfo_label="oMLS1449"
                     /ApEinfo_fwdcolor="cyan"
                     /ApEinfo_revcolor="green"
                     /ApEinfo_graphicformat="arrow_data {{0 1 2 0 0 -1} {} 0}
                     width 5 offset 0"
ORIGIN
        1 GTTCTTTCCT GCGTTATCCC CTGATTCTGT GGATAACCGT ATTACCGCCT TTGAGTGAGC
       61 TGATACCAGC GGATAACAAT TTCACATCAG GTGTACAAGT ATGAAATGTC GTTTCGAACA
      121 TATAGATGTC TCGCAAACGT AAATATTTAT CGATTGTCAT AAAACTTTGA CCTTGTGAAG
      181 TGTCAACCTT GACTGTCGAA tgtaaaacga cggccagtga gcgcgcgtaa tacgactcac
      241 tatagggcga attgggtacc gggccccccc tcgaggtcga cggtatcgat aagcttgatT
      301 ACATCGCCGA CCTTGAACTC GACCGTCGCG CCGACCGTCT TTAATTTCAG AAAATTCGGC
      361 GCgatcacca aaaacggaac gttgagctgg acggaaatag tggtaaagtg acatgattat
      421 agtttgaaga tttctaattt cacaattaga gcaaatgttg ttcggtattt attttcaacg
      481 gtatttatac tattttccac ctttttctag aacattcgag ctgcttgttg caaaaggagg
      541 gcgactcaca ttcggtacat ggaaaagtag tgtacacaat aaagagaccc agatacattt
      601 tccgtctgcg tctctttgca cccaccggga gtattttcaa acgaatgcat ctaggacctt
      661 ctagaacatt ctgtaaggct gcagaatgcg ggtatataag gaaagcgggc tcagaggaag
      721 ccaacacgct ttgttctagt gcatctaaaa aacttcgaaa atATGTCAAA TCTTCTCACT
      781 GTTCATCAAA ATCTTCCAGC ACTTCCAGTT GACGCGACAA GTGATGAAGT TCGCAAGAAC
      841 CTCATGGATA TGTTCCGTGA CAGACAAGCC TTCTCCGAGC ACACCTGGAA GATGCTTCTC
      901 TCAGTGTGCC GTTCTTGGGC TGCCTGGTGC AAGCTTAACA ACCGCAAGTG GTTCCCAGCC
      961 GAGCCAGAAG ACGTTCGTGA CTACTTGCTC TACCTCCAAG CTCGTGGATT GGCGGTGAAG
     1021 ACGATCCAAC AACATCTCGG ACAGCTCAAT ATGCTCCATC GCCGATCTGG ACTTCCACGC
     1081 CCATCAGATT CTAATGCCGT ATCTCTCGTA ATGAGACGTA TCCGCAAGGA AAATGTTGAT
     1141 GCTGGAGAGA GAGCCAAGCA AGCCCTCGCC TTCGAAAGgt aagtttaaat attaatgtat
     1201 tcaatcctaa gacttgacga aattttcagA ACCGACTTCG ATCAGGTCCG TTCTCTTATG
     1261 GAAAATTCCG ATCGTTGCCA GGACATCCGA AACCTCGCCT TCCTCGGAAT TGCTTACAAC
     1321 ACACTTCTCC GTATCGCCGA AATTGCCCGC ATTCGCGTCA AGGATATTAG TCGCACAGAC
     1381 GGAGGAAGAA TGCTCATCCA CATCGGACGT ACAAAAACGC TGGTCTCGAC TGCCGGAGTC
     1441 GAAAAAGCGC TCTCCCTTGG AGTTACCAAG CTCGTTGAGC GCTGGATTTC GGTTTCCGGA
     1501 GTCGCCGATG ATCCAAACAA CTACCTGTTC TGTCGTGTTC GCAAGAACGG AGTTGCTGCC
     1561 CCGAGTGCAA CATCACAACT CTCGACTCGA GCTCTTGAAG gtaagtttaa acaacatatt
     1621 agctaagaat aagctgaaaa taaattttca gGAATCTTCG AAGCTACCCA CCGTCTCATC
     1681 TACGGAGCCA AGGATGATTC CGGACAACGT TACTTGGCTT GGTCTGGACA TTCCGCCCGT
     1741 GTCGGAGCTG CCCGTGACAT GGCTCGCGCT GGAGTTTCCA TCCCAGAGAT TATGCAAGCC
     1801 GGAGGTTGGA CCAACGTCAA CATTGTGATG AACTATATTA GAAACTTGGA TTCTGAAACT
     1861 GGCGCCATGG TTCGTCTTCT CGAAGACGGT GATTAAgata aatgcaaaat cctttcaagc
     1921 attcccttct tctctatcac tcttctttct ttttgtcaaa aaattctctc gctaatttat
     1981 ttgctttttt aatgttatta ttttatgact ttttatagtc actgaaaagt ttgcatctga
     2041 gtgaagtgaa tgctatcaaa atgtgattct gtctgatgta ctttcacaat ctctcttcaa
     2101 ttctattttg aagtgcttta aacccgaaag gttgagaaaa atgcgagcgc tcaaatattt
     2161 gtattgtgtt cgttgagtga cccaacaaaa agaggaaact ttattgtgcc gccaagaaaa
     2221 aagtctcaCA TAAATCAATA TCtcACATAT CTTGCCGATT CGGCTTGCGC CTGCAGATTC
     2281 TCTTCCGTCC Aatcgaattg gccgccaccg cggtggagct ccagcttttg ttccctttag
     2341 tgagggttaa ttgcgcgctt ggcgtaatca tggtcatagc tgtttcctgC CTAGGTGAGC
     2401 TCTGGTACCC TCTAGTCAAG GCCTTAAGTG AGTCGTATTA CGTAGCCCGG GCctagttct
     2461 aGTTTAAACc acgtgcgtgA GCgtaagttt aaacatgatt ttactaacAT AACTTCGTAT
     2521 AaagtatccT ATACGAAGTT ATgacattct ctaatgaaaa aatctttcag ttgaaattga
     2581 aaatgagtta aagttggagt ttttattgaa aacagatttc cgtgtgatta gtgtttttag
     2641 cgagtgtgac aggacagcga aaaaatatag aaacaagggg ggaactgaaa agcttaggaa
     2701 tgcattgaac atgagaaggg gaaggggaag gaacaaacta gacaggaatt attggaattt
     2761 aatcacattt ggagtttttt ttctattcga cagaataatt atccagaaca tttttgtatt
     2821 aaatatTTAT GCATCATATG AGTAGTCGGC TTTGTTGTGC ATGACGAGTT TGTTATCGAC
     2881 GAAATAGAAG CTGTCAGAAC GAGTCTCGTT TGGATTGTTG ATCATGTCGT CCActgaaaa
     2941 agagattagt cttttgaatt gtacttttta gaataatgac tcacTGAGTT GTTGAGAGAG
     3001 TTGAGGGAAC TCATAGATAT GTTCACAGTT GTTTCGTGAA TTCGGAATAC AGAATCCGAA
     3061 TTCAAAGTCA AAACACTTCA GAAGGCGATC TTTGAAGAAG TGACGTTCGA TCATTCGGAA
     3121 ATGATGGATT GGGATGTCTC CTACTTTGAA TTCCACAGTT GCTCCGACCG TTTTGAGTTT
     3181 CAAAAAGTTT GGAGCAAATC TATAACGCAC GTATCTTGCC GACTCCTGTG GCGACTCATC
     3241 ATTCTCCTGA TCGTTCTCCG GTTTGGCGAT CTCGAAAAGC ACTTGCTCAG TGTCCAGATC
     3301 ACGGATTTGG AACTTGGTGA ACTCGATGTT ATAGATGTTC GCAGATGGGG AGCATAAGAA
     3361 Tcctaaattt atgttttaaa ctgaaatcca aagggagcaa gataCCTTGA GTGATTCCCG
     3421 GAAGTGCTAA AACGTCGTTC GGAGTGATTT GAGCTTTCTT CGCAAGCTCC GATTCCGTTG
     3481 TGATTCCTTG TTCGGTGCTT GGTGGTGGCC GTGGCATCTG gaaatatgga aaagttcaac
     3541 aaaaagaaaa gagaaaagaa tgaaatcgga tatcaagagt tagttgagcg gtttctctag
     3601 ttttctgagt ctcacCTGCG ACGGGAAGGT CGCCGAGCCG GGTGGAATCG ATTGTTGTTG
     3661 CTCGGCTTTC ATatcggttt ggttggaagc ggctgaaaac ggaaagaagt ggaagaagga
     3721 aaagagtgtg gtgtgacagg aaaatggtaa ttagagggtg ccaaataacc agctatattt
     3781 tgtttttttt tgaaaacatt tttaaaaaga aaaatacgat aatgatatca gatggatttc
     3841 cggaaaactg gtatgaaaaa tttcaacctt tttgagtaca tgtaatcaaa atacactttg
     3901 taaattatca tttttattga aactccacca tttttctatt tataacgcta ataatttgaa
     3961 aaagaaacct gttgcgaacc gcggggtgaa tcccaaaaac gaatgcgttt tggtggagtg
     4021 attgattcga atcgaagaag aaaaagaaga agacgtggaa tagagagctc actcttaacc
     4081 gagcagcaca caccgacaga aaaaaaaatg aaatgaatga gggtcttctt cttcttcttc
     4141 ttcgaatgat tgacagaaat gggaaaaaga ggaagattga gaagggaaaa aggaaggaga
     4201 aaagaagcag aagaagacgt cagagaggag aggaacgagc ggaaaagcag cgggcgcaag
     4261 tcatagaagt agcagagctg gggagaagaa gacactatcc aagaaaggaa tgacgagaga
     4321 gtatgcaaag gggtataggg tgcagacaga ataggaacag aataacagat gatgagccaa
     4381 gaagagttga aaagggcgat gaatttgtca tgtaacttaa tttgggtcaa tttgagcatg
     4441 atgaattgaa atcatccctt gttgggagtt aataaccggt ttgttatcag aaaccctgta
     4501 atagaagggc gccctaactt tgagccaatt catcccggtt tctgtcaaat atatcaaaaa
     4561 gtggtcaact gacaaattgt ttttgatatt ataataaaca ttttatccgt taacaatttt
     4621 cgaatacttt ttacaaggac ttggataaat tggctcaaag ATAACTTCGT ATAaagtatc
     4681 cTATACGAAG TTATtaacta atctgattta aattttCGCG AATTGAGCGT CATAATTGTT
     4741 TACTCTCAGT GCAGTCAACA TGTCGAGTTT CGTGCCGAAT AAAGAGCAAA CGCGGACAGT
     4801 ATTAATTTTC TGTTTTCATT TGAAGAAAAC AGCTGCGGAC GTCGTGACTG GGAAAACCCT
     4861 GGCGTTACCC AACTTAATCG CCTTGCAGCA CATCCCCCTT TCGCCAGCTG GCGTAATAGC
     4921 GAAGAGGCCC GCACCGATCG CCCTTCCCAA CAGTTGCGCA GCCTGAATGG CGAATGGCGC
     4981 CTGATGCGGT ATTTTCTCCT TACGCATCTG TGCGGTATTT CACACCGCAT ATGGTGCACT
     5041 CTCAGTACAA TCTGCTCTGA TGCCGCATAG TTAAGCCAGC CCCGACACCC GCCAACACCC
     5101 GCTGACGCGC CCTGACGGGC TTGTCTGCTC CCGGCATCCG CTTACAGACA AGCTGTGACC
     5161 GTCTCCGGGA GCTGCATGTG TCAGAGGTTT TCACCGTCAT CACCGAAACG CGCGAGACGA
     5221 AAGGGCCTCG TGATACGCCT ATTTTTATAG GTTAATGTCA TGATAATAAT GGTTTCTTAG
     5281 ACGTCAGGTG GCACTTTTCG GGGAAATGTG CGCGGAACCC CTATTTGTTT ATTTTTCTAA
     5341 ATACATTCAA ATATGTATCC GCTCATGAGA CAATAACCCT GATAAATGCT TCAATAATAT
     5401 TGAAAAAGGA AGAGTATGAG TATTCAACAT TTCCGTGTCG CCCTTATTCC CTTTTTTGCG
     5461 GCATTTTGCC TTCCTGTTTT TGCTCACCCA GAAACGCTGG TGAAAGTAAA AGATGCTGAA
     5521 GATCAGTTGG GTGCACGAGT GGGTTACATC GAACTGGATC TCAACAGCGG TAAGATCCTT
     5581 GAGAGTTTTC GCCCCGAAGA ACGTTTTCCA ATGATGAGCA CTTTTAAAGT TCTGCTATGT
     5641 GGCGCGGTAT TATCCCGTAT TGACGCCGGG CAAGAGCAAC TCGGTCGCCG CATACACTAT
     5701 TCTCAGAATG ACTTGGTTGA GTACTCACCA GTCACAGAAA AGCATCTTAC GGATGGCATG
     5761 ACAGTAAGAG AATTATGCAG TGCTGCCATA ACCATGAGTG ATAACACTGC GGCCAACTTA
     5821 CTTCTGACAA CGATCGGAGG ACCGAAGGAG CTAACCGCTT TTTTGCACAA CATGGGGGAT
     5881 CATGTAACTC GCCTTGATCG TTGGGAACCG GAGCTGAATG AAGCCATACC AAACGACGAG
     5941 CGTGACACCA CGATGCCTGT AGCAATGGCA ACAACGTTGC GCAAACTATT AACTGGCGAA
     6001 CTACTTACTC TAGCTTCCCG GCAACAATTA ATAGACTGGA TGGAGGCGGA TAAAGTTGCA
     6061 GGACCACTTC TGCGCTCGGC CCTTCCGGCT GGCTGGTTTA TTGCTGATAA ATCTGGAGCC
     6121 GGTGAGCGTG GGTCTCGCGG TATCATTGCA GCACTGGGGC CAGATGGTAA GCCCTCCCGT
     6181 ATCGTAGTTA TCTACACGAC GGGGAGTCAG GCAACTATGG ATGAACGAAA TAGACAGATC
     6241 GCTGAGATAG GTGCCTCACT GATTAAGCAT TGGTAACTGT CAGACCAAGT TTACTCATAT
     6301 ATACTTTAGA TTGATTTAAA ACTTCATTTT TAATTTAAAA GGATCTAGGT GAAGATCCTT
     6361 TTTGATAATC TCATGACCAA AATCCCTTAA CGTGAGTTTT CGTTCCACTG AGCGTCAGAC
     6421 CCCGTAGAAA AGATCAAAGG ATCTTCTTGA GATCCTTTTT TTCTGCGCGT AATCTGCTGC
     6481 TTGCAAACAA AAAAACCACC GCTACCAGCG GTGGTTTGTT TGCCGGATCA AGAGCTACCA
     6541 ACTCTTTTTC CGAAGGTAAC TGGCTTCAGC AGAGCGCAGA TACCAAATAC TGTCCTTCTA
     6601 GTGTAGCCGT AGTTAGGCCA CCACTTCAAG AACTCTGTAG CACCGCCTAC ATACCTCGCT
     6661 CTGCTAATCC TGTTACCAGT GGCTGCTGCC AGTGGCGATA AGTCGTGTCT TACCGGGTTG
     6721 GACTCAAGAC GATAGTTACC GGATAAGGCG CAGCGGTCGG GCTGAACGGG GGGTTCGTGC
     6781 ACACAGCCCA GCTTGGAGCG AACGACCTAC ACCGAACTGA GATACCTACA GCGTGAGCTA
     6841 TGAGAAAGCG CCACGCTTCC CGAAGGGAGA AAGGCGGACA GGTATCCGGT AAGCGGCAGG
     6901 GTCGGAACAG GAGAGCGCAC GAGGGAGCTT CCAGGGGGAA ACGCCTGGTA TCTTTATAGT
     6961 CCTGTCGGGT TTCGCCACCT CTGACTTGAG CGTCGATTTT TGTGATGCTC GTCAGGGGGG
     7021 CGGAGCCTAT GGAAAAACGC CAGCAACGCG GCCTTTTTAC GGTTCCTGGT CTTTTGCTGG
     7081 CCTTTTGCTC ACAT    
//

LOCUS       pMLS719                 3484 bp    DNA        circular     18-OCT-2021
DEFINITION  .
ACCESSION   
VERSION     
SOURCE      .
  ORGANISM  .
COMMENT     
COMMENT     ApEinfo:methylated:1
FEATURES             Location/Qualifiers
     primer_bind     335..352
                     /locus_tag="M13-fwd"
                     /label="M13-fwd"
                     /ApEinfo_label="M13-fwd"
                     /ApEinfo_fwdcolor="cyan"
                     /ApEinfo_revcolor="green"
                     /ApEinfo_graphicformat="arrow_data {{0 1 2 0 0 -1} {} 0}
                     width 5 offset 0"
     primer_bind     complement(1214..1234)
                     /locus_tag="M13-rev"
                     /label="M13-rev"
                     /ApEinfo_label="M13-rev"
                     /ApEinfo_fwdcolor="cyan"
                     /ApEinfo_revcolor="green"
                     /ApEinfo_graphicformat="arrow_data {{0 1 2 0 0 -1} {} 0}
                     width 5 offset 0"
     rep_origin      complement(1604..2286)
                     /locus_tag="ColE1 origin"
                     /label="ColE1 origin"
                     /ApEinfo_label="ColE1 origin"
                     /ApEinfo_fwdcolor="gray50"
                     /ApEinfo_revcolor="gray50"
                     /ApEinfo_graphicformat="arrow_data {{0 1 2 0 0 -1} {} 0}
                     width 5 offset 0"
     CDS             complement(196..264)
                     /locus_tag="LacZ alpha"
                     /label="LacZ alpha"
                     /ApEinfo_label="LacZ alpha"
                     /ApEinfo_fwdcolor="#6495ed"
                     /ApEinfo_revcolor="#6495ed"
                     /ApEinfo_graphicformat="arrow_data {{0 1 2 0 0 -1} {} 0}
                     width 5 offset 0"
     misc_binding    complement(1240..1262)
                     /locus_tag="LacO"
                     /label="LacO"
                     /ApEinfo_label="LacO"
                     /ApEinfo_fwdcolor="#6495ed"
                     /ApEinfo_revcolor="#6495ed"
                     /ApEinfo_graphicformat="arrow_data {{0 1 2 0 0 -1} {} 0}
                     width 5 offset 0"
     CDS             complement(2384..3043)
                     /locus_tag="AmpR"
                     /label="AmpR"
                     /ApEinfo_label="AmpR"
                     /ApEinfo_fwdcolor="yellow"
                     /ApEinfo_revcolor="yellow"
                     /ApEinfo_graphicformat="arrow_data {{0 1 2 0 0 -1} {} 0}
                     width 5 offset 0"
     promoter        360..856
                     /locus_tag="U6 promoter"
                     /label="U6 promoter"
                     /ApEinfo_label="U6 promoter"
                     /ApEinfo_fwdcolor="cyan"
                     /ApEinfo_revcolor="green"
                     /ApEinfo_graphicformat="arrow_data {{0 1 2 0 0 -1} {} 0}
                     width 5 offset 0"
     misc_feature    880..962
                     /locus_tag="sgRNA scaffold"
                     /label="sgRNA scaffold"
                     /ApEinfo_label="sgRNA scaffold"
                     /ApEinfo_fwdcolor="cyan"
                     /ApEinfo_revcolor="green"
                     /ApEinfo_graphicformat="arrow_data {{0 1 2 0 0 -1} {} 0}
                     width 5 offset 0"
     misc_feature    complement(963..1199)
                     /locus_tag="U6 downstream"
                     /label="U6 downstream"
                     /ApEinfo_label="U6 downstream"
                     /ApEinfo_fwdcolor="cyan"
                     /ApEinfo_revcolor="green"
                     /ApEinfo_graphicformat="arrow_data {{0 1 2 0 0 -1} {} 0}
                     width 5 offset 0"
     misc_feature    859..879
                     /locus_tag="gRNA-5' miniMos arm"
                     /label="gRNA-5' miniMos arm"
                     /ApEinfo_label="gRNA-5' miniMos arm"
                     /ApEinfo_fwdcolor="#ff974a"
                     /ApEinfo_revcolor="#ff974a"
                     /ApEinfo_graphicformat="arrow_data {{0 1 2 0 0 -1} {} 0}
                     width 5 offset 0"
ORIGIN
        1 GCTCCCGGAG ACGGTCACAG CTTGTCTGTA AGCGGATGCC GGGAGCAGAC AAGCCCGTCA
       61 GGGCGCGTCA GCGGGTGTTG GCGGGTGTCG GGGCTGGCTT AACTATGCGG CATCAGAGCA
      121 GATTGTACTG AGAGTGCACC ATATGCGGTG TGAAATACCG CACAGATGCG TAAGGAGAAA
      181 ATACCGCATC AGGCGCCATT CGCCATTCAG GCTGCGCAAC TGTTGGGAAG GGCGATCGGT
      241 GCGGGCCTCT TCGCTATTAC GCCAGCTGGC GAAAGGGGGA TGTGCTGCAA GGCGATTAAG
      301 TTGGGTAACG CCAGGGTTTT CCCAGTCACG ACGTTGTAAA ACGACGGCCA GTGAATTCCT
      361 CCAAGAACTC GTACAAAAAT GCTCTGAAGT AGGTCTCGAG ATCAATACTG GGAAGACGAA
      421 AGTCTTGCGA AACCGATTCG CTGACCCCAG TAAAGTCTAC TTCGGTAGCC CTTCCCCCAC
      481 CACCCAGCTC GACGACGTCG ACGAGTACAT CTACCTCGGT CGTCAAATCA ACGCCCAAAA
      541 CAACTTGATG CCGGAAATCC ACCGAAGACG TCGAGCAGCC TGGGCTGCAT TCAATGGAAT
      601 CAAGAATGCC ACCGACTCCA TCACCGACAA GAAGATTCGT GCGAATCTGT TCGACTCAAT
      661 TGTCCTTCCA GCGCTCACCT ACGTTTCAGA AGCCTGGACA TTCACCAAAG CTCTATCCGA
      721 ACGAGTACGA ATCACACATG CCTCCCCCAC AAATTATTGA TCTACATCCC CATTTGGTAT
      781 AGTGTCTTAC AGGACTCTCA ATATGTCAGC TGCATGATAA ATGGTCCCTA TATAATTGAA
      841 TTGCAAATCT AAATGTTTGA CTGTCGAACC ACCATAGTTG TTTTAGAGCT AGAAATAGCA
      901 AGTTAAAATA AGGCTAGTCC GTTATCAACT TGAAAAAGTG GCACCGAGTC GGTGCTTTTT
      961 TTCAATAATA TTCTAGATAT CCCTTTTTGA AACTAAAATG AAATACTCTA AATTTTTGAG
     1021 TTCAATGTTT CAACTAATCT TGGTTAAAGG TAAATTCCCG GAGGGACGAT TTTAAAGTTG
     1081 CCAGAGTTGA TTAAATTGGT CCAAAAAATT TTATTAGGAA ACTCGAAAAA AAATTGATTT
     1141 TTTTTGACAA TATTCCAAAG AAAATTACAA AATCTCGACG CCAAACATAG TCGGCTGTGA
     1201 AGCTTGGCGT AATCATGGTC ATAGCTGTTT CCTGTGTGAA ATTGTTATCC GCTCACAATT
     1261 CCACACAACA TACGAGCCGG AAGCATAAAG TGTAAAGCCT GGGGTGCCTA ATGAGTGAGC
     1321 TAACTCACAT TAATTGCGTT GCGCTCACTG CCCGCTTTCC AGTCGGGAAA CCTGTCGTGC
     1381 CAGCTGCATT AATGAATCGG CCAACGCGCG GGGAGAGGCG GTTTGCGTAT TGGGCGCTca
     1441 tatgCGCTTC CTCGCTCACT GACTCGCTGC GCTCGGTCGT TCGGCTGCGG CGAGCGGTAT
     1501 CAGCTCACTC AAAGGCGGTA ATACGGTTAT CCACAGAATC AGGGGATAAC GCAGGAAAGA
     1561 ACATGTGAGC AAAAGGCCAG CAAAAGGCCA GGAACCGTAA AAAGGCCGCG TTGCTGGCGT
     1621 TTTTCCATAG GCTCCGCCCC CCTGACGAGC ATCACAAAAA TCGACGCTCA AGTCAGAGGT
     1681 GGCGAAACCC GACAGGACTA TAAAGATACC AGGCGTTTCC CCCTGGAAGC TCCCTCGTGC
     1741 GCTCTCCTGT TCCGACCCTG CCGCTTACCG GATACCTGTC CGCCTTTCTC CCTTCGGGAA
     1801 GCGTGGCGCT TTCTCATAGC TCACGCTGTA GGTATCTCAG TTCGGTGTAG GTCGTTCGCT
     1861 CCAAGCTGGG CTGTGTGCAC GAACCCCCCG TTCAGCCCGA CCGCTGCGCC TTATCCGGTA
     1921 ACTATCGTCT TGAGTCCAAC CCGGTAAGAC ACGACTTATC GCCACTGGCA GCAGCCACTG
     1981 GTAACAGGAT TAGCAGAGCG AGGTATGTAG GCGGTGCTAC AGAGTTCTTG AAGTGGTGGC
     2041 CTAACTACGG CTACACTAGA AGAACAGTAT TTGGTATCTG CGCTCTGCTG AAGCCAGTTA
     2101 CCTTCGGAAA AAGAGTTGGT AGCTCTTGAT CCGGCAAACA AACCACCGCT GGTAGCGGTG
     2161 GTTTTTTTGT TTGCAAGCAG CAGATTACGC GCAGAAAAAA AGGATCTCAA GAAGATCCTT
     2221 TGATCTTTTC TACGGGGTCT GACGCTCAGT GGAACGAAAA CTCACGTTAA GGGATTTTGG
     2281 TCATGAGATT ATCAAAAAGG ATCTTCACCT AGATCCTTTT AAATTAAAAA TGAAGTTTTA
     2341 AATCAATCTA AAGTATATAT GAGTAAACTT GGTCTGACAG TTACCAATGC TTAATCAGTG
     2401 AGGCACCTAT CTCAGCGATC TGTCTATTTC GTTCATCCAT AGTTGCCTGA CTCCCCGTCG
     2461 TGTAGATAAC TACGATACGG GAGGGCTTAC CATCTGGCCC CAGTGCTGCA ATGATACCGC
     2521 GAGACCCACG CTCACCGGCT CCAGATTTAT CAGCAATAAA CCAGCCAGCC GGAAGGGCCG
     2581 AGCGCAGAAG TGGTCCTGCA ACTTTATCCG CCTCCATCCA GTCTATTAAT TGTTGCCGGG
     2641 AAGCTAGAGT AAGTAGTTCG CCAGTTAATA GTTTGCGCAA CGTTGTTGCC ATTGCTACAG
     2701 GCATCGTGGT GTCACGCTCG TCGTTTGGTA TGGCTTCATT CAGCTCCGGT TCCCAACGAT
     2761 CAAGGCGAGT TACATGATCC CCCATGTTGT GCAAAAAAGC GGTTAGCTCC TTCGGTCCTC
     2821 CGATCGTTGT CAGAAGTAAG TTGGCCGCAG TGTTATCACT CATGGTTATG GCAGCACTGC
     2881 ATAATTCTCT TACTGTCATG CCATCCGTAA GATGCTTTTC TGTGACTGGT GAGTACTCAA
     2941 CCAAGTCATT CTGAGAATAG TGTATGCGGC GACCGAGTTG CTCTTGCCCG GCGTCAATAC
     3001 GGGATAATAC CGCGCCACAT AGCAGAACTT TAAAAGTGCT CATCATTGGA AAACGTTCTT
     3061 CGGGGCGAAA ACTCTCAAGG ATCTTACCGC TGTTGAGATC CAGTTCGATG TAACCCACTC
     3121 GTGCACCCAA CTGATCTTCA GCATCTTTTA CTTTCACCAG CGTTTCTGGG TGAGCAAAAA
     3181 CAGGAAGGCA AAATGCCGCA AAAAAGGGAA TAAGGGCGAC ACGGAAATGT TGAATACTCA
     3241 TACTCTTCCT TTTTCAATAT TATTGAAGCA TTTATCAGGG TTATTGTCTC ATGAGCGGAT
     3301 ACATATTTGA ATGTATTTAG AAAAATAAAC AAATAGGGGT TCCGCGCACA TTTCCCCGAA
     3361 AAGTGCCACC TGACGTCTAA GAAACCATTA TTATCATGAC ATTAACCTAT AAAAATAGGC
     3421 GTATCACGAG GCCCTTTCGT CTCGCGCGTT TCGGTGATGA CGGTGAAAAC CTCTGACACA
     3481 TGCA     
//

LOCUS       pMLS791                 9501 bp    DNA        circular     18-OCT-2021
ACCESSION   
VERSION     
SOURCE      
  ORGANISM  
COMMENT     
COMMENT     
COMMENT     ApEinfo:methylated:1
FEATURES             Location/Qualifiers
     CDS             7316..7384
                     /locus_tag="LacZ alpha"
                     /label="LacZ alpha"
                     /ApEinfo_label="LacZ alpha"
                     /ApEinfo_fwdcolor="cornflower blue"
                     /ApEinfo_revcolor="cornflower blue"
                     /ApEinfo_graphicformat="arrow_data {{0 1 2 0 0 -1} {} 0}
                     width 5 offset 0"
     misc_feature    2391..3369
                     /locus_tag="pMYO-2"
                     /label="pMYO-2"
                     /ApEinfo_label="pMYO-2"
                     /ApEinfo_fwdcolor="cyan"
                     /ApEinfo_revcolor="cyan"
                     /ApEinfo_graphicformat="arrow_data {{0 1 2 0 0 -1} {} 0}
                     width 5 offset 0"
     transit_peptide 4290..4361
                     /locus_tag="egl-13 NLS"
                     /label="egl-13 NLS"
                     /ApEinfo_label="egl-13 NLS"
                     /ApEinfo_fwdcolor="#ff0080"
                     /ApEinfo_revcolor="green"
                     /ApEinfo_graphicformat="arrow_data {{0 1 2 0 0 -1} {} 0}
                     width 5 offset 0"
     misc_feature    complement(763..1893)
                     /locus_tag="Cre"
                     /label="Cre"
                     /ApEinfo_label="Cre"
                     /ApEinfo_fwdcolor="#fffb08"
                     /ApEinfo_revcolor="#ff9e42"
                     /ApEinfo_graphicformat="arrow_data {{0 1 2 0 0 -1} {} 0}
                     width 5 offset 0"
     misc_feature    complement(7224..7245)
                     /locus_tag="oCF1210"
                     /label="oCF1210"
                     /ApEinfo_label="oCF1210"
                     /ApEinfo_fwdcolor="cyan"
                     /ApEinfo_revcolor="green"
                     /ApEinfo_graphicformat="arrow_data {{0 1 2 0 0 -1} {} 0}
                     width 5 offset 0"
     intron          3403..3446
                     /locus_tag="intron rpl-18"
                     /label="intron rpl-18"
                     /ApEinfo_label="intron rpl-18"
                     /ApEinfo_fwdcolor="#bfbfbf"
                     /ApEinfo_revcolor="#bfbfbf"
                     /ApEinfo_graphicformat="arrow_data {{0 1 2 0 0 -1} {} 0}
                     width 5 offset 0"
     UTR             4365..4797
                     /locus_tag="let-858 3UTR"
                     /label="let-858 3UTR"
                     /ApEinfo_label="let-858 3UTR"
                     /ApEinfo_fwdcolor="pink"
                     /ApEinfo_revcolor="pink"
                     /ApEinfo_graphicformat="arrow_data {{0 1 2 0 0 -1} {} 0}
                     width 5 offset 0"
     CDS             8021..8680
                     /locus_tag="AmpR"
                     /label="AmpR"
                     /ApEinfo_label="AmpR"
                     /ApEinfo_fwdcolor="yellow"
                     /ApEinfo_revcolor="yellow"
                     /ApEinfo_graphicformat="arrow_data {{0 1 2 0 0 -1} {} 0}
                     width 5 offset 0"
     rep_origin      8828..9501
                     /locus_tag="pUC ori"
                     /label="pUC ori"
                     /ApEinfo_label="pUC ori"
                     /ApEinfo_fwdcolor="#e6e6e6"
                     /ApEinfo_revcolor="#cccccc"
                     /ApEinfo_graphicformat="arrow_data {{0 1 2 0 0 -1} {} 0}
                     width 5 offset 0"
     misc_feature    complement(1179..1229)
                     /locus_tag="intron"
                     /label="intron"
                     /ApEinfo_label="intron"
                     /ApEinfo_fwdcolor="#9bfff8"
                     /ApEinfo_revcolor="#9bfff8"
                     /ApEinfo_graphicformat="arrow_data {{0 1 2 0 0 -1} {} 0}
                     width 5 offset 0"
     promoter        7704..7822
                     /locus_tag="bla promoter"
                     /label="bla promoter"
                     /ApEinfo_label="bla promoter"
                     /ApEinfo_fwdcolor="#a9faec"
                     /ApEinfo_revcolor="#b3f4c4"
                     /ApEinfo_graphicformat="arrow_data {{0 1 2 0 0 -1} {} 0}
                     width 5 offset 0"
     misc_feature    115..200
                     /locus_tag="Mos1 drosophila"
                     /label="Mos1 drosophila"
                     /ApEinfo_label="Mos1 drosophila"
                     /ApEinfo_fwdcolor="#7b1bff"
                     /ApEinfo_revcolor="#7b1bff"
                     /ApEinfo_graphicformat="arrow_data {{0 1 2 0 0 -1} {} 0}
                     width 5 offset 0"
     misc_feature    7121..7123
                     /locus_tag="syntron3"
                     /label="syntron3"
                     /ApEinfo_label="syntron3"
                     /ApEinfo_fwdcolor="#a9e4ff"
                     /ApEinfo_revcolor="#a9e4ff"
                     /ApEinfo_graphicformat="arrow_data {{0 1 2 0 0 -1} {} 0}
                     width 5 offset 0"
     misc_structure  3370..3375
                     /locus_tag="BamHI"
                     /label="BamHI"
                     /ApEinfo_label="BamHI"
                     /ApEinfo_fwdcolor="#4c4c4c"
                     /ApEinfo_revcolor="#4c4c4c"
                     /ApEinfo_graphicformat="arrow_data {{0 1 2 0 0 -1} {} 0}
                     width 5 offset 0"
     misc_feature    complement(300..302)
                     /locus_tag="GG overlap site"
                     /label="GG overlap site"
                     /ApEinfo_label="GG overlap site"
                     /ApEinfo_fwdcolor="cyan"
                     /ApEinfo_revcolor="cyan"
                     /ApEinfo_graphicformat="arrow_data {{0 1 2 0 0 -1} {} 0}
                     width 5 offset 0"
     sig_peptide     3376..3396
                     /locus_tag="SV40"
                     /label="SV40"
                     /ApEinfo_label="SV40"
                     /ApEinfo_fwdcolor="#ff0080"
                     /ApEinfo_revcolor="green"
                     /ApEinfo_graphicformat="arrow_data {{0 1 2 0 0 -1} {} 0}
                     width 5 offset 0"
     CDS             complement(5234..6079)
                     /locus_tag="CB-unc-119(+)"
                     /label="CB-unc-119(+)"
                     /ApEinfo_label="CB-unc-119(+)"
                     /ApEinfo_fwdcolor="#ffff00"
                     /ApEinfo_revcolor="#ff8000"
                     /ApEinfo_graphicformat="arrow_data {{0 1 2 0 0 -1} {} 0}
                     width 5 offset 0"
     CDS             join(3397..3402,3447..3647)
                     /locus_tag="CyOFP1"
                     /label="CyOFP1"
                     /ApEinfo_label="CyOFP1"
                     /ApEinfo_fwdcolor="#e26c1a"
                     /ApEinfo_revcolor="#e26c1a"
                     /ApEinfo_graphicformat="arrow_data {{0 1 2 0 0 -1} {} 0}
                     width 5 offset 0"
     misc_feature    87..114
                     /locus_tag="Artificial 3'ITR"
                     /label="Artificial 3'ITR"
                     /ApEinfo_label="Artificial 3'ITR"
                     /ApEinfo_fwdcolor="cyan"
                     /ApEinfo_revcolor="green"
                     /ApEinfo_graphicformat="arrow_data {{0 1 2 0 0 -1} {} 0}
                     width 5 offset 0"
     intron          3858..3908
                     /locus_tag="syntron GG4 (modified)"
                     /label="syntron GG4 (modified)"
                     /ApEinfo_label="syntron GG4 (modified)"
                     /ApEinfo_fwdcolor="#bfbfbf"
                     /ApEinfo_revcolor="#bfbfbf"
                     /ApEinfo_graphicformat="arrow_data {{0 1 2 0 0 -1} {} 0}
                     width 5 offset 0"
     3'UTR           join(1897..2103,2105..2228)
                     /locus_tag="tbb-2 3'UTR"
                     /label="tbb-2 3'UTR"
                     /ApEinfo_label="tbb-2 3'UTR"
                     /ApEinfo_fwdcolor="#cc3333"
                     /ApEinfo_revcolor="#993333"
                     /ApEinfo_graphicformat="arrow_data {{0 1 2 0 0 -1} {} 0}
                     width 5 offset 0"
     CDS             3699..3857
                     /locus_tag="CyOFP1(1)"
                     /label="CyOFP1(1)"
                     /ApEinfo_label="CyOFP1"
                     /ApEinfo_fwdcolor="#e26c1a"
                     /ApEinfo_revcolor="#e26c1a"
                     /ApEinfo_graphicformat="arrow_data {{0 1 2 0 0 -1} {} 0}
                     width 5 offset 0"
     misc_feature    complement(5769..5811)
                     /locus_tag="Intron"
                     /label="Intron"
                     /ApEinfo_label="Intron"
                     /ApEinfo_fwdcolor="#a9e4ff"
                     /ApEinfo_revcolor="#a9e4ff"
                     /ApEinfo_graphicformat="arrow_data {{0 1 2 0 0 -1} {} 0}
                     width 5 offset 0"
     intron          3648..3698
                     /locus_tag="syntron 3GG"
                     /label="syntron 3GG"
                     /ApEinfo_label="syntron 3GG"
                     /ApEinfo_fwdcolor="#bfbfbf"
                     /ApEinfo_revcolor="#bfbfbf"
                     /ApEinfo_graphicformat="arrow_data {{0 1 2 0 0 -1} {} 0}
                     width 5 offset 0"
     misc_feature    complement(4869..4876)
                     /locus_tag="PmeI"
                     /label="PmeI"
                     /ApEinfo_label="PmeI"
                     /ApEinfo_fwdcolor="#ff5375"
                     /ApEinfo_revcolor="#ff5375"
                     /ApEinfo_graphicformat="arrow_data {{0 1 2 0 0 -1} {} 0}
                     width 5 offset 0"
     CDS             3909..4073
                     /locus_tag="CyOFP1(2)"
                     /label="CyOFP1(2)"
                     /ApEinfo_label="CyOFP1"
                     /ApEinfo_fwdcolor="#e26c1a"
                     /ApEinfo_revcolor="#e26c1a"
                     /ApEinfo_graphicformat="arrow_data {{0 1 2 0 0 -1} {} 0}
                     width 5 offset 0"
     misc_feature    complement(303..359)
                     /locus_tag="Unc-119 hDS"
                     /label="Unc-119 hDS"
                     /ApEinfo_label="Unc-119 hDS"
                     /ApEinfo_fwdcolor="#68a368"
                     /ApEinfo_revcolor="#68a368"
                     /ApEinfo_graphicformat="arrow_data {{0 1 2 0 0 -1} {} 0}
                     width 5 offset 0"
     CDS             4125..4289
                     /locus_tag="CyOFP1(3)"
                     /label="CyOFP1(3)"
                     /ApEinfo_label="CyOFP1"
                     /ApEinfo_fwdcolor="#e26c1a"
                     /ApEinfo_revcolor="#e26c1a"
                     /ApEinfo_graphicformat="arrow_data {{0 1 2 0 0 -1} {} 0}
                     width 5 offset 0"
     misc_feature    4896..4915
                     /locus_tag="GFP w/ syntrons"
                     /label="GFP w/ syntrons"
                     /ApEinfo_label="GFP w/ syntrons"
                     /ApEinfo_fwdcolor="#00ff00"
                     /ApEinfo_revcolor="#00ff00"
                     /ApEinfo_graphicformat="arrow_data {{0 1 2 0 0 -1} {} 0}
                     width 5 offset 0"
     intron          4074..4124
                     /locus_tag="syntron 5 GG (modified)"
                     /label="syntron 5 GG (modified)"
                     /ApEinfo_label="syntron 5 GG (modified)"
                     /ApEinfo_fwdcolor="#bfbfbf"
                     /ApEinfo_revcolor="#bfbfbf"
                     /ApEinfo_graphicformat="arrow_data {{0 1 2 0 0 -1} {} 0}
                     width 5 offset 0"
     misc_feature    complement(4887..4889)
                     /locus_tag="AfeI"
                     /label="AfeI"
                     /ApEinfo_label="AfeI"
                     /ApEinfo_fwdcolor="#ff5375"
                     /ApEinfo_revcolor="#ff5375"
                     /ApEinfo_graphicformat="arrow_data {{0 1 2 0 0 -1} {} 0}
                     width 5 offset 0"
     misc_feature    4362..4364
                     /locus_tag="Stop"
                     /label="Stop"
                     /ApEinfo_label="Stop"
                     /ApEinfo_fwdcolor="#ff0000"
                     /ApEinfo_revcolor="#ff0000"
                     /ApEinfo_graphicformat="arrow_data {{0 1 2 0 0 -1} {} 0}
                     width 5 offset 0"
     misc_feature    complement(1894..1896)
                     /locus_tag="STOP"
                     /label="STOP"
                     /ApEinfo_label="STOP"
                     /ApEinfo_fwdcolor="#ff2029"
                     /ApEinfo_revcolor="#ff2029"
                     /ApEinfo_graphicformat="arrow_data {{0 1 2 0 0 -1} {} 0}
                     width 5 offset 0"
     misc_feature    4890..4895
                     /locus_tag="GFP w/ syntrons(1)"
                     /label="GFP w/ syntrons(1)"
                     /ApEinfo_label="GFP w/ syntrons"
                     /ApEinfo_fwdcolor="#00ff00"
                     /ApEinfo_revcolor="#00ff00"
                     /ApEinfo_graphicformat="arrow_data {{0 1 2 0 0 -1} {} 0}
                     width 5 offset 0"
     misc_feature    complement(5928..6022)
                     /locus_tag="Intron(1)"
                     /label="Intron(1)"
                     /ApEinfo_label="Intron"
                     /ApEinfo_fwdcolor="#a9e4ff"
                     /ApEinfo_revcolor="#a9e4ff"
                     /ApEinfo_graphicformat="arrow_data {{0 1 2 0 0 -1} {} 0}
                     width 5 offset 0"
     misc_feature    complement(1601..1651)
                     /locus_tag="intron(1)"
                     /label="intron(1)"
                     /ApEinfo_label="intron"
                     /ApEinfo_fwdcolor="#9bfff8"
                     /ApEinfo_revcolor="#9bfff8"
                     /ApEinfo_graphicformat="arrow_data {{0 1 2 0 0 -1} {} 0}
                     width 5 offset 0"
     misc_feature    4896..4915
                     /locus_tag="syntron3(1)"
                     /label="syntron3(1)"
                     /ApEinfo_label="syntron3"
                     /ApEinfo_fwdcolor="#a9e4ff"
                     /ApEinfo_revcolor="#a9e4ff"
                     /ApEinfo_graphicformat="arrow_data {{0 1 2 0 0 -1} {} 0}
                     width 5 offset 0"
     misc_feature    7102..7120
                     /locus_tag="GFP w/ syntrons(2)"
                     /label="GFP w/ syntrons(2)"
                     /ApEinfo_label="GFP w/ syntrons"
                     /ApEinfo_fwdcolor="#00ff00"
                     /ApEinfo_revcolor="#00ff00"
                     /ApEinfo_graphicformat="arrow_data {{0 1 2 0 0 -1} {} 0}
                     width 5 offset 0"
     primer_bind     complement(2332..2351)
                     /locus_tag="T3"
                     /label="T3"
                     /ApEinfo_label="T3"
                     /ApEinfo_fwdcolor="cyan"
                     /ApEinfo_revcolor="green"
                     /ApEinfo_graphicformat="arrow_data {{0 1 2 0 0 -1} {} 0}
                     width 5 offset 0"
     primer_bind     201..218
                     /locus_tag="M13-fwd"
                     /label="M13-fwd"
                     /ApEinfo_label="M13-fwd"
                     /ApEinfo_fwdcolor="cyan"
                     /ApEinfo_revcolor="green"
                     /ApEinfo_graphicformat="arrow_data {{0 1 2 0 0 -1} {} 0}
                     width 5 offset 0"
     misc_feature    4890..4895
                     /locus_tag="syntron3(2)"
                     /label="syntron3(2)"
                     /ApEinfo_label="syntron3"
                     /ApEinfo_fwdcolor="#a9e4ff"
                     /ApEinfo_revcolor="#a9e4ff"
                     /ApEinfo_graphicformat="arrow_data {{0 1 2 0 0 -1} {} 0}
                     width 5 offset 0"
     misc_feature    7102..7120
                     /locus_tag="syntron3(3)"
                     /label="syntron3(3)"
                     /ApEinfo_label="syntron3"
                     /ApEinfo_fwdcolor="#a9e4ff"
                     /ApEinfo_revcolor="#a9e4ff"
                     /ApEinfo_graphicformat="arrow_data {{0 1 2 0 0 -1} {} 0}
                     width 5 offset 0"
     misc_feature    4916..4949
                     /locus_tag="Lox2272"
                     /label="Lox2272"
                     /ApEinfo_label="Lox2272"
                     /ApEinfo_fwdcolor="#bc27cf"
                     /ApEinfo_revcolor="#bc27cf"
                     /ApEinfo_graphicformat="arrow_data {{0 1 2 0 0 -1} {} 0}
                     width 5 offset 0"
     misc_feature    2289..2291
                     /locus_tag="Sap Trap gg Overlap"
                     /label="Sap Trap gg Overlap"
                     /ApEinfo_label="Sap Trap gg Overlap"
                     /ApEinfo_fwdcolor="cyan"
                     /ApEinfo_revcolor="cyan"
                     /ApEinfo_graphicformat="arrow_data {{0 1 2 0 0 -1} {} 0}
                     width 5 offset 0"
     primer_bind     complement(2369..2389)
                     /locus_tag="M13-rev"
                     /label="M13-rev"
                     /ApEinfo_label="M13-rev"
                     /ApEinfo_fwdcolor="cyan"
                     /ApEinfo_revcolor="green"
                     /ApEinfo_graphicformat="arrow_data {{0 1 2 0 0 -1} {} 0}
                     width 5 offset 0"
     primer_bind     227..247
                     /locus_tag="T7"
                     /label="T7"
                     /ApEinfo_label="T7"
                     /ApEinfo_fwdcolor="cyan"
                     /ApEinfo_revcolor="green"
                     /ApEinfo_graphicformat="arrow_data {{0 1 2 0 0 -1} {} 0}
                     width 5 offset 0"
     misc_feature    7121..7123
                     /locus_tag="GFP w/ syntrons(3)"
                     /label="GFP w/ syntrons(3)"
                     /ApEinfo_label="GFP w/ syntrons"
                     /ApEinfo_fwdcolor="#00ff00"
                     /ApEinfo_revcolor="#00ff00"
                     /ApEinfo_graphicformat="arrow_data {{0 1 2 0 0 -1} {} 0}
                     width 5 offset 0"
     misc_feature    2229..2231
                     /locus_tag="Sap Trap gg Overlap(1)"
                     /label="Sap Trap gg Overlap(1)"
                     /ApEinfo_label="Sap Trap gg Overlap"
                     /ApEinfo_fwdcolor="cyan"
                     /ApEinfo_revcolor="cyan"
                     /ApEinfo_graphicformat="arrow_data {{0 1 2 0 0 -1} {} 0}
                     width 5 offset 0"
     misc_feature    7068..7101
                     /locus_tag="Lox2272(1)"
                     /label="Lox2272(1)"
                     /ApEinfo_label="Lox2272"
                     /ApEinfo_fwdcolor="#bc27cf"
                     /ApEinfo_revcolor="#bc27cf"
                     /ApEinfo_graphicformat="arrow_data {{0 1 2 0 0 -1} {} 0}
                     width 5 offset 0"
     gene            complement(4950..7067)
                     /locus_tag="C.Briggsae unc-119(+)"
                     /label="C.Briggsae unc-119(+)"
                     /ApEinfo_label="C.Briggsae unc-119(+)"
                     /ApEinfo_fwdcolor="#b8b5ff"
                     /ApEinfo_revcolor="#b8b5ff"
                     /ApEinfo_graphicformat="arrow_data {{0 1 2 0 0 -1} {} 0}
                     width 5 offset 0"
     misc_feature    complement(2232..2288)
                     /locus_tag="Unc-119 hUS"
                     /label="Unc-119 hUS"
                     /ApEinfo_label="Unc-119 hUS"
                     /ApEinfo_fwdcolor="#68a368"
                     /ApEinfo_revcolor="#68a368"
                     /ApEinfo_graphicformat="arrow_data {{0 1 2 0 0 -1} {} 0}
                     width 5 offset 0"
     misc_feature    7124..7245
                     /locus_tag="Mos1 drosophila(1)"
                     /label="Mos1 drosophila(1)"
                     /ApEinfo_label="Mos1 drosophila"
                     /ApEinfo_fwdcolor="#7b1bff"
                     /ApEinfo_revcolor="#7b1bff"
                     /ApEinfo_graphicformat="arrow_data {{0 1 2 0 0 -1} {} 0}
                     width 5 offset 0"
     misc_feature    complement(2018..2040)
                     /locus_tag="oMLS903"
                     /label="oMLS903"
                     /ApEinfo_label="oMLS903"
                     /ApEinfo_fwdcolor="cyan"
                     /ApEinfo_revcolor="green"
                     /ApEinfo_graphicformat="arrow_data {{0 1 2 0 0 -1} {} 0}
                     width 5 offset 0"
     misc_feature    complement(5341..5391)
                     /locus_tag="Intron(2)"
                     /label="Intron(2)"
                     /ApEinfo_label="Intron"
                     /ApEinfo_fwdcolor="#a9e4ff"
                     /ApEinfo_revcolor="#a9e4ff"
                     /ApEinfo_graphicformat="arrow_data {{0 1 2 0 0 -1} {} 0}
                     width 5 offset 0"
     primer_bind     6382..6387
                     /locus_tag="oMLS1457"
                     /label="oMLS1457"
                     /ApEinfo_label="oMLS1457"
                     /ApEinfo_fwdcolor="cyan"
                     /ApEinfo_revcolor="green"
                     /ApEinfo_graphicformat="arrow_data {{0 1 2 0 0 -1} {} 0}
                     width 5 offset 0"
     primer_bind     complement(9179..9184)
                     /locus_tag="oMLS1457(1)"
                     /label="oMLS1457(1)"
                     /ApEinfo_label="oMLS1457"
                     /ApEinfo_fwdcolor="cyan"
                     /ApEinfo_revcolor="green"
                     /ApEinfo_graphicformat="arrow_data {{0 1 2 0 0 -1} {} 0}
                     width 5 offset 0"
     primer_bind     66..112
                     /locus_tag="oMLS1462"
                     /label="oMLS1462"
                     /ApEinfo_label="oMLS1462"
                     /ApEinfo_fwdcolor="cyan"
                     /ApEinfo_revcolor="green"
                     /ApEinfo_graphicformat="arrow_data {{0 1 2 0 0 -1} {} 0}
                     width 5 offset 0"
     primer_bind     complement(180..218)
                     /locus_tag="oMLS1463"
                     /label="oMLS1463"
                     /ApEinfo_label="oMLS1463"
                     /ApEinfo_fwdcolor="cyan"
                     /ApEinfo_revcolor="green"
                     /ApEinfo_graphicformat="arrow_data {{0 1 2 0 0 -1} {} 0}
                     width 5 offset 0"
     primer_bind     7102..7145
                     /locus_tag="oMLS1464"
                     /label="oMLS1464"
                     /ApEinfo_label="oMLS1464"
                     /ApEinfo_fwdcolor="cyan"
                     /ApEinfo_revcolor="green"
                     /ApEinfo_graphicformat="arrow_data {{0 1 2 0 0 -1} {} 0}
                     width 5 offset 0"
     primer_bind     complement(7224..7266)
                     /locus_tag="oMLS1465"
                     /label="oMLS1465"
                     /ApEinfo_label="oMLS1465"
                     /ApEinfo_fwdcolor="cyan"
                     /ApEinfo_revcolor="green"
                     /ApEinfo_graphicformat="arrow_data {{0 1 2 0 0 -1} {} 0}
                     width 5 offset 0"
     primer_bind     complement(7224..7245)
                     /locus_tag="oMLS1529"
                     /label="oMLS1529"
                     /ApEinfo_label="oMLS1529"
                     /ApEinfo_fwdcolor="cyan"
                     /ApEinfo_revcolor="green"
                     /ApEinfo_graphicformat="arrow_data {{0 1 2 0 0 -1} {} 0}
                     width 5 offset 0"
     promoter        363..762
                     /locus_tag="hsp16-41 promoter"
                     /label="hsp16-41 promoter"
                     /ApEinfo_label="hsp16-41 promoter"
                     /ApEinfo_fwdcolor="#0080c0"
                     /ApEinfo_revcolor="#0080c0"
                     /ApEinfo_graphicformat="arrow_data {{0 1 2 0 0 -1} {} 0}
                     width 5 offset 0"
     misc_feature    360..362
                     /locus_tag="Sap Trap gg Overlap(2)"
                     /label="Sap Trap gg Overlap(2)"
                     /ApEinfo_label="Sap Trap gg Overlap"
                     /ApEinfo_fwdcolor="cyan"
                     /ApEinfo_revcolor="cyan"
                     /ApEinfo_graphicformat="arrow_data {{0 1 2 0 0 -1} {} 0}
                     width 5 offset 0"
     misc_feature    complement(5134..5161)
                     /locus_tag="oMLS1276"
                     /label="oMLS1276"
                     /ApEinfo_label="oMLS1276"
                     /ApEinfo_fwdcolor="cyan"
                     /ApEinfo_revcolor="green"
                     /ApEinfo_graphicformat="arrow_data {{0 1 2 0 0 -1} {} 0}
                     width 5 offset 0"
     misc_feature    1899..1925
                     /locus_tag="oMLS1449"
                     /label="oMLS1449"
                     /ApEinfo_label="oMLS1449"
                     /ApEinfo_fwdcolor="cyan"
                     /ApEinfo_revcolor="green"
                     /ApEinfo_graphicformat="arrow_data {{0 1 2 0 0 -1} {} 0}
                     width 5 offset 0"
ORIGIN
        1 GTTCTTTCCT GCGTTATCCC CTGATTCTGT GGATAACCGT ATTACCGCCT TTGAGTGAGC
       61 TGATACCAGC GGATAACAAT TTCACATCAG GTGTACAAGT ATGAAATGTC GTTTCGAACA
      121 TATAGATGTC TCGCAAACGT AAATATTTAT CGATTGTCAT AAAACTTTGA CCTTGTGAAG
      181 TGTCAACCTT GACTGTCGAA tgtaaaacga cggccagtga gcgcgcgtaa tacgactcac
      241 tatagggcga attgggtacc gggccccccc tcgaggtcga cggtatcgat aagcttgatT
      301 ACATCGCCGA CCTTGAACTC GACCGTCGCG CCGACCGTCT TTAATTTCAG AAAATTCGGC
      361 GCgatcacca aaaacggaac gttgagctgg acggaaatag tggtaaagtg acatgattat
      421 agtttgaaga tttctaattt cacaattaga gcaaatgttg ttcggtattt attttcaacg
      481 gtatttatac tattttccac ctttttctag aacattcgag ctgcttgttg caaaaggagg
      541 gcgactcaca ttcggtacat ggaaaagtag tgtacacaat aaagagaccc agatacattt
      601 tccgtctgcg tctctttgca cccaccggga gtattttcaa acgaatgcat ctaggacctt
      661 ctagaacatt ctgtaaggct gcagaatgcg ggtatataag gaaagcgggc tcagaggaag
      721 ccaacacgct ttgttctagt gcatctaaaa aacttcgaaa atATGTCAAA TCTTCTCACT
      781 GTTCATCAAA ATCTTCCAGC ACTTCCAGTT GACGCGACAA GTGATGAAGT TCGCAAGAAC
      841 CTCATGGATA TGTTCCGTGA CAGACAAGCC TTCTCCGAGC ACACCTGGAA GATGCTTCTC
      901 TCAGTGTGCC GTTCTTGGGC TGCCTGGTGC AAGCTTAACA ACCGCAAGTG GTTCCCAGCC
      961 GAGCCAGAAG ACGTTCGTGA CTACTTGCTC TACCTCCAAG CTCGTGGATT GGCGGTGAAG
     1021 ACGATCCAAC AACATCTCGG ACAGCTCAAT ATGCTCCATC GCCGATCTGG ACTTCCACGC
     1081 CCATCAGATT CTAATGCCGT ATCTCTCGTA ATGAGACGTA TCCGCAAGGA AAATGTTGAT
     1141 GCTGGAGAGA GAGCCAAGCA AGCCCTCGCC TTCGAAAGgt aagtttaaat attaatgtat
     1201 tcaatcctaa gacttgacga aattttcagA ACCGACTTCG ATCAGGTCCG TTCTCTTATG
     1261 GAAAATTCCG ATCGTTGCCA GGACATCCGA AACCTCGCCT TCCTCGGAAT TGCTTACAAC
     1321 ACACTTCTCC GTATCGCCGA AATTGCCCGC ATTCGCGTCA AGGATATTAG TCGCACAGAC
     1381 GGAGGAAGAA TGCTCATCCA CATCGGACGT ACAAAAACGC TGGTCTCGAC TGCCGGAGTC
     1441 GAAAAAGCGC TCTCCCTTGG AGTTACCAAG CTCGTTGAGC GCTGGATTTC GGTTTCCGGA
     1501 GTCGCCGATG ATCCAAACAA CTACCTGTTC TGTCGTGTTC GCAAGAACGG AGTTGCTGCC
     1561 CCGAGTGCAA CATCACAACT CTCGACTCGA GCTCTTGAAG gtaagtttaa acaacatatt
     1621 agctaagaat aagctgaaaa taaattttca gGAATCTTCG AAGCTACCCA CCGTCTCATC
     1681 TACGGAGCCA AGGATGATTC CGGACAACGT TACTTGGCTT GGTCTGGACA TTCCGCCCGT
     1741 GTCGGAGCTG CCCGTGACAT GGCTCGCGCT GGAGTTTCCA TCCCAGAGAT TATGCAAGCC
     1801 GGAGGTTGGA CCAACGTCAA CATTGTGATG AACTATATTA GAAACTTGGA TTCTGAAACT
     1861 GGCGCCATGG TTCGTCTTCT CGAAGACGGT GATTAAgata aatgcaaaat cctttcaagc
     1921 attcccttct tctctatcac tcttctttct ttttgtcaaa aaattctctc gctaatttat
     1981 ttgctttttt aatgttatta ttttatgact ttttatagtc actgaaaagt ttgcatctga
     2041 gtgaagtgaa tgctatcaaa atgtgattct gtctgatgta ctttcacaat ctctcttcaa
     2101 ttctattttg aagtgcttta aacccgaaag gttgagaaaa atgcgagcgc tcaaatattt
     2161 gtattgtgtt cgttgagtga cccaacaaaa agaggaaact ttattgtgcc gccaagaaaa
     2221 aagtctcaCA TAAATCAATA TCtcACATAT CTTGCCGATT CGGCTTGCGC CTGCAGATTC
     2281 TCTTCCGTCC Aatcgaattg gccgccaccg cggtggagct ccagcttttg ttccctttag
     2341 tgagggttaa ttgcgcgctt ggcgtaatca tggtcatagc tgtttcctgC cattttatat
     2401 ctgagtagta tcctttgctt taaatgtcca taaaactaat tttataatca ataaaacaac
     2461 gtttgtaaat caactgagtt tacaagtaga gacattgagg gatactttca ctatgctaaa
     2521 gtgataatcg accaaataat aacttcactt tggtatttat tcctgtctta taaatgttat
     2581 gtatgaatta aattcatatg catatggctc actctgacaa tttttaataa tcttccagat
     2641 caatattgac taccgatgcg ggtggtcttt tgctttgaat tctgctgaac tttacacccc
     2701 gaacagcaat gtgtgcttca gcctaaaaaa aagtaagtgt gttaatcagt gcccccgatt
     2761 cttcattttt tgcccctctc tcccgtttcg tcggcaaaag aagagaaaat aaagataagt
     2821 ctcaagatag gttggtaatc gctaaagtgg ttgtgtggat aagagtagca aaatggcagg
     2881 aagagcactt tgcgcgcaca cactgtactc attgttctgg ataaaattct ctcgttgttt
     2941 gccgtcggat gtctgcctct ctgcattgag ccggcttctt cactatcttt agttaaccta
     3001 aaatgccgtt tcttttctcg tatccccact atcccgttga ggttctctgc tctcttcgct
     3061 ccctaccgcc agcgagcaac tatccgtggg ggcgccttgc tcggaagatg ggggggaaga
     3121 aagaagattt ttgctatttg cacttgagaa agagactttt cctgcgtcga tggttagaga
     3181 acagtgtgca gacacttttc agctacctag aattacaatt ggatatcccc gcctcccaat
     3241 ccacccaccc agggaaaaag aagggctcgc cgaaaatcaa agttatctcc aggctcgcgc
     3301 atcccaccga gcggttgact tctctccacc acttttcatt ttaaccctcg atcgtcagac
     3361 acagaaATGG GATCCCCAAA GAAGAAGCGT AAGGTGTCCA AGgtaacact tagtttttgt
     3421 tgctctgttt aaaaattaat tttaagGGAG AGGAGCTCAT CAAGGAGAAC ATGCGTTCCA
     3481 AGCTCTACCT CGAGGGATCC GTCAACGGAC ACCAATTCAA GTGCACCCAC GAGGGAGAGG
     3541 GAAAGCCATA CGAGGGAAAG CAAACCAACC GTATCAAGGT CGTCGAGGGA GGACCACTCC
     3601 CATTCGCCTT CGACATCCTC GCCACCCACT TCATGTACGG ATCCAAGgta agttttcttg
     3661 agacctttac taactaacta ggtctcatag attttcagGT CTTCATCAAG TACCCAGCCG
     3721 ACCTCCCAGA CTACTTCAAG CAATCCTTCC CAGAGGGATT CACCTGGGAG CGTGTCATGG
     3781 TCTTCGAGGA CGGAGGAGTC CTCACCGCCA CCCAAGACAC CTCCCTCCAA GACGGAGAGC
     3841 TCATCTACAA CGTCAAGgta agttatgtag agaccttaat actcaactat ggtctcaaac
     3901 attttcagGT CCGTGGAGTC AACTTCCCAG CCAACGGACC AGTCATGCAA AAGAAGACCC
     3961 TCGGATGGGA GCCATCCACC GAGACCATGT ACCCAGCCGA CGGAGGACTC GAGGGACGTT
     4021 GCGACAAGGC CCTCAAGCTC GTCGGAGGAG GACACCTCCA CGTCAACTTC AAGgtaagtt
     4081 ctttagagac ctaatcacat caatttggtc tcagtaattt tcagACCACC TACAAGTCCA
     4141 AGAAGCCAGT CAAGATGCCA GGAGTCCACT ACGTCGACCG TCGTCTCGAG CGTATCAAGG
     4201 AGGCCGACAA CGAGACCTAC GTCGAGCAAT ACGAGCACGC CGTCGCCCGT TACTCCAACC
     4261 TCGGAGGAGG AATGGACGAG CTCTACAAGT CCCGTCGTCG TAAGGCCAAC CCAACCAAGC
     4321 TCTCCGAGAA CGCCAAGAAG CTCGCCAAGG AGGTCGAGAA CTAAGGATGA TCGACGCCaA
     4381 CGTCGTTGAA TTTTCAAATT TTAAATACTG AATATTTGTT TTTTTTCCTA TTATTTATTT
     4441 ATTCTCTTTG TGTTTTTTTT CTTGCTTTCT AAAAAATTAA TTCAATCCAA ATCTAAacat
     4501 ttttttttct ctttccgtct cccaattcgt attccgctcc tctcatctga acacaatgtg
     4561 caagtttatt tatcttctcg ctttcatttc attaggacgt ggggggaatt ggtggaaggg
     4621 ggaaacacac aaaaggatga tggaaatgaa ataaggacac acaatatgca acaacattca
     4681 attcagaaat atggaggaag gtttaaaaga aaacataaaa atatatagag gaggaaggaa
     4741 aactagtaaa aaataagcaa agaaattagg cgaacgatga gaattgtcct cgcttggCTA
     4801 GGTGAGCTCT GGTACCCTCT AGTCAAGGCC TTAAGTGAGT CGTATTACGT AGCCCGGGCc
     4861 tagttctaGT TTAAACcacg tgcgtgAGCg taagtttaaa catgatttta ctaacATAAC
     4921 TTCGTATAaa gtatccTATA CGAAGTTATg acattctcta atgaaaaaat ctttcagttg
     4981 aaattgaaaa tgagttaaag ttggagtttt tattgaaaac agatttccgt gtgattagtg
     5041 tttttagcga gtgtgacagg acagcgaaaa aatatagaaa caagggggga actgaaaagc
     5101 ttaggaatgc attgaacatg agaaggggaa ggggaaggaa caaactagac aggaattatt
     5161 ggaatttaat cacatttgga gttttttttc tattcgacag aataattatc cagaacattt
     5221 ttgtattaaa tatTTATGCA TCATATGAGT AGTCGGCTTT GTTGTGCATG ACGAGTTTGT
     5281 TATCGACGAA ATAGAAGCTG TCAGAACGAG TCTCGTTTGG ATTGTTGATC ATGTCGTCCA
     5341 ctgaaaaaga gattagtctt ttgaattgta ctttttagaa taatgactca cTGAGTTGTT
     5401 GAGAGAGTTG AGGGAACTCA TAGATATGTT CACAGTTGTT TCGTGAATTC GGAATACAGA
     5461 ATCCGAATTC AAAGTCAAAA CACTTCAGAA GGCGATCTTT GAAGAAGTGA CGTTCGATCA
     5521 TTCGGAAATG ATGGATTGGG ATGTCTCCTA CTTTGAATTC CACAGTTGCT CCGACCGTTT
     5581 TGAGTTTCAA AAAGTTTGGA GCAAATCTAT AACGCACGTA TCTTGCCGAC TCCTGTGGCG
     5641 ACTCATCATT CTCCTGATCG TTCTCCGGTT TGGCGATCTC GAAAAGCACT TGCTCAGTGT
     5701 CCAGATCACG GATTTGGAAC TTGGTGAACT CGATGTTATA GATGTTCGCA GATGGGGAGC
     5761 ATAAGAATcc taaatttatg ttttaaactg aaatccaaag ggagcaagat aCCTTGAGTG
     5821 ATTCCCGGAA GTGCTAAAAC GTCGTTCGGA GTGATTTGAG CTTTCTTCGC AAGCTCCGAT
     5881 TCCGTTGTGA TTCCTTGTTC GGTGCTTGGT GGTGGCCGTG GCATCTGgaa atatggaaaa
     5941 gttcaacaaa aagaaaagag aaaagaatga aatcggatat caagagttag ttgagcggtt
     6001 tctctagttt tctgagtctc acCTGCGACG GGAAGGTCGC CGAGCCGGGT GGAATCGATT
     6061 GTTGTTGCTC GGCTTTCATa tcggtttggt tggaagcggc tgaaaacgga aagaagtgga
     6121 agaaggaaaa gagtgtggtg tgacaggaaa atggtaatta gagggtgcca aataaccagc
     6181 tatattttgt ttttttttga aaacattttt aaaaagaaaa atacgataat gatatcagat
     6241 ggatttccgg aaaactggta tgaaaaattt caaccttttt gagtacatgt aatcaaaata
     6301 cactttgtaa attatcattt ttattgaaac tccaccattt ttctatttat aacgctaata
     6361 atttgaaaaa gaaacctgtt gcgaaccgcg gggtgaatcc caaaaacgaa tgcgttttgg
     6421 tggagtgatt gattcgaatc gaagaagaaa aagaagaaga cgtggaatag agagctcact
     6481 cttaaccgag cagcacacac cgacagaaaa aaaaatgaaa tgaatgaggg tcttcttctt
     6541 cttcttcttc gaatgattga cagaaatggg aaaaagagga agattgagaa gggaaaaagg
     6601 aaggagaaaa gaagcagaag aagacgtcag agaggagagg aacgagcgga aaagcagcgg
     6661 gcgcaagtca tagaagtagc agagctgggg agaagaagac actatccaag aaaggaatga
     6721 cgagagagta tgcaaagggg tatagggtgc agacagaata ggaacagaat aacagatgat
     6781 gagccaagaa gagttgaaaa gggcgatgaa tttgtcatgt aacttaattt gggtcaattt
     6841 gagcatgatg aattgaaatc atcccttgtt gggagttaat aaccggtttg ttatcagaaa
     6901 ccctgtaata gaagggcgcc ctaactttga gccaattcat cccggtttct gtcaaatata
     6961 tcaaaaagtg gtcaactgac aaattgtttt tgatattata ataaacattt tatccgttaa
     7021 caattttcga atacttttta caaggacttg gataaattgg ctcaaagATA ACTTCGTATA
     7081 aagtatccTA TACGAAGTTA Ttaactaatc tgatttaaat tttCGCGAAT TGAGCGTCAT
     7141 AATTGTTTAC TCTCAGTGCA GTCAACATGT CGAGTTTCGT GCCGAATAAA GAGCAAACGC
     7201 GGACAGTATT AATTTTCTGT TTTCATTTGA AGAAAACAGC TGCGGACGTC GTGACTGGGA
     7261 AAACCCTGGC GTTACCCAAC TTAATCGCCT TGCAGCACAT CCCCCTTTCG CCAGCTGGCG
     7321 TAATAGCGAA GAGGCCCGCA CCGATCGCCC TTCCCAACAG TTGCGCAGCC TGAATGGCGA
     7381 ATGGCGCCTG ATGCGGTATT TTCTCCTTAC GCATCTGTGC GGTATTTCAC ACCGCATATG
     7441 GTGCACTCTC AGTACAATCT GCTCTGATGC CGCATAGTTA AGCCAGCCCC GACACCCGCC
     7501 AACACCCGCT GACGCGCCCT GACGGGCTTG TCTGCTCCCG GCATCCGCTT ACAGACAAGC
     7561 TGTGACCGTC TCCGGGAGCT GCATGTGTCA GAGGTTTTCA CCGTCATCAC CGAAACGCGC
     7621 GAGACGAAAG GGCCTCGTGA TACGCCTATT TTTATAGGTT AATGTCATGA TAATAATGGT
     7681 TTCTTAGACG TCAGGTGGCA CTTTTCGGGG AAATGTGCGC GGAACCCCTA TTTGTTTATT
     7741 TTTCTAAATA CATTCAAATA TGTATCCGCT CATGAGACAA TAACCCTGAT AAATGCTTCA
     7801 ATAATATTGA AAAAGGAAGA GTATGAGTAT TCAACATTTC CGTGTCGCCC TTATTCCCTT
     7861 TTTTGCGGCA TTTTGCCTTC CTGTTTTTGC TCACCCAGAA ACGCTGGTGA AAGTAAAAGA
     7921 TGCTGAAGAT CAGTTGGGTG CACGAGTGGG TTACATCGAA CTGGATCTCA ACAGCGGTAA
     7981 GATCCTTGAG AGTTTTCGCC CCGAAGAACG TTTTCCAATG ATGAGCACTT TTAAAGTTCT
     8041 GCTATGTGGC GCGGTATTAT CCCGTATTGA CGCCGGGCAA GAGCAACTCG GTCGCCGCAT
     8101 ACACTATTCT CAGAATGACT TGGTTGAGTA CTCACCAGTC ACAGAAAAGC ATCTTACGGA
     8161 TGGCATGACA GTAAGAGAAT TATGCAGTGC TGCCATAACC ATGAGTGATA ACACTGCGGC
     8221 CAACTTACTT CTGACAACGA TCGGAGGACC GAAGGAGCTA ACCGCTTTTT TGCACAACAT
     8281 GGGGGATCAT GTAACTCGCC TTGATCGTTG GGAACCGGAG CTGAATGAAG CCATACCAAA
     8341 CGACGAGCGT GACACCACGA TGCCTGTAGC AATGGCAACA ACGTTGCGCA AACTATTAAC
     8401 TGGCGAACTA CTTACTCTAG CTTCCCGGCA ACAATTAATA GACTGGATGG AGGCGGATAA
     8461 AGTTGCAGGA CCACTTCTGC GCTCGGCCCT TCCGGCTGGC TGGTTTATTG CTGATAAATC
     8521 TGGAGCCGGT GAGCGTGGGT CTCGCGGTAT CATTGCAGCA CTGGGGCCAG ATGGTAAGCC
     8581 CTCCCGTATC GTAGTTATCT ACACGACGGG GAGTCAGGCA ACTATGGATG AACGAAATAG
     8641 ACAGATCGCT GAGATAGGTG CCTCACTGAT TAAGCATTGG TAACTGTCAG ACCAAGTTTA
     8701 CTCATATATA CTTTAGATTG ATTTAAAACT TCATTTTTAA TTTAAAAGGA TCTAGGTGAA
     8761 GATCCTTTTT GATAATCTCA TGACCAAAAT CCCTTAACGT GAGTTTTCGT TCCACTGAGC
     8821 GTCAGACCCC GTAGAAAAGA TCAAAGGATC TTCTTGAGAT CCTTTTTTTC TGCGCGTAAT
     8881 CTGCTGCTTG CAAACAAAAA AACCACCGCT ACCAGCGGTG GTTTGTTTGC CGGATCAAGA
     8941 GCTACCAACT CTTTTTCCGA AGGTAACTGG CTTCAGCAGA GCGCAGATAC CAAATACTGT
     9001 CCTTCTAGTG TAGCCGTAGT TAGGCCACCA CTTCAAGAAC TCTGTAGCAC CGCCTACATA
     9061 CCTCGCTCTG CTAATCCTGT TACCAGTGGC TGCTGCCAGT GGCGATAAGT CGTGTCTTAC
     9121 CGGGTTGGAC TCAAGACGAT AGTTACCGGA TAAGGCGCAG CGGTCGGGCT GAACGGGGGG
     9181 TTCGTGCACA CAGCCCAGCT TGGAGCGAAC GACCTACACC GAACTGAGAT ACCTACAGCG
     9241 TGAGCTATGA GAAAGCGCCA CGCTTCCCGA AGGGAGAAAG GCGGACAGGT ATCCGGTAAG
     9301 CGGCAGGGTC GGAACAGGAG AGCGCACGAG GGAGCTTCCA GGGGGAAACG CCTGGTATCT
     9361 TTATAGTCCT GTCGGGTTTC GCCACCTCTG ACTTGAGCGT CGATTTTTGT GATGCTCGTC
     9421 AGGGGGGCGG AGCCTATGGA AAAACGCCAG CAACGCGGCC TTTTTACGGT TCCTGGTCTT
     9481 TTGCTGGCCT TTTGCTCACA T   
//

LOCUS       pMLS338                 6980 bp    DNA        circular     18-OCT-2021
DEFINITION  .
ACCESSION   
VERSION     
SOURCE      .
  ORGANISM  .
COMMENT     
COMMENT     ApEinfo:methylated:1
FEATURES             Location/Qualifiers
     misc_feature    complement(394..473)
                     /locus_tag="sgRNA scaffold"
                     /label="sgRNA scaffold"
                     /ApEinfo_label="sgRNA scaffold"
                     /ApEinfo_fwdcolor="cyan"
                     /ApEinfo_revcolor="green"
                     /ApEinfo_graphicformat="arrow_data {{0 1 2 0 0 -1} {} 0}
                     width 5 offset 0"
     misc_feature    1397..2010
                     /locus_tag="GFP w/ syntrons"
                     /label="GFP w/ syntrons"
                     /ApEinfo_label="GFP w/ syntrons"
                     /ApEinfo_fwdcolor="#00ff00"
                     /ApEinfo_revcolor="#00ff00"
                     /ApEinfo_graphicformat="arrow_data {{0 1 2 0 0 -1} {} 0}
                     width 5 offset 0"
     misc_feature    4168..4201
                     /locus_tag="LoxP"
                     /label="LoxP"
                     /ApEinfo_label="LoxP"
                     /ApEinfo_fwdcolor="#bc27cf"
                     /ApEinfo_revcolor="#bc27cf"
                     /ApEinfo_graphicformat="arrow_data {{0 1 2 0 0 -1} {} 0}
                     width 5 offset 0"
     promoter        complement(497..995)
                     /locus_tag="U6 promoter"
                     /label="U6 promoter"
                     /ApEinfo_label="U6 promoter"
                     /ApEinfo_fwdcolor="cyan"
                     /ApEinfo_revcolor="green"
                     /ApEinfo_graphicformat="arrow_data {{0 1 2 0 0 -1} {} 0}
                     width 5 offset 0"
     misc_feature    1565..1615
                     /locus_tag="syntron1"
                     /label="syntron1"
                     /ApEinfo_label="syntron1"
                     /ApEinfo_fwdcolor="#a9e4ff"
                     /ApEinfo_revcolor="#a9e4ff"
                     /ApEinfo_graphicformat="arrow_data {{0 1 2 0 0 -1} {} 0}
                     width 5 offset 0"
     rep_origin      4771..5077
                     /locus_tag="F1 ori"
                     /label="F1 ori"
                     /ApEinfo_label="F1 ori"
                     /ApEinfo_fwdcolor="gray50"
                     /ApEinfo_revcolor="gray50"
                     /ApEinfo_graphicformat="arrow_data {{0 1 2 0 0 -1} {} 0}
                     width 5 offset 0"
     gene            complement(2050..4167)
                     /locus_tag="C.Briggsae unc-119(+)"
                     /label="C.Briggsae unc-119(+)"
                     /ApEinfo_label="C.Briggsae unc-119(+)"
                     /ApEinfo_fwdcolor="#b8b5ff"
                     /ApEinfo_revcolor="#b8b5ff"
                     /ApEinfo_graphicformat="arrow_data {{0 1 2 0 0 -1} {} 0}
                     width 5 offset 0"
     misc_feature    1394..1396
                     /locus_tag="ATG Overlap"
                     /label="ATG Overlap"
                     /ApEinfo_label="ATG Overlap"
                     /ApEinfo_fwdcolor="cyan"
                     /ApEinfo_revcolor="cyan"
                     /ApEinfo_graphicformat="arrow_data {{0 1 2 0 0 -1} {} 0}
                     width 5 offset 0"
     misc_feature    157..393
                     /locus_tag="U6 downstream"
                     /label="U6 downstream"
                     /ApEinfo_label="U6 downstream"
                     /ApEinfo_fwdcolor="cyan"
                     /ApEinfo_revcolor="green"
                     /ApEinfo_graphicformat="arrow_data {{0 1 2 0 0 -1} {} 0}
                     width 5 offset 0"
     misc_feature    complement(474..476)
                     /locus_tag="Sap Trap gg Overlap"
                     /label="Sap Trap gg Overlap"
                     /ApEinfo_label="Sap Trap gg Overlap"
                     /ApEinfo_fwdcolor="cyan"
                     /ApEinfo_revcolor="cyan"
                     /ApEinfo_graphicformat="arrow_data {{0 1 2 0 0 -1} {} 0}
                     width 5 offset 0"
     misc_feature    2011..2044
                     /locus_tag="LoxP(1)"
                     /label="LoxP(1)"
                     /ApEinfo_label="LoxP"
                     /ApEinfo_fwdcolor="#bc27cf"
                     /ApEinfo_revcolor="#bc27cf"
                     /ApEinfo_graphicformat="arrow_data {{0 1 2 0 0 -1} {} 0}
                     width 5 offset 0"
     CDS             4684..4719
                     /locus_tag="LacZ alpha"
                     /label="LacZ alpha"
                     /ApEinfo_label="LacZ alpha"
                     /ApEinfo_fwdcolor="#6495ed"
                     /ApEinfo_revcolor="#6495ed"
                     /ApEinfo_graphicformat="arrow_data {{0 1 2 0 0 -1} {} 0}
                     width 5 offset 0"
     misc_feature    complement(477..495)
                     /locus_tag="3' Unc-32 sgRNA"
                     /label="3' Unc-32 sgRNA"
                     /ApEinfo_label="3' Unc-32 sgRNA"
                     /ApEinfo_fwdcolor="#ff974a"
                     /ApEinfo_revcolor="#ff974a"
                     /ApEinfo_graphicformat="arrow_data {{0 1 2 0 0 -1} {} 0}
                     width 5 offset 0"
     misc_feature    496..498
                     /locus_tag="sgRNA gg Overlap"
                     /label="sgRNA gg Overlap"
                     /ApEinfo_label="sgRNA gg Overlap"
                     /ApEinfo_fwdcolor="cyan"
                     /ApEinfo_revcolor="cyan"
                     /ApEinfo_graphicformat="arrow_data {{0 1 2 0 0 -1} {} 0}
                     width 5 offset 0"
     primer_bind     1235..1254
                     /locus_tag="T3"
                     /label="T3"
                     /ApEinfo_label="T3"
                     /ApEinfo_fwdcolor="cyan"
                     /ApEinfo_revcolor="green"
                     /ApEinfo_graphicformat="arrow_data {{0 1 2 0 0 -1} {} 0}
                     width 5 offset 0"
     misc_feature    1985..2010
                     /locus_tag="syntron3"
                     /label="syntron3"
                     /ApEinfo_label="syntron3"
                     /ApEinfo_fwdcolor="#a9e4ff"
                     /ApEinfo_revcolor="#a9e4ff"
                     /ApEinfo_graphicformat="arrow_data {{0 1 2 0 0 -1} {} 0}
                     width 5 offset 0"
     CDS             4720..4752
                     /locus_tag="LacZ alpha(1)"
                     /label="LacZ alpha(1)"
                     /ApEinfo_label="LacZ alpha"
                     /ApEinfo_fwdcolor="#6495ed"
                     /ApEinfo_revcolor="#6495ed"
                     /ApEinfo_graphicformat="arrow_data {{0 1 2 0 0 -1} {} 0}
                     width 5 offset 0"
     CDS             complement(2334..3179)
                     /locus_tag="CB-unc-119(+)"
                     /label="CB-unc-119(+)"
                     /ApEinfo_label="CB-unc-119(+)"
                     /ApEinfo_fwdcolor="#ffff00"
                     /ApEinfo_revcolor="#ff8000"
                     /ApEinfo_graphicformat="arrow_data {{0 1 2 0 0 -1} {} 0}
                     width 5 offset 0"
     primer_bind     1197..1217
                     /locus_tag="M13-rev"
                     /label="M13-rev"
                     /ApEinfo_label="M13-rev"
                     /ApEinfo_fwdcolor="cyan"
                     /ApEinfo_revcolor="green"
                     /ApEinfo_graphicformat="arrow_data {{0 1 2 0 0 -1} {} 0}
                     width 5 offset 0"
     primer_bind     complement(4596..4613)
                     /locus_tag="M13-fwd"
                     /label="M13-fwd"
                     /ApEinfo_label="M13-fwd"
                     /ApEinfo_fwdcolor="cyan"
                     /ApEinfo_revcolor="green"
                     /ApEinfo_graphicformat="arrow_data {{0 1 2 0 0 -1} {} 0}
                     width 5 offset 0"
     misc_binding    1169..1191
                     /locus_tag="LacO"
                     /label="LacO"
                     /ApEinfo_label="LacO"
                     /ApEinfo_fwdcolor="#6495ed"
                     /ApEinfo_revcolor="#6495ed"
                     /ApEinfo_graphicformat="arrow_data {{0 1 2 0 0 -1} {} 0}
                     width 5 offset 0"
     misc_feature    1770..1820
                     /locus_tag="syntron2"
                     /label="syntron2"
                     /ApEinfo_label="syntron2"
                     /ApEinfo_fwdcolor="#a9e4ff"
                     /ApEinfo_revcolor="#a9e4ff"
                     /ApEinfo_graphicformat="arrow_data {{0 1 2 0 0 -1} {} 0}
                     width 5 offset 0"
     rep_origin      6295..6977
                     /locus_tag="ColE1 origin"
                     /label="ColE1 origin"
                     /ApEinfo_label="ColE1 origin"
                     /ApEinfo_fwdcolor="gray50"
                     /ApEinfo_revcolor="gray50"
                     /ApEinfo_graphicformat="arrow_data {{0 1 2 0 0 -1} {} 0}
                     width 5 offset 0"
     misc_feature    4455..4457
                     /locus_tag="New Feature"
                     /label="New Feature"
                     /ApEinfo_label="New Feature"
                     /ApEinfo_fwdcolor="#ff2029"
                     /ApEinfo_revcolor="#ff2029"
                     /ApEinfo_graphicformat="arrow_data {{0 1 2 0 0 -1} {} 0}
                     width 5 offset 0"
     misc_feature    complement(2869..2911)
                     /locus_tag="Intron"
                     /label="Intron"
                     /ApEinfo_label="Intron"
                     /ApEinfo_fwdcolor="#a9e4ff"
                     /ApEinfo_revcolor="#a9e4ff"
                     /ApEinfo_graphicformat="arrow_data {{0 1 2 0 0 -1} {} 0}
                     width 5 offset 0"
     misc_feature    complement(1295..1297)
                     /locus_tag="Sap Trap gg Overlap(1)"
                     /label="Sap Trap gg Overlap(1)"
                     /ApEinfo_label="Sap Trap gg Overlap"
                     /ApEinfo_fwdcolor="cyan"
                     /ApEinfo_revcolor="cyan"
                     /ApEinfo_graphicformat="arrow_data {{0 1 2 0 0 -1} {} 0}
                     width 5 offset 0"
     primer_bind     complement(4567..4587)
                     /locus_tag="T7"
                     /label="T7"
                     /ApEinfo_label="T7"
                     /ApEinfo_fwdcolor="cyan"
                     /ApEinfo_revcolor="green"
                     /ApEinfo_graphicformat="arrow_data {{0 1 2 0 0 -1} {} 0}
                     width 5 offset 0"
     misc_feature    1358..1393
                     /locus_tag="C-tag Linker"
                     /label="C-tag Linker"
                     /ApEinfo_label="C-tag Linker"
                     /ApEinfo_fwdcolor="#a0a295"
                     /ApEinfo_revcolor="#a0a295"
                     /ApEinfo_graphicformat="arrow_data {{0 1 2 0 0 -1} {} 0}
                     width 5 offset 0"
     misc_feature    complement(4452..4454)
                     /locus_tag="Sap Trap gg Overlap(2)"
                     /label="Sap Trap gg Overlap(2)"
                     /ApEinfo_label="Sap Trap gg Overlap"
                     /ApEinfo_fwdcolor="cyan"
                     /ApEinfo_revcolor="cyan"
                     /ApEinfo_graphicformat="arrow_data {{0 1 2 0 0 -1} {} 0}
                     width 5 offset 0"
     misc_feature    4202..4226
                     /locus_tag="syntron3(1)"
                     /label="syntron3(1)"
                     /ApEinfo_label="syntron3"
                     /ApEinfo_fwdcolor="#a9e4ff"
                     /ApEinfo_revcolor="#a9e4ff"
                     /ApEinfo_graphicformat="arrow_data {{0 1 2 0 0 -1} {} 0}
                     width 5 offset 0"
     misc_feature    complement(3028..3122)
                     /locus_tag="Intron(1)"
                     /label="Intron(1)"
                     /ApEinfo_label="Intron"
                     /ApEinfo_fwdcolor="#a9e4ff"
                     /ApEinfo_revcolor="#a9e4ff"
                     /ApEinfo_graphicformat="arrow_data {{0 1 2 0 0 -1} {} 0}
                     width 5 offset 0"
     misc_feature    1298..1354
                     /locus_tag="3' sgRNA hUS"
                     /label="3' sgRNA hUS"
                     /ApEinfo_label="3' sgRNA hUS"
                     /ApEinfo_fwdcolor="#68a368"
                     /ApEinfo_revcolor="#68a368"
                     /ApEinfo_graphicformat="arrow_data {{0 1 2 0 0 -1} {} 0}
                     width 5 offset 0"
     misc_feature    4202..4451
                     /locus_tag="GFP w/ syntrons(1)"
                     /label="GFP w/ syntrons(1)"
                     /ApEinfo_label="GFP w/ syntrons"
                     /ApEinfo_fwdcolor="#00ff00"
                     /ApEinfo_revcolor="#00ff00"
                     /ApEinfo_graphicformat="arrow_data {{0 1 2 0 0 -1} {} 0}
                     width 5 offset 0"
     CDS             5538..6197
                     /locus_tag="AmpR"
                     /label="AmpR"
                     /ApEinfo_label="AmpR"
                     /ApEinfo_fwdcolor="yellow"
                     /ApEinfo_revcolor="yellow"
                     /ApEinfo_graphicformat="arrow_data {{0 1 2 0 0 -1} {} 0}
                     width 5 offset 0"
     misc_feature    4458..4511
                     /locus_tag="3' Unc-32 hDS"
                     /label="3' Unc-32 hDS"
                     /ApEinfo_label="3' Unc-32 hDS"
                     /ApEinfo_fwdcolor="#68a368"
                     /ApEinfo_revcolor="#68a368"
                     /ApEinfo_graphicformat="arrow_data {{0 1 2 0 0 -1} {} 0}
                     width 5 offset 0"
     misc_feature    complement(2441..2491)
                     /locus_tag="Intron(2)"
                     /label="Intron(2)"
                     /ApEinfo_label="Intron"
                     /ApEinfo_fwdcolor="#a9e4ff"
                     /ApEinfo_revcolor="#a9e4ff"
                     /ApEinfo_graphicformat="arrow_data {{0 1 2 0 0 -1} {} 0}
                     width 5 offset 0"
     misc_feature    complement(1355..1357)
                     /locus_tag="Sap Trap gg Overlap(3)"
                     /label="Sap Trap gg Overlap(3)"
                     /ApEinfo_label="Sap Trap gg Overlap"
                     /ApEinfo_fwdcolor="cyan"
                     /ApEinfo_revcolor="cyan"
                     /ApEinfo_graphicformat="arrow_data {{0 1 2 0 0 -1} {} 0}
                     width 5 offset 0"
     misc_feature    4512..4514
                     /locus_tag="GG overlap site"
                     /label="GG overlap site"
                     /ApEinfo_label="GG overlap site"
                     /ApEinfo_fwdcolor="cyan"
                     /ApEinfo_revcolor="cyan"
                     /ApEinfo_graphicformat="arrow_data {{0 1 2 0 0 -1} {} 0}
                     width 5 offset 0"
ORIGIN
        1 ttacggttcc tggccttttg ctggcctttt gctcacatgt tctttcctgc gttatcccct
       61 gattctgtgg ataaccgtat taccgccttt gagtgagctg ataccgctcg ccgcagccga
      121 acgaccgagc gcagcgagtc agtgagcgag gaagcgCACA GCCGACTATG TTTGGCGTCG
      181 AGATTTTGTA ATTTTCTTTG GAATATTGTC AAAAAAAATC AATTTTTTTT CGAGTTTCCT
      241 AATAAAATTT TTTGGACCAA TTTAATCAAC TCTGGCAACT TTAAAATCGT CCCTCCGGGA
      301 ATTTACCTTT AACCAAGATT AGTTGAAACA TTGAACTCAA AAATTTAGAG TATTTCATTT
      361 TAGTTTCAAA AAGGGATATC TAGAATATTA TTGAAAAAAA GCACCGACTC GGTGCCACTT
      421 TTTCAAGTTG ATAACGGACT AGCCTTATTT TAACTTGCTA TTTCTAGCTC TAAAACaggt
      481 gatcTTAGAG ATTCTCAAAC ATTTAGATTT GCAATTCAAT TATATAGGGA CCATTTATCA
      541 TGCAGCTGAC ATATTGAGAG TCCTGTAAGA CACTATACCA AATGGGGATG TAGATCAATA
      601 ATTTGTGGGG GAGGCATGTG TGATTCGTAC TCGTTCGGAT AGAGCTTTGG TGAATGTCCA
      661 GGCTTCTGAA ACGTAGGTGA GCGCTGGAAG GACAATTGAG TCGAACAGAT TCGCACGAAT
      721 CTTCTTGTCG GTGATGGAGT CGGTGGCATT CTTGATTCCA TTGAATGCAG CCCAGGCTGC
      781 TCGACGTCTT CGGTGGATTT CCGGCATCAA GTTGTTTTGG GCGTTGATTT GACGACCGAG
      841 GTAGATGTAC TCGTCGACGT CGTCGAGCTG GGTGGTGGGG GAAGGGCTAC CGAAGTAGAC
      901 TTTACTGGGG TCAGCGAATC GGTTTCGCAA GACTTTCGTC TTCCCAGTAT TGATCTCGAG
      961 ACCTACTTCA GAGCATTTTT GTACGAGTTC TTGGAgccca atacgcaaac cgcctctccc
     1021 cgcgcgttgg ccgattcatt aatgcagctg gcacgacagg tttcccgact ggaaagcggg
     1081 cagtgagcgc aacgcaatta atgtgagtta gctcactcat taggcacccc aggctttaca
     1141 ctttatgctt ccggctcgta tgttgtgtgg aattgtgagc ggataacaat ttcacacagg
     1201 aaacagctat gaccatgatt acgccaagcg cgcaattaac cctcactaaa gggaacaaaa
     1261 gctggagctc caccgcggtg gcggccaatt cgatTGGGCT CCATTCTCAT TCGAAAAAAT
     1321 CCTTGCTGAA GAACGTGAAG CTGAGGAGAA TCTCGCGGGC AGCGGTGGCA GTGGAGGTAC
     1381 CGGCGGAAGC GGTATGAGCA AAGGAGAAGA ACTTTTCACT GGAGTTGTCC CAATTCTTGT
     1441 TGAATTAGAT GGTGATGTTA ATGGGCACAA ATTTTCTGTC AGTGGAGAGG GTGAAGGTGA
     1501 TGCAACATAC GGAAAACTTA CCCTTAAATT TATTTGCACT ACTGGAAAAC TACCTGTTCC
     1561 ATGGgtaagt ttaaacatat atatactaac taaccctgat tatttaaatt ttcagCCAAC
     1621 ACTTGTCACT ACTTTCTGTT ATGGTGTTCA ATGCTTCTCG AGATACCCAG ATCATATGAA
     1681 ACGGCATGAC TTTTTCAAGA GTGCCATGCC CGAAGGTTAT GTACAGGAAA GAACTATATT
     1741 TTTCAAAGAT GACGGGAACT ACAAGACACg taagtttaaa cagttcggta ctaactaacc
     1801 atacatattt aaattttcag GTGCTGAAGT CAAGTTTGAA GGTGATACCC TTGTTAATAG
     1861 AATCGAGTTA AAAGGTATTG ATTTTAAAGA AGATGGAAAC ATTCTTGGAC ACAAATTGGA
     1921 ATACAACTAT AACTCACACA ATGTATACAT CATGGCAGAC AAACAAAAGA ATGGAATCAA
     1981 AGTTgtaagt ttaaacatga ttttactaac ATAACTTCGT ATAATGTATG CTATACGAAG
     2041 TTATttctag acattctcta atgaaaaaat ctttcagttg aaattgaaaa tgagttaaag
     2101 ttggagtttt tattgaaaac agatttccgt gtgattagtg tttttagcga gtgtgacagg
     2161 acagcgaaaa aatatagaaa caagggggga actgaaaagc ttaggaatgc attgaacatg
     2221 agaaggggaa ggggaaggaa caaactagac aggaattatt ggaatttaat cacatttgga
     2281 gttttttttc tattcgacag aataattatc cagaacattt ttgtattaaa tatTTATGCA
     2341 TCATATGAGT AGTCGGCTTT GTTGTGCATG ACGAGTTTGT TATCGACGAA ATAGAAGCTG
     2401 TCAGAACGAG TCTCGTTTGG ATTGTTGATC ATGTCGTCCA ctgaaaaaga gattagtctt
     2461 ttgaattgta ctttttagaa taatgactca cTGAGTTGTT GAGAGAGTTG AGGGAACTCA
     2521 TAGATATGTT CACAGTTGTT TCGTGAATTC GGAATACAGA ATCCGAATTC AAAGTCAAAA
     2581 CACTTCAGAA GGCGATCTTT GAAGAAGTGA CGTTCGATCA TTCGGAAATG ATGGATTGGG
     2641 ATGTCTCCTA CTTTGAATTC CACAGTTGCT CCGACCGTTT TGAGTTTCAA AAAGTTTGGA
     2701 GCAAATCTAT AACGCACGTA TCTTGCCGAC TCCTGTGGCG ACTCATCATT CTCCTGATCG
     2761 TTCTCCGGTT TGGCGATCTC GAAAAGCACT TGCTCAGTGT CCAGATCACG GATTTGGAAC
     2821 TTGGTGAACT CGATGTTATA GATGTTCGCA GATGGGGAGC ATAAGAATcc taaatttatg
     2881 ttttaaactg aaatccaaag ggagcaagat aCCTTGAGTG ATTCCCGGAA GTGCTAAAAC
     2941 GTCGTTCGGA GTGATTTGAG CTTTCTTCGC AAGCTCCGAT TCCGTTGTGA TTCCTTGTTC
     3001 GGTGCTTGGT GGTGGCCGTG GCATCTGgaa atatggaaaa gttcaacaaa aagaaaagag
     3061 aaaagaatga aatcggatat caagagttag ttgagcggtt tctctagttt tctgagtctc
     3121 acCTGCGACG GGAAGGTCGC CGAGCCGGGT GGAATCGATT GTTGTTGCTC GGCTTTCATa
     3181 tcggtttggt tggaagcggc tgaaaacgga aagaagtgga agaaggaaaa gagtgtggtg
     3241 tgacaggaaa atggtaatta gagggtgcca aataaccagc tatattttgt ttttttttga
     3301 aaacattttt aaaaagaaaa atacgataat gatatcagat ggatttccgg aaaactggta
     3361 tgaaaaattt caaccttttt gagtacatgt aatcaaaata cactttgtaa attatcattt
     3421 ttattgaaac tccaccattt ttctatttat aacgctaata atttgaaaaa gaaacctgtt
     3481 gcgaaccgcg gggtgaatcc caaaaacgaa tgcgttttgg tggagtgatt gattcgaatc
     3541 gaagaagaaa aagaagaaga cgtggaatag agagctcact cttaaccgag cagcacacac
     3601 cgacagaaaa aaaaatgaaa tgaatgaggg tcttcttctt cttcttcttc gaatgattga
     3661 cagaaatggg aaaaagagga agattgagaa gggaaaaagg aaggagaaaa gaagcagaag
     3721 aagacgtcag agaggagagg aacgagcgga aaagcagcgg gcgcaagtca tagaagtagc
     3781 agagctgggg agaagaagac actatccaag aaaggaatga cgagagagta tgcaaagggg
     3841 tatagggtgc agacagaata ggaacagaat aacagatgat gagccaagaa gagttgaaaa
     3901 gggcgatgaa tttgtcatgt aacttaattt gggtcaattt gagcatgatg aattgaaatc
     3961 atcccttgtt gggagttaat aaccggtttg ttatcagaaa ccctgtaata gaagggcgcc
     4021 ctaactttga gccaattcat cccggtttct gtcaaatata tcaaaaagtg gtcaactgac
     4081 aaattgtttt tgatattata ataaacattt tatccgttaa caattttcga atacttttta
     4141 caaggacttg gataaattgg ctcaaagATA ACTTCGTATA ATGTATGCTA TACGAAGTTA
     4201 Ttaactaatc tgatttaaat tttcagAACT TCAAAATTAG ACACAACATT GAAGATGGAA
     4261 GCGTTCAACT AGCAGACCAT TATCAACAAA ATACTCCAAT TGGCGATGGC CCTGTCCTTT
     4321 TACCAGACAA CCATTACCTG TCCACACAAT CTGCCCTTTC GAAAGATCCC AACGAAAAGA
     4381 GAGACCACAT GGTCCTTCTT GAGTTTGTAA CAGCTGCTGG GATTACACAT GGCATGGATG
     4441 AACTATACAA AGGTTAAgat cacctcggcc acttcaaaca gtgtgacatc gacgttcgac
     4501 aaatctttaa tGTAatcaag cttatcgata ccgtcgacct cgaggggggg cccggtaccc
     4561 aattcgccct atagtgagtc gtattacgcg cgctcactgg ccgtcgtttt acaacgtcgt
     4621 gactgggaaa accctggcgt tacccaactt aatcgccttg cagcacatcc ccctttcgcc
     4681 agctggcgta atagcgaaga ggcccgcacc gatcgccctt cccaacagtt gcgcagcctg
     4741 aatggcgaat gggacgcgcc ctgtagcggc gcattaagcg cggcgggtgt ggtggttacg
     4801 cgcagcgtga ccgctacact tgccagcgcc ctagcgcccg ctcctttcgc tttcttccct
     4861 tcctttctcg ccacgttcgc cggctttccc cgtcaagctc taaatcgggg gctcccttta
     4921 gggttccgat ttagtgcttt acggcacctc gaccccaaaa aacttgatta gggtgatggt
     4981 tcacgtagtg ggccatcgcc ctgatagacg gtttttcgcc ctttgacgtt ggagtccacg
     5041 ttctttaata gtggactctt gttccaaact ggaacaacac tcaaccctat ctcggtctat
     5101 tcttttgatt tataagggat tttgccgatt tcggcctatt ggttaaaaaa tgagctgatt
     5161 taacaaaaat ttaacgcgaa ttttaacaaa atattaacgc ttacaattta ggtggcactt
     5221 ttcggggaaa tgtgcgcgga acccctattt gtttattttt ctaaatacat tcaaatatgt
     5281 atccgctcat gagacaataa ccctgataaa tgcttcaata atattgaaaa aggaagagta
     5341 tgagtattca acatttccgt gtcgccctta ttcccttttt tgcggcattt tgccttcctg
     5401 tttttgctca cccagaaacg ctggtgaaag taaaagatgc tgaagatcag ttgggtgcac
     5461 gagtgggtta catcgaactg gatctcaaca gcggtaagat ccttgagagt tttcgccccg
     5521 aagaacgttt tccaatgatg agcactttta aagttctgct atgtggcgcg gtattatccc
     5581 gtattgacgc cgggcaagag caactcggtc gccgcataca ctattctcag aatgacttgg
     5641 ttgagtactc accagtcaca gaaaagcatc ttacggatgg catgacagta agagaattat
     5701 gcagtgctgc cataaccatg agtgataaca ctgcggccaa cttacttctg acaacgatcg
     5761 gaggaccgaa ggagctaacc gcttttttgc acaacatggg ggatcatgta actcgccttg
     5821 atcgttggga accggagctg aatgaagcca taccaaacga cgagcgtgac accacgatgc
     5881 ctgtagcaat ggcaacaacg ttgcgcaaac tattaactgg cgaactactt actctagctt
     5941 cccggcaaca attaatagac tggatggagg cggataaagt tgcaggacca cttctgcgct
     6001 cggcccttcc ggctggctgg tttattgctg ataaatctgg agccggtgag cgtgggtctc
     6061 gcggtatcat tgcagcactg gggccagatg gtaagccctc ccgtatcgta gttatctaca
     6121 cgacggggag tcaggcaact atggatgaac gaaatagaca gatcgctgag ataggtgcct
     6181 cactgattaa gcattggtaa ctgtcagacc aagtttactc atatatactt tagattgatt
     6241 taaaacttca tttttaattt aaaaggatct aggtgaagat cctttttgat aatctcatga
     6301 ccaaaatccc ttaacgtgag ttttcgttcc actgagcgtc agaccccgta gaaaagatca
     6361 aaggatcttc ttgagatcct ttttttctgc gcgtaatctg ctgcttgcaa acaaaaaaac
     6421 caccgctacc agcggtggtt tgtttgccgg atcaagagct accaactctt tttccgaagg
     6481 taactggctt cagcagagcg cagataccaa atactgtcct tctagtgtag ccgtagttag
     6541 gccaccactt caagaactct gtagcaccgc ctacatacct cgctctgcta atcctgttac
     6601 cagtggctgc tgccagtggc gataagtcgt gtcttaccgg gttggactca agacgatagt
     6661 taccggataa ggcgcagcgg tcgggctgaa cggggggttc gtgcacacag cccagcttgg
     6721 agcgaacgac ctacaccgaa ctgagatacc tacagcgtga gctatgagaa agcgccacgc
     6781 ttcccgaagg gagaaaggcg gacaggtatc cggtaagcgg cagggtcgga acaggagagc
     6841 gcacgaggga gcttccaggg ggaaacgcct ggtatcttta tagtcctgtc gggtttcgcc
     6901 acctctgact tgagcgtcga tttttgtgat gctcgtcagg ggggcggagc ctatggaaaa
     6961 acgccagcaa cgcggccttt    
//

LOCUS       pMLS255                 6977 bp    DNA        circular     18-OCT-2021
DEFINITION  .
ACCESSION   
VERSION     
SOURCE      .
  ORGANISM  .
COMMENT     
COMMENT     ApEinfo:methylated:1
FEATURES             Location/Qualifiers
     primer_bind     131..150
                     /locus_tag="T3"
                     /label="T3"
                     /ApEinfo_label="T3"
                     /ApEinfo_fwdcolor="cyan"
                     /ApEinfo_revcolor="green"
                     /ApEinfo_graphicformat="arrow_data {{0 1 2 0 0 -1} {} 0}
                     width 5 offset 0"
     misc_feature    253..866
                     /locus_tag="GFP w/ syntrons"
                     /label="GFP w/ syntrons"
                     /ApEinfo_label="GFP w/ syntrons"
                     /ApEinfo_fwdcolor="#00ff00"
                     /ApEinfo_revcolor="#00ff00"
                     /ApEinfo_graphicformat="arrow_data {{0 1 2 0 0 -1} {} 0}
                     width 5 offset 0"
     misc_feature    complement(1884..1978)
                     /locus_tag="Intron"
                     /label="Intron"
                     /ApEinfo_label="Intron"
                     /ApEinfo_fwdcolor="#a9e4ff"
                     /ApEinfo_revcolor="#a9e4ff"
                     /ApEinfo_graphicformat="arrow_data {{0 1 2 0 0 -1} {} 0}
                     width 5 offset 0"
     primer_bind     complement(3488..3505)
                     /locus_tag="M13-fwd"
                     /label="M13-fwd"
                     /ApEinfo_label="M13-fwd"
                     /ApEinfo_fwdcolor="cyan"
                     /ApEinfo_revcolor="green"
                     /ApEinfo_graphicformat="arrow_data {{0 1 2 0 0 -1} {} 0}
                     width 5 offset 0"
     primer_bind     93..113
                     /locus_tag="M13-rev"
                     /label="M13-rev"
                     /ApEinfo_label="M13-rev"
                     /ApEinfo_fwdcolor="cyan"
                     /ApEinfo_revcolor="green"
                     /ApEinfo_graphicformat="arrow_data {{0 1 2 0 0 -1} {} 0}
                     width 5 offset 0"
     misc_feature    421..471
                     /locus_tag="syntron1"
                     /label="syntron1"
                     /ApEinfo_label="syntron1"
                     /ApEinfo_fwdcolor="#a9e4ff"
                     /ApEinfo_revcolor="#a9e4ff"
                     /ApEinfo_graphicformat="arrow_data {{0 1 2 0 0 -1} {} 0}
                     width 5 offset 0"
     primer_bind     complement(3459..3479)
                     /locus_tag="T7"
                     /label="T7"
                     /ApEinfo_label="T7"
                     /ApEinfo_fwdcolor="cyan"
                     /ApEinfo_revcolor="green"
                     /ApEinfo_graphicformat="arrow_data {{0 1 2 0 0 -1} {} 0}
                     width 5 offset 0"
     rep_origin      3663..3969
                     /locus_tag="F1 ori"
                     /label="F1 ori"
                     /ApEinfo_label="F1 ori"
                     /ApEinfo_fwdcolor="gray50"
                     /ApEinfo_revcolor="gray50"
                     /ApEinfo_graphicformat="arrow_data {{0 1 2 0 0 -1} {} 0}
                     width 5 offset 0"
     misc_feature    841..866
                     /locus_tag="syntron3"
                     /label="syntron3"
                     /ApEinfo_label="syntron3"
                     /ApEinfo_fwdcolor="#a9e4ff"
                     /ApEinfo_revcolor="#a9e4ff"
                     /ApEinfo_graphicformat="arrow_data {{0 1 2 0 0 -1} {} 0}
                     width 5 offset 0"
     misc_feature    3308..3343
                     /locus_tag="Flexible Linker"
                     /label="Flexible Linker"
                     /ApEinfo_label="Flexible Linker"
                     /ApEinfo_fwdcolor="#a5a9a4"
                     /ApEinfo_revcolor="#a5a9a4"
                     /ApEinfo_graphicformat="arrow_data {{0 1 2 0 0 -1} {} 0}
                     width 5 offset 0"
     CDS             3576..3644
                     /locus_tag="LacZ alpha"
                     /label="LacZ alpha"
                     /ApEinfo_label="LacZ alpha"
                     /ApEinfo_fwdcolor="#6495ed"
                     /ApEinfo_revcolor="#6495ed"
                     /ApEinfo_graphicformat="arrow_data {{0 1 2 0 0 -1} {} 0}
                     width 5 offset 0"
     misc_binding    65..87
                     /locus_tag="LacO"
                     /label="LacO"
                     /ApEinfo_label="LacO"
                     /ApEinfo_fwdcolor="#6495ed"
                     /ApEinfo_revcolor="#6495ed"
                     /ApEinfo_graphicformat="arrow_data {{0 1 2 0 0 -1} {} 0}
                     width 5 offset 0"
     misc_feature    626..676
                     /locus_tag="syntron2"
                     /label="syntron2"
                     /ApEinfo_label="syntron2"
                     /ApEinfo_fwdcolor="#a9e4ff"
                     /ApEinfo_revcolor="#a9e4ff"
                     /ApEinfo_graphicformat="arrow_data {{0 1 2 0 0 -1} {} 0}
                     width 5 offset 0"
     misc_feature    159..189
                     /locus_tag="MCS-inverted in SK+"
                     /label="MCS-inverted in SK+"
                     /ApEinfo_label="MCS-inverted in SK+"
                     /ApEinfo_fwdcolor="#bc27cf"
                     /ApEinfo_revcolor="#bc27cf"
                     /ApEinfo_graphicformat="arrow_data {{0 1 2 0 0 -1} {} 0}
                     width 5 offset 0"
     rep_origin      5187..5869
                     /locus_tag="ColE1 origin"
                     /label="ColE1 origin"
                     /ApEinfo_label="ColE1 origin"
                     /ApEinfo_fwdcolor="gray50"
                     /ApEinfo_revcolor="gray50"
                     /ApEinfo_graphicformat="arrow_data {{0 1 2 0 0 -1} {} 0}
                     width 5 offset 0"
     misc_feature    3058..3307
                     /locus_tag="GFP w/ syntrons(1)"
                     /label="GFP w/ syntrons(1)"
                     /ApEinfo_label="GFP w/ syntrons"
                     /ApEinfo_fwdcolor="#00ff00"
                     /ApEinfo_revcolor="#00ff00"
                     /ApEinfo_graphicformat="arrow_data {{0 1 2 0 0 -1} {} 0}
                     width 5 offset 0"
     misc_feature    3024..3057
                     /locus_tag="LoxP"
                     /label="LoxP"
                     /ApEinfo_label="LoxP"
                     /ApEinfo_fwdcolor="#bc27cf"
                     /ApEinfo_revcolor="#bc27cf"
                     /ApEinfo_graphicformat="arrow_data {{0 1 2 0 0 -1} {} 0}
                     width 5 offset 0"
     promoter        complement(6370..6868)
                     /locus_tag="U6 promoter"
                     /label="U6 promoter"
                     /ApEinfo_label="U6 promoter"
                     /ApEinfo_fwdcolor="cyan"
                     /ApEinfo_revcolor="green"
                     /ApEinfo_graphicformat="arrow_data {{0 1 2 0 0 -1} {} 0}
                     width 5 offset 0"
     misc_feature    complement(6266..6348)
                     /locus_tag="sgRNA scaffold"
                     /label="sgRNA scaffold"
                     /ApEinfo_label="sgRNA scaffold"
                     /ApEinfo_fwdcolor="cyan"
                     /ApEinfo_revcolor="green"
                     /ApEinfo_graphicformat="arrow_data {{0 1 2 0 0 -1} {} 0}
                     width 5 offset 0"
     misc_feature    3058..3082
                     /locus_tag="syntron3(1)"
                     /label="syntron3(1)"
                     /ApEinfo_label="syntron3"
                     /ApEinfo_fwdcolor="#a9e4ff"
                     /ApEinfo_revcolor="#a9e4ff"
                     /ApEinfo_graphicformat="arrow_data {{0 1 2 0 0 -1} {} 0}
                     width 5 offset 0"
     misc_feature    867..900
                     /locus_tag="LoxP(1)"
                     /label="LoxP(1)"
                     /ApEinfo_label="LoxP"
                     /ApEinfo_fwdcolor="#bc27cf"
                     /ApEinfo_revcolor="#bc27cf"
                     /ApEinfo_graphicformat="arrow_data {{0 1 2 0 0 -1} {} 0}
                     width 5 offset 0"
     CDS             4430..5089
                     /locus_tag="AmpR"
                     /label="AmpR"
                     /ApEinfo_label="AmpR"
                     /ApEinfo_fwdcolor="yellow"
                     /ApEinfo_revcolor="yellow"
                     /ApEinfo_graphicformat="arrow_data {{0 1 2 0 0 -1} {} 0}
                     width 5 offset 0"
     gene            complement(906..3023)
                     /locus_tag="C.Briggsae unc-119(+)"
                     /label="C.Briggsae unc-119(+)"
                     /ApEinfo_label="C.Briggsae unc-119(+)"
                     /ApEinfo_fwdcolor="#b8b5ff"
                     /ApEinfo_revcolor="#b8b5ff"
                     /ApEinfo_graphicformat="arrow_data {{0 1 2 0 0 -1} {} 0}
                     width 5 offset 0"
     misc_feature    250..252
                     /locus_tag="New Feature"
                     /label="New Feature"
                     /ApEinfo_label="New Feature"
                     /ApEinfo_fwdcolor="cyan"
                     /ApEinfo_revcolor="cyan"
                     /ApEinfo_graphicformat="arrow_data {{0 1 2 0 0 -1} {} 0}
                     width 5 offset 0"
     misc_feature    6029..6265
                     /locus_tag="U6 downstream"
                     /label="U6 downstream"
                     /ApEinfo_label="U6 downstream"
                     /ApEinfo_fwdcolor="cyan"
                     /ApEinfo_revcolor="green"
                     /ApEinfo_graphicformat="arrow_data {{0 1 2 0 0 -1} {} 0}
                     width 5 offset 0"
     misc_feature    190..192
                     /locus_tag="GG overlap site"
                     /label="GG overlap site"
                     /ApEinfo_label="GG overlap site"
                     /ApEinfo_fwdcolor="cyan"
                     /ApEinfo_revcolor="cyan"
                     /ApEinfo_graphicformat="arrow_data {{0 1 2 0 0 -1} {} 0}
                     width 5 offset 0"
     misc_feature    3404..3406
                     /locus_tag="GG overlap site(1)"
                     /label="GG overlap site(1)"
                     /ApEinfo_label="GG overlap site"
                     /ApEinfo_fwdcolor="cyan"
                     /ApEinfo_revcolor="cyan"
                     /ApEinfo_graphicformat="arrow_data {{0 1 2 0 0 -1} {} 0}
                     width 5 offset 0"
     misc_feature    complement(1725..1767)
                     /locus_tag="Intron(1)"
                     /label="Intron(1)"
                     /ApEinfo_label="Intron"
                     /ApEinfo_fwdcolor="#a9e4ff"
                     /ApEinfo_revcolor="#a9e4ff"
                     /ApEinfo_graphicformat="arrow_data {{0 1 2 0 0 -1} {} 0}
                     width 5 offset 0"
     misc_feature    3407..3453
                     /locus_tag="MCS-inverted in SK+(1)"
                     /label="MCS-inverted in SK+(1)"
                     /ApEinfo_label="MCS-inverted in SK+"
                     /ApEinfo_fwdcolor="#bc27cf"
                     /ApEinfo_revcolor="#bc27cf"
                     /ApEinfo_graphicformat="arrow_data {{0 1 2 0 0 -1} {} 0}
                     width 5 offset 0"
     misc_feature    complement(1297..1347)
                     /locus_tag="Intron(2)"
                     /label="Intron(2)"
                     /ApEinfo_label="Intron"
                     /ApEinfo_fwdcolor="#a9e4ff"
                     /ApEinfo_revcolor="#a9e4ff"
                     /ApEinfo_graphicformat="arrow_data {{0 1 2 0 0 -1} {} 0}
                     width 5 offset 0"
     CDS             complement(1190..2035)
                     /locus_tag="CB-unc-119(+)"
                     /label="CB-unc-119(+)"
                     /ApEinfo_label="CB-unc-119(+)"
                     /ApEinfo_fwdcolor="#ffff00"
                     /ApEinfo_revcolor="#ff8000"
                     /ApEinfo_graphicformat="arrow_data {{0 1 2 0 0 -1} {} 0}
                     width 5 offset 0"
     misc_feature    3344..3346
                     /locus_tag="New Feature(1)"
                     /label="New Feature(1)"
                     /ApEinfo_label="New Feature"
                     /ApEinfo_fwdcolor="cyan"
                     /ApEinfo_revcolor="cyan"
                     /ApEinfo_graphicformat="arrow_data {{0 1 2 0 0 -1} {} 0}
                     width 5 offset 0"
     misc_feature    193..249
                     /locus_tag="Unc-17 hUS - 531/532"
                     /label="Unc-17 hUS - 531/532"
                     /ApEinfo_label="Unc-17 hUS - 531/532"
                     /ApEinfo_fwdcolor="#68a368"
                     /ApEinfo_revcolor="#68a368"
                     /ApEinfo_graphicformat="arrow_data {{0 1 2 0 0 -1} {} 0}
                     width 5 offset 0"
     misc_feature    3347..3403
                     /locus_tag="Unc-17 hDS - 533/534"
                     /label="Unc-17 hDS - 533/534"
                     /ApEinfo_label="Unc-17 hDS - 533/534"
                     /ApEinfo_fwdcolor="#68a368"
                     /ApEinfo_revcolor="#68a368"
                     /ApEinfo_graphicformat="arrow_data {{0 1 2 0 0 -1} {} 0}
                     width 5 offset 0"
     misc_feature    6349..6368
                     /locus_tag="Unc-17 5' sgRNA targeting sequence"
                     /label="Unc-17 5' sgRNA targeting sequence"
                     /ApEinfo_label="Unc-17 5' sgRNA targeting sequence"
                     /ApEinfo_fwdcolor="#ff974a"
                     /ApEinfo_revcolor="#ff974a"
                     /ApEinfo_graphicformat="arrow_data {{0 1 2 0 0 -1} {} 0}
                     width 5 offset 0"
     misc_feature    6369..6369
                     /locus_tag="G for sgRNA start"
                     /label="G for sgRNA start"
                     /ApEinfo_label="G for sgRNA start"
                     /ApEinfo_fwdcolor="#ea17ff"
                     /ApEinfo_revcolor="#ea17ff"
                     /ApEinfo_graphicformat="arrow_data {{0 1 2 0 0 -1} {} 0}
                     width 5 offset 0"
ORIGIN
        1 gagttagctc actcattagg caccccaggc tttacacttt atgcttccgg ctcgtatgtt
       61 gtgtggaatt gtgagcggat aacaatttca cacaggaaac agctatgacc atgattacgc
      121 caagcgcgca attaaccctc actaaaggga acaaaagctg gagctccacc ggggctgcag
      181 gaattcgatT GGcagcccga agcccaaaaa atttagaaaa aataaaatat tccaggggga
      241 gagagagagA TGAGCAAAGG AGAAGAACTT TTCACTGGAG TTGTCCCAAT TCTTGTTGAA
      301 TTAGATGGTG ATGTTAATGG GCACAAATTT TCTGTCAGTG GAGAGGGTGA AGGTGATGCA
      361 ACATACGGAA AACTTACCCT TAAATTTATT TGCACTACTG GAAAACTACC TGTTCCATGG
      421 gtaagtttaa acatatatat actaactaac cctgattatt taaattttca gCCAACACTT
      481 GTCACTACTT TCTGTTATGG TGTTCAATGC TTCTCGAGAT ACCCAGATCA TATGAAACGG
      541 CATGACTTTT TCAAGAGTGC CATGCCCGAA GGTTATGTAC AGGAAAGAAC TATATTTTTC
      601 AAAGATGACG GGAACTACAA GACACgtaag tttaaacagt tcggtactaa ctaaccatac
      661 atatttaaat tttcagGTGC TGAAGTCAAG TTTGAAGGTG ATACCCTTGT TAATAGAATC
      721 GAGTTAAAAG GTATTGATTT TAAAGAAGAT GGAAACATTC TTGGACACAA ATTGGAATAC
      781 AACTATAACT CACACAATGT ATACATCATG GCAGACAAAC AAAAGAATGG AATCAAAGTT
      841 gtaagtttaa acatgatttt actaacATAA CTTCGTATAA TGTATGCTAT ACGAAGTTAT
      901 ttctagacat tctctaatga aaaaatcttt cagttgaaat tgaaaatgag ttaaagttgg
      961 agtttttatt gaaaacagat ttccgtgtga ttagtgtttt tagcgagtgt gacaggacag
     1021 cgaaaaaata tagaaacaag gggggaactg aaaagcttag gaatgcattg aacatgagaa
     1081 ggggaagggg aaggaacaaa ctagacagga attattggaa tttaatcaca tttggagttt
     1141 tttttctatt cgacagaata attatccaga acatttttgt attaaatatT TATGCATCAT
     1201 ATGAGTAGTC GGCTTTGTTG TGCATGACGA GTTTGTTATC GACGAAATAG AAGCTGTCAG
     1261 AACGAGTCTC GTTTGGATTG TTGATCATGT CGTCCActga aaaagagatt agtcttttga
     1321 attgtacttt ttagaataat gactcacTGA GTTGTTGAGA GAGTTGAGGG AACTCATAGA
     1381 TATGTTCACA GTTGTTTCGT GAATTCGGAA TACAGAATCC GAATTCAAAG TCAAAACACT
     1441 TCAGAAGGCG ATCTTTGAAG AAGTGACGTT CGATCATTCG GAAATGATGG ATTGGGATGT
     1501 CTCCTACTTT GAATTCCACA GTTGCTCCGA CCGTTTTGAG TTTCAAAAAG TTTGGAGCAA
     1561 ATCTATAACG CACGTATCTT GCCGACTCCT GTGGCGACTC ATCATTCTCC TGATCGTTCT
     1621 CCGGTTTGGC GATCTCGAAA AGCACTTGCT CAGTGTCCAG ATCACGGATT TGGAACTTGG
     1681 TGAACTCGAT GTTATAGATG TTCGCAGATG GGGAGCATAA GAATcctaaa tttatgtttt
     1741 aaactgaaat ccaaagggag caagataCCT TGAGTGATTC CCGGAAGTGC TAAAACGTCG
     1801 TTCGGAGTGA TTTGAGCTTT CTTCGCAAGC TCCGATTCCG TTGTGATTCC TTGTTCGGTG
     1861 CTTGGTGGTG GCCGTGGCAT CTGgaaatat ggaaaagttc aacaaaaaga aaagagaaaa
     1921 gaatgaaatc ggatatcaag agttagttga gcggtttctc tagttttctg agtctcacCT
     1981 GCGACGGGAA GGTCGCCGAG CCGGGTGGAA TCGATTGTTG TTGCTCGGCT TTCATatcgg
[truncated: 127,616 more chars]
